# Supplementary material for: HHO5 orchestrates dose-dependent feedback regulation of organic versus inorganic nitrogen signaling in Arabidopsis
Source: Plant Cell. 2026 Jul 30;38(7):koag201. doi: 10.1093/plcell/koag201 (PMC13421923; doi:10.1093/plcell/koag201)
Supplement: koag201_Supplementary_Data [file koag201_supplementary_data.zip]

Archive with 2 entries (2 files):
- 251124_HHO5_Supplemental_Tables.xlsx
- 260519_HHO5_Supplemental_Figures.pdf
