# Supplementary material for: HHO5 orchestrates dose-dependent feedback regulation of organic versus inorganic nitrogen signaling in Arabidopsis
Source: Plant Cell. 2026 Jul 30;38(7):koag201. doi: 10.1093/plcell/koag201 (PMC13421923; doi:10.1093/plcell/koag201)
Supplement: koag201_Supplementary_Data [file koag201_supplementary_data.zip › 251124_HHO5_Supplemental_Tables.xlsx]

## Sheet: Guide
Table	Description
Table S1	4,464 N-dose DEGs in Col-0 with significance statistics from DESeq2 and cluster identity corresponsing to supplemental figure 2 clusters
Table S2	Complete list of enriched GO terms in the N-dose activated or N-dose repressed genes shown in figure 1A
Table S3	2,894 Genotype DEGs, which are genes differentially expressed in both hho5 T-DNA mutant alleles compared to WT- Col-0, with DESEq2 statistics
Table S4	828 HHO5-regulated N-dose genes in planta (N-dose & Genotype DEGs, and cluster identity from supplemental figure 4).
Table S5	1,524 HHO5-direct target genes from the cell-based TARGET assay (Varala et al, 2018)
Table S6	Complete list of enriched GO terms in the HHO5-directly-activated or HHO5-directly-repressed genes from the TARGET assay in Fig 4A
Table S7	HHO5 DAP-seq and ampDAP-seq target genes (within 500-BP of peaks) from the ConnecTF.org database (Brooks et al, 2021)
Table S8	Network Walking GRN of nodes and edges linking HHO5 to 567 HHO5-regulated N-dose genes in planta
Table S9	Results from the Meta-Analysis intersection of the Network Walking GRN (table S8) with N-related genomic datasets
Table S10	in planta transcriptome experiment raw gene expression counts (corresponsing to Supp Fig 1)
Table S11	Table of primers used in this study

## Sheet: Table S1
Table S1: 4,464 N-dose DEGs in Col-0 with significance statistics from DESeq2 and cluster identity corresponsing to supplemental figure 2 clusters
N-dose_DEG	baseMean	log2FoldChange	lfcSE	stat	pvalue	padj	cluster
AT1G01070	99.5474	1.0188	0.16167	53.0361	3.30636e-10	7.35175e-09	1
AT1G01110	126.598	0.511744	0.121159	24.973	0.000141017	0.000965595	2
AT1G01120	929.467	-0.665836	0.1881	27.6464	4.2674e-05	0.000344697	3
AT1G01170	24.5431	-0.210467	0.206508	29.5171	1.83537e-05	0.000164468	1
AT1G01180	155.397	-0.906549	0.145348	28.8819	2.44575e-05	0.000211847	4
AT1G01190	582.174	-0.126326	0.314214	19.4577	0.00157897	0.00757083	4
AT1G01220	270.067	-0.459904	0.0757926	30.4349	1.21085e-05	0.000113743	4
AT1G01340	597.082	-1.03237	0.213852	29.0349	2.28248e-05	0.000198639	4
AT1G01360	285.992	-1.03604	0.189801	39.4385	1.93792e-07	2.69869e-06	4
AT1G01380	74.3952	-0.0704871	0.198568	21.5411	0.000639894	0.00352508	3
AT1G01420	127.327	-0.573313	0.165187	36.8244	6.49513e-07	8.10249e-06	3
AT1G01470	446.926	-0.359004	0.0980379	37.6189	4.50039e-07	5.83045e-06	4
AT1G01480	50.9522	-0.729654	0.292077	29.9208	1.52875e-05	0.000139462	4
AT1G01490	931.273	0.5368	0.0945468	63.57	2.21811e-12	6.53292e-11	1
AT1G01570	25.1186	-1.13426	0.20604	19.899	0.00130547	0.00643951	4
AT1G01610	839.222	-0.971528	0.19127	35.5807	1.15205e-06	1.3688e-05	3
AT1G01650	599.458	-0.415417	0.0703482	44.9727	1.46955e-08	2.50294e-07	4
AT1G02000	229.607	-0.58546	0.164347	27.8793	3.84311e-05	0.000314951	4
AT1G02030	33.3545	2.33471	0.212512	136.68	9.08194e-28	1.26734e-25	1
AT1G02040	14.0015	4.04576	0.372184	158.047	2.58124e-32	4.58148e-30	1
AT1G02050	87.6999	1.09275	0.135781	44.9366	1.49455e-08	2.54338e-07	1
AT1G02060	83.8212	0.475991	0.128632	20.8834	0.000852202	0.0044979	2
AT1G02150	251.334	0.429209	0.0929324	23.5265	0.00026765	0.0016803	1
AT1G02220	867.976	0.328222	0.272155	28.6264	2.74473e-05	0.00023384	1
AT1G02230	63.1294	0.808547	0.344252	37.6219	4.494e-07	5.82894e-06	1
AT1G02300	40.0704	-0.86325	0.278777	23.2733	0.000299279	0.00184398	3
AT1G02305	618.114	-0.838898	0.123768	37.7366	4.26205e-07	5.56018e-06	4
AT1G02310	21.3987	-2.49941	0.284068	93.3932	1.30045e-18	8.04688e-17	4
AT1G02330	339.775	0.226506	0.0635818	18.7709	0.00212041	0.00967184	1
AT1G02335	203.315	-0.0740738	0.179026	19.3566	0.00164922	0.0078279	4
AT1G02360	413.476	-0.511462	0.170219	21.5163	0.000646878	0.00355291	4
AT1G02390	61.2445	-0.786015	0.145903	35.0402	1.47714e-06	1.71575e-05	4
AT1G02460	150.175	0.313664	0.164122	19.3999	0.00161877	0.00770867	1
AT1G02570	29.0696	-1.04608	0.255537	20.5989	0.000964284	0.00500547	3
AT1G02640	131.288	0.459884	0.150928	25.9931	8.95132e-05	0.000649878	5
AT1G02660	47.2549	-0.403547	0.1532	18.9636	0.00195234	0.00900764	3
AT1G02740	129.55	0.855093	0.0976527	104.586	5.69967e-21	4.41866e-19	1
AT1G02750	142.826	0.302719	0.12061	22.1113	0.000498693	0.0028569	1
AT1G02816	144.67	0.173708	0.111888	21.2791	0.000717378	0.00388529	1
AT1G02820	8.46382	3.84184	0.449069	88.5388	1.36202e-17	7.65531e-16	1
AT1G02920	4827.43	-2.25765	0.643171	27.1212	5.40255e-05	0.000420605	4
AT1G02930	4605.62	-2.17321	0.639358	26.759	6.35474e-05	0.000484848	4
AT1G03080	2839.83	0.68377	0.103947	31.8521	6.35574e-06	6.43332e-05	1
AT1G03090	200.707	1.01961	0.127642	74.6007	1.12703e-14	4.48903e-13	1
AT1G03220	5086.8	1.97573	0.259015	77.1613	3.29106e-15	1.42289e-13	1
AT1G03230	621.831	1.09468	0.15726	69.5317	1.28254e-13	4.56883e-12	2
AT1G03380	665.596	-0.624085	0.130038	19.0575	0.00187531	0.00872328	4
AT1G03475	321.498	0.295009	0.0718324	25.5206	0.000110513	0.000784055	1
AT1G03600	25.9075	0.649064	0.207567	49.5072	1.74791e-09	3.43962e-08	2
AT1G03610	283.999	1.66911	0.379818	48.9896	2.23017e-09	4.30584e-08	1
AT1G03850	545.938	3.84655	0.208341	256.58	2.12906e-53	1.72318e-50	1
AT1G03860	918.063	0.338745	0.0665496	24.7231	0.000157576	0.00106315	1
AT1G03910	693.993	0.201631	0.0472605	33.016	3.73599e-06	3.98073e-05	1
AT1G04010	191.288	-0.84245	0.0834176	122.93	7.51499e-25	8.26404e-23	4
AT1G04080	1317.31	0.283917	0.059556	23.3893	0.000284355	0.00176709	2
AT1G04107	493.276	1.55269	0.654666	28.5063	2.89757e-05	0.000245517	1
AT1G04160	335.792	-0.867565	0.109331	106.382	2.38059e-21	1.91908e-19	4
AT1G04180	61.4602	-1.08645	0.153203	44.9107	1.51278e-08	2.57223e-07	4
AT1G04210	809.359	0.313962	0.0708572	22.6407	0.000395342	0.0023493	1
AT1G04220	132.134	-1.23144	0.23426	23.9308	0.00022386	0.00143751	4
AT1G04400	996.11	0.0403655	0.0905084	28.114	3.4578e-05	0.000286507	1
AT1G04410	8277.99	0.421426	0.0593553	59.0078	1.94841e-11	5.12002e-10	1
AT1G04430	1868.11	-0.490486	0.0675748	72.3956	3.24897e-14	1.22878e-12	4
AT1G04570	40.6727	-0.698667	0.153379	47.2482	5.05652e-09	9.25078e-08	4
AT1G04610	84.7278	-0.361647	0.142871	27.6827	4.19832e-05	0.000339795	4
AT1G04680	932.831	-0.275452	0.110054	46.014	9.02288e-09	1.57795e-07	4
AT1G04770	292.821	1.298	0.17698	26.9541	5.82289e-05	0.00044884	1
AT1G04860	550.593	0.348196	0.0601599	25.2226	0.000126196	0.000878681	1
AT1G04910	424.009	-0.362549	0.0678747	31.1933	8.57899e-06	8.36163e-05	4
AT1G04970	342.51	-0.446038	0.103816	21.5945	0.00062516	0.00346371	4
AT1G05000	373.477	1.42363	0.144054	104.476	6.01319e-21	4.60875e-19	1
AT1G05190	70.2902	0.398778	0.13231	20.132	0.00118042	0.00592083	2
AT1G05200	152.573	-0.583533	0.147503	30.4547	1.20003e-05	0.000112885	4
AT1G05280	109.556	-1.00841	0.162535	52.2232	4.85511e-10	1.0518e-08	4
AT1G05300	179.804	0.918553	0.186682	66.9161	4.48522e-13	1.47328e-11	1
AT1G05360	247.876	-0.378908	0.0801512	36.6662	6.98692e-07	8.66789e-06	4
AT1G05410	185.443	0.35693	0.101074	28.3271	3.14125e-05	0.000263189	1
AT1G05460	131.616	0.379408	0.107272	26.4585	7.27013e-05	0.000544426	1
AT1G05470	189.935	0.60747	0.120687	24.7969	0.000152493	0.00103196	2
AT1G05530	61.7663	-0.621909	0.155452	23.6331	0.000255349	0.00161309	4
AT1G05575	38.3094	0.291374	0.246012	34.1521	2.22062e-06	2.47832e-05	1
AT1G05590	126.415	-0.752308	0.10492	77.3864	2.95316e-15	1.29338e-13	4
AT1G05630	296.422	-0.298381	0.0832616	29.8655	1.56753e-05	0.000142486	4
AT1G05650	177.825	-1.43178	0.251664	76.0177	5.70395e-15	2.38952e-13	4
AT1G05660	121.568	-1.57424	0.191088	105.08	4.48301e-21	3.51586e-19	4
AT1G05690	26.71	1.65502	0.203981	59.1252	1.84271e-11	4.86754e-10	1
AT1G05730	46.1094	0.557618	0.13391	29.0394	2.2779e-05	0.000198326	1
AT1G05805	392.951	-0.488149	0.0778035	65.0012	1.12011e-12	3.49757e-11	4
AT1G05880	125.143	-1.08965	0.341087	22.9885	0.000339279	0.00206031	4
AT1G05890	866.686	-0.0872123	0.108974	22.404	0.000438645	0.0025689	2
AT1G05990	20.1578	-1.14054	0.229038	25.6835	0.000102774	0.000733264	3
AT1G06040	1919.14	0.421326	0.0765546	42.0998	5.62275e-08	8.64518e-07	1
AT1G06080	70.2319	-0.742939	0.176489	22.4562	0.000428712	0.00252021	4
AT1G06135	3.96221	-3.38249	0.999212	22.5904	0.000404175	0.00239475	4
AT1G06137	7.92037	-4.63105	0.985342	40.0746	1.44251e-07	2.05548e-06	4
AT1G06225	13.5185	4.12158	0.591727	66.5062	5.45637e-13	1.78359e-11	1
AT1G06350	34.196	0.831136	0.30928	33.4569	3.05358e-06	3.31471e-05	5
AT1G06510	41.9578	0.234177	0.140564	19.4494	0.00158462	0.00759056	1
AT1G06540	23.6847	-1.58688	0.327605	40.2893	1.30563e-07	1.88029e-06	4
AT1G06590	210.52	0.332683	0.0978689	23.3242	0.000292633	0.0018113	2
AT1G06640	2163.62	-0.524111	0.126518	33.0439	3.68865e-06	3.93858e-05	3
AT1G06680	152.443	0.219609	0.162303	52.529	4.20195e-10	9.2215e-09	1
AT1G06720	1012.52	0.598424	0.0983474	23.1048	0.000322338	0.00197104	1
AT1G06760	1086.87	0.790103	0.109138	52.0092	5.37135e-10	1.15744e-08	1
AT1G06780	699.86	-0.432162	0.0887789	43.8802	2.44964e-08	4.00696e-07	4
AT1G06840	1142.7	-0.695734	0.143061	27.4155	4.73397e-05	0.000375195	4
AT1G06850	236.759	-0.532697	0.107581	40.3931	1.24412e-07	1.79555e-06	4
AT1G06870	329.324	-0.356711	0.0771722	32.9785	3.80058e-06	4.03256e-05	4
AT1G06900	784.529	0.422295	0.0825429	20.4077	0.00104762	0.00536376	1
AT1G06980	16.1029	-1.2738	0.220801	42.4449	4.78728e-08	7.49735e-07	4
AT1G07000	355.229	-0.771972	0.127265	43.1392	3.4627e-08	5.53868e-07	4
AT1G07030	347.247	0.358099	0.0724494	27.0809	5.50093e-05	0.000427442	1
AT1G07150	117.208	3.0367	0.185843	167.181	2.91381e-34	5.72409e-32	1
AT1G07175	27.644	0.249365	0.178708	19.4336	0.00159543	0.00762544	5
AT1G07200	488.489	0.219751	0.0678459	22.7097	0.000383535	0.00229057	1
AT1G07230	433.019	-0.713764	0.141358	34.8377	1.62113e-06	1.85846e-05	4
AT1G07250	302.998	-0.495193	0.0701619	68.4773	2.12508e-13	7.36281e-12	4
AT1G07260	424.766	-1.3943	0.107958	99.7767	5.89009e-20	4.1382e-18	4
AT1G07367	5.70139	4.51025	0.672091	54.0597	2.03744e-10	4.69538e-09	1
AT1G07373	4.535	5.88137	0.775639	101.784	2.2234e-20	1.60672e-18	1
AT1G07400	23.6952	-2.59468	0.776416	21.4802	0.000657141	0.00359934	1
AT1G07410	129.274	-0.330146	0.108462	30.7831	1.03378e-05	9.91352e-05	3
AT1G07430	8.31763	-1.74072	0.447238	36.8951	6.28665e-07	7.87132e-06	4
AT1G07550	135.278	-0.645221	0.276595	23.4116	0.000281567	0.00175299	3
AT1G07610	569.55	2.11656	0.407905	21.5233	0.000644884	0.00354475	1
AT1G07910	258.928	0.288699	0.0656443	25.1444	0.000130668	0.0009036	1
AT1G07930	4934.93	0.494113	0.086358	20.9239	0.00083731	0.00443395	1
AT1G08090	29405.3	1.35715	0.260934	22.6137	0.000400063	0.00237247	1
AT1G08100	855.992	0.42769	0.276506	32.0484	5.81162e-06	5.93002e-05	1
AT1G08130	484.55	0.290258	0.0644633	18.825	0.00207184	0.00947383	1
AT1G08200	3758.44	-0.189204	0.0878716	19.4517	0.00158311	0.00758768	4
AT1G08400	170.143	0.755219	0.0824095	77.3157	3.05534e-15	1.3295e-13	1
AT1G08410	511.05	0.5862	0.0956532	21.5147	0.000647312	0.00355433	1
AT1G08440	4.48553	-4.92448	0.806726	65.0095	1.11569e-12	3.48915e-11	4
AT1G08510	1198.32	-1.03215	0.113957	101.982	2.01939e-20	1.4698e-18	4
AT1G08520	167.118	0.0920603	0.0929607	19.362	0.0016454	0.00781344	2
AT1G08570	430.928	0.563615	0.098758	81.4339	4.20522e-16	1.99738e-14	1
AT1G08610	66.2914	0.724152	0.146042	19.4454	0.00158739	0.00759858	1
AT1G08640	281.317	0.404397	0.0943598	22.6973	0.000385641	0.00230136	1
AT1G08650	325.743	0.513427	0.149839	31.0403	9.19703e-06	8.8997e-05	1
AT1G08687	8.05847	-1.00198	0.376887	40.2139	1.35216e-07	1.94177e-06	4
AT1G08763	25.8258	-2.67304	0.613009	32.0067	5.92306e-06	6.03157e-05	4
AT1G08880	903.668	0.41829	0.0967492	34.8332	1.62453e-06	1.8613e-05	1
AT1G08890	226.903	-0.396405	0.102284	23.9662	0.000220382	0.00141922	4
AT1G08930	2544.46	-0.140276	0.184598	23.0202	0.000334579	0.00203605	4
AT1G08957	20.1114	-2.30826	0.341702	25.0179	0.000138232	0.000949739	4
AT1G08980	81.4834	-0.50911	0.15899	21.183	0.000748045	0.00403195	3
AT1G09000	231.002	0.645554	0.119652	56.6195	6.05753e-11	1.49839e-09	1
AT1G09060	326.055	-0.19804	0.0513095	20.646	0.000944748	0.00491794	4
AT1G09100	447.222	0.261228	0.0635652	52.3949	4.47682e-10	9.79287e-09	1
AT1G09170	150.215	-0.481193	0.166828	20.5862	0.000969591	0.00502528	3
AT1G09180	24.4813	0.169925	0.311015	19.6937	0.00142634	0.00695929	4
AT1G09230	190.16	0.356472	0.0892302	25.401	0.000116563	0.000818087	1
AT1G09340	63.2526	0.863179	0.150465	41.8804	6.22807e-08	9.48222e-07	1
AT1G09350	71.6602	-1.71945	0.406241	48.3478	3.01619e-09	5.68776e-08	3
AT1G09390	60.826	0.750542	0.174275	23.4238	0.000280064	0.00174471	1
AT1G09440	82.0182	0.0551295	0.124119	20.8064	0.000881173	0.00462987	4
AT1G09460	550.948	1.0956	0.222847	20.9463	0.000829184	0.00439783	1
AT1G09540	92.9327	-1.48569	0.195456	89.0414	1.06821e-17	6.07139e-16	4
AT1G09620	1894.58	0.449345	0.0726671	25.4566	0.000113712	0.000801804	1
AT1G09780	3937.55	0.586751	0.125322	21.2435	0.000728592	0.0039418	1
AT1G09812	36.3017	-1.61388	0.234834	39.0048	2.36953e-07	3.25272e-06	4
AT1G09830	335.686	0.272869	0.0887312	20.0172	0.00124047	0.0061685	2
AT1G09915	127.778	0.849678	0.127696	25.4563	0.000113728	0.000801804	1
AT1G09980	596.453	-0.391324	0.086846	33.3912	3.14682e-06	3.40315e-05	4
AT1G10040	135.031	-0.447224	0.101762	24.2901	0.000190943	0.00125439	4
AT1G10090	388.945	-0.285687	0.112323	18.7989	0.00209516	0.00956317	4
AT1G10120	329.686	-0.556685	0.0972268	54.374	1.75584e-10	4.08364e-09	4
AT1G10170	691.379	0.429409	0.102509	33.6846	2.75127e-06	3.01215e-05	1
AT1G10370	399.28	-0.717042	0.199834	29.091	2.22536e-05	0.000194505	3
AT1G10380	349.184	-0.847102	0.199844	27.2265	5.15303e-05	0.000403508	4
AT1G10385	33.1633	-1.50549	0.223869	49.5287	1.73023e-09	3.40892e-08	4
AT1G10450	499.621	0.254898	0.0601447	21.8895	0.000549534	0.00310421	1
AT1G10460	33.0604	0.408509	0.184684	26.6202	6.76256e-05	0.000511146	5
AT1G10470	1187.96	0.924501	0.174172	48.6902	2.56756e-09	4.91504e-08	5
AT1G10480	493.072	0.446488	0.175404	18.71	0.00217643	0.00989173	1
AT1G10510	213.697	0.356797	0.0744902	19.0349	0.00189357	0.00879175	1
AT1G10580	564.118	0.344114	0.0659613	30.3875	1.23718e-05	0.000115894	1
AT1G10640	15.0124	-1.35523	0.443247	29.2808	2.04242e-05	0.000181097	4
AT1G10650	247.893	-0.68036	0.0956889	79.9458	8.61396e-16	3.95227e-14	4
AT1G10690	70.6554	-0.954711	0.196935	42.587	4.4803e-08	7.03838e-07	4
AT1G10720	332.149	-0.499675	0.07424	46.0349	8.93479e-09	1.5639e-07	4
AT1G10760	604.598	-0.258053	0.0859425	41.6271	7.00774e-08	1.06213e-06	4
AT1G10870	394.606	-0.194264	0.0830101	19.745	0.00139514	0.00683187	3
AT1G10940	858.781	-0.30209	0.0726211	33.8436	2.5579e-06	2.81899e-05	4
AT1G10960	267.376	-0.444874	0.226079	21.0689	0.00078613	0.00419587	3
AT1G10970	133.427	1.38361	0.134849	158.971	1.63969e-32	2.93606e-30	1
AT1G11000	259.333	0.301425	0.0847952	40.5562	1.15332e-07	1.6801e-06	2
AT1G11070	4.35256	-0.204016	0.471817	20.0632	0.00121604	0.00606926	1
AT1G11080	395.044	2.81083	0.274036	86.5519	3.55792e-17	1.91976e-15	1
AT1G11200	152.561	-0.0404444	0.0887633	20.3659	0.00106678	0.00544119	2
AT1G11310	1190.06	0.0741469	0.106797	24.6705	0.000161301	0.0010843	1
AT1G11380	164.134	0.867557	0.0905986	120.045	3.07082e-24	3.15406e-22	1
AT1G11540	454.635	-1.01691	0.181701	74.6386	1.1067e-14	4.42547e-13	4
AT1G11545	547.941	-0.537894	0.127244	47.0804	5.47095e-09	9.92817e-08	4
AT1G11580	7247.06	0.292536	0.129786	20.4011	0.00105062	0.0053764	1
AT1G11600	21.9174	0.26923	0.22467	23.5307	0.000267157	0.00167774	1
AT1G11650	2185.9	0.129383	0.0573788	20.2105	0.00114098	0.00575871	1
AT1G11660	736.093	0.451568	0.0760893	22.0273	0.000517386	0.00295062	1
AT1G11700	202.958	-1.55471	0.224116	70.9715	6.4328e-14	2.37521e-12	4
AT1G11755	90.3762	0.438648	0.0984757	20.2972	0.00109898	0.00558104	1
AT1G12020	90.7109	0.776413	0.147003	19.511	0.00154321	0.00743639	1
AT1G12050	391.545	-0.300275	0.0588256	25.4996	0.000111551	0.000790032	4
AT1G12110	2040.21	1.85836	0.128471	113.129	8.93351e-23	8.03381e-21	1
AT1G12320	80.8028	-0.838664	0.170896	19.2972	0.00169187	0.00799843	4
AT1G12330	137.24	-0.600799	0.193151	30.0493	1.4423e-05	0.000132411	4
AT1G12370	165.637	-0.279468	0.0842454	28.6112	2.76358e-05	0.000235247	4
AT1G12380	265.258	-0.214561	0.102544	32.6182	4.48084e-06	4.68797e-05	4
AT1G12420	205.104	-0.755047	0.158628	20.6322	0.000950429	0.00494497	4
AT1G12450	68.4167	-0.268316	0.113033	19.424	0.00160208	0.00764404	4
AT1G12460	75.3691	0.209755	0.115424	19.8014	0.00136162	0.00668389	4
AT1G12520	626.997	0.333303	0.0620398	48.3491	3.01428e-09	5.68776e-08	1
AT1G12530	137.849	-0.459779	0.09821	19.5816	0.00149694	0.0072333	4
AT1G12550	36.8366	-0.927512	0.167179	30.2795	1.2993e-05	0.000121041	4
AT1G12580	512.425	0.629332	0.080281	52.2427	4.81049e-10	1.04437e-08	1
AT1G12630	20.0529	1.60018	0.302545	36.3832	7.96091e-07	9.78027e-06	1
AT1G12640	515.315	-0.318173	0.102374	19.3719	0.00163841	0.00778754	3
AT1G12650	390.137	0.49477	0.0923851	19.2404	0.00173364	0.0081502	1
AT1G12730	47.7078	0.20224	0.124002	21.6577	0.000608126	0.0033829	4
AT1G12740	400.104	1.35532	0.141155	78.9022	1.42386e-15	6.40231e-14	1
AT1G12780	171.241	-0.0346067	0.117113	25.508	0.000111137	0.000787652	1
AT1G12820	332.305	0.35904	0.0775351	27.6268	4.30521e-05	0.000347473	1
AT1G12940	745.031	-1.82911	0.39616	36.6793	6.94486e-07	8.62629e-06	4
AT1G12970	143.239	0.16206	0.108933	23.9685	0.00022016	0.0014187	1
AT1G12990	198.938	0.465822	0.0877431	20.9753	0.000818813	0.00435309	1
AT1G13030	169.54	0.469443	0.100857	19.4509	0.00158361	0.00758768	2
AT1G13080	182.87	1.04517	0.341255	31.752	6.65215e-06	6.68652e-05	1
AT1G13090	148.691	-1.32829	0.155808	37.2643	5.30153e-07	6.76794e-06	4
AT1G13160	869.615	0.705072	0.104214	29.3227	2.00408e-05	0.000178184	1
AT1G13245	177.46	1.27134	0.232427	53.4107	2.7697e-10	6.22e-09	1
AT1G13260	314.559	1.89352	0.254862	76.9258	3.6858e-15	1.58341e-13	1
AT1G13300	509.667	2.6334	0.245454	111.312	2.16372e-22	1.92021e-20	1
AT1G13420	687.9	1.17553	0.212755	23.2978	0.000296067	0.0018292	1
AT1G13430	75.2604	0.518591	0.170855	24.4658	0.000176636	0.00117297	1
AT1G13440	21748.1	0.948357	0.115968	62.3504	3.96807e-12	1.13564e-10	1
AT1G13448	8.00325	2.83904	0.45623	48.4839	2.82916e-09	5.3661e-08	1
AT1G13450	237.692	0.338725	0.101509	24.73	0.000157093	0.00106025	1
AT1G13480	130.864	0.00068338	0.253837	21.7241	0.000590761	0.00330369	1
AT1G13500	82.1724	-0.92403	0.19008	23.4823	0.000272918	0.00170808	4
AT1G13510	174.781	-0.514071	0.148075	20.9506	0.000827642	0.0043908	3
AT1G13520	303.043	-1.77592	0.308526	34.8855	1.58594e-06	1.82641e-05	4
AT1G13600	62.0765	1.74907	0.233535	65.4197	9.17122e-13	2.90863e-11	1
AT1G13700	36.5288	1.35818	0.241717	67.2434	3.83539e-13	1.27014e-11	1
AT1G13740	119.459	1.42609	0.159142	79.9971	8.40345e-16	3.87324e-14	1
AT1G13800	25.4451	0.871799	0.179553	22.6811	0.000388385	0.00231543	2
AT1G13860	230.533	-0.272218	0.0937298	24.7903	0.00015294	0.00103428	4
AT1G13940	300.217	0.246315	0.0612437	19.8138	0.00135434	0.0066546	1
AT1G13970	246.048	-0.620547	0.16274	20.2574	0.00111806	0.00566139	3
AT1G14080	444.172	-0.222014	0.0993301	27.6846	4.19479e-05	0.000339667	3
AT1G14160	193.521	-0.71675	0.221373	21.7352	0.000587888	0.00328963	3
AT1G14300	220.957	0.424149	0.11219	21.4887	0.000654698	0.00358904	1
AT1G14330	218.806	0.584376	0.131838	42.7694	4.11476e-08	6.52493e-07	1
AT1G14340	382.11	1.27387	0.125336	77.4855	2.81566e-15	1.23852e-13	1
AT1G14380	350.397	-0.0423731	0.0587384	30.6556	1.0954e-05	0.000104156	4
AT1G14410	113.006	0.450135	0.107745	22.8868	0.000354814	0.00214244	1
AT1G14540	174.779	-1.4649	0.451478	35.7386	1.07131e-06	1.28417e-05	4
AT1G14550	43.5022	-2.37172	0.494345	50.2404	1.23737e-09	2.50619e-08	4
AT1G14600	26.3419	-1.49725	0.251475	40.2713	1.3166e-07	1.89474e-06	4
AT1G14660	63.0812	-0.669992	0.128287	24.9068	0.000145227	0.000988934	4
AT1G14720	418.163	0.855685	0.106847	54.1638	1.9395e-10	4.48501e-09	1
AT1G14780	304.259	-2.05141	0.215804	119.426	4.15272e-24	4.2013e-22	4
AT1G14830	1620.07	-0.176557	0.0652654	23.4594	0.00027569	0.00172223	3
AT1G14860	164.089	1.00162	0.191624	32.5838	4.5518e-06	4.75729e-05	1
AT1G14870	1493.07	-0.525752	0.220989	20.8655	0.000858847	0.00452668	4
AT1G14920	212.772	-0.436872	0.083902	21.5712	0.00063156	0.00348828	4
AT1G15030	197.084	0.520346	0.119978	26.837	6.13663e-05	0.000470158	2
AT1G15040	95.8063	6.36318	0.516791	65.2344	1.00205e-12	3.14836e-11	1
AT1G15100	915.222	0.607805	0.11692	23.7227	0.000245434	0.00155824	1
AT1G15180	12.3532	0.594742	0.219624	30.5123	1.16907e-05	0.000110383	5
AT1G15240	493.348	-0.300196	0.0635921	21.7574	0.000582207	0.00326326	4
AT1G15290	686.39	1.03273	0.106306	68.9593	1.68708e-13	5.90596e-12	1
AT1G15330	9.29735	4.84421	0.627827	64.3047	1.56208e-12	4.73869e-11	1
AT1G15380	914.334	2.82558	0.202702	171.342	3.77323e-35	8.12207e-33	1
AT1G15410	120.067	-0.663823	0.103384	67.0764	4.15429e-13	1.3668e-11	4
AT1G15420	450.194	0.686452	0.103714	26.8406	6.12681e-05	0.000469583	1
AT1G15430	145.084	0.23979	0.104252	21.7582	0.000582022	0.00326313	1
AT1G15440	693.835	0.620528	0.091453	35.5563	1.16505e-06	1.38248e-05	1
AT1G15630	62.3374	0.648801	0.175864	31.4444	7.65263e-06	7.57551e-05	1
AT1G15670	1033.02	1.61542	0.185712	116.037	2.16663e-23	2.0582e-21	1
AT1G15740	661.523	-0.850801	0.135644	22.7468	0.000377345	0.0022596	4
AT1G15800	96.7839	0.88904	0.119964	73.9735	1.52332e-14	5.98501e-13	1
AT1G15910	297.192	0.25868	0.0756022	28.4134	3.02143e-05	0.00025452	2
AT1G15960	10.1781	0.231825	0.28156	20.4143	0.0010446	0.00535101	4
AT1G16020	204.465	-0.169947	0.0645652	33.8198	2.58594e-06	2.84523e-05	4
AT1G16060	103.433	-0.573812	0.153224	25.5423	0.00010945	0.000777602	3
AT1G16110	26.2257	0.293395	0.24044	38.094	3.6126e-07	4.78386e-06	1
AT1G16170	137.116	1.57565	0.112919	165.926	5.39567e-34	1.03977e-31	1
AT1G16220	160.668	0.731778	0.147157	38.9578	2.42176e-07	3.31542e-06	1
AT1G16280	219.334	0.372756	0.0801838	21.7028	0.000596274	0.00332736	1
AT1G16300	723.597	1.32049	0.0860011	154.614	1.39027e-31	2.36392e-29	1
AT1G16400	909.517	-0.307901	0.146994	22.6356	0.000396241	0.00235395	4
AT1G16420	74.7186	0.305653	0.178404	19.1569	0.00179697	0.00840691	1
AT1G16500	153.173	-0.976344	0.13508	49.9384	1.42664e-09	2.85808e-08	4
AT1G16510	114.726	-1.78353	0.235594	109.866	4.37243e-22	3.79707e-20	4
AT1G16515	12.3152	-1.478	0.331397	19.2423	0.00173226	0.00814749	4
AT1G16530	143.669	1.77383	0.253738	39.5262	1.8607e-07	2.59651e-06	1
AT1G16650	112.316	0.36073	0.120502	18.7064	0.00217974	0.00990454	2
AT1G16860	864.681	-0.277475	0.073575	30.5704	1.13861e-05	0.000107859	4
AT1G16880	416.503	-0.399871	0.0871249	31.1628	8.69868e-06	8.46198e-05	4
AT1G17060	147.381	0.907719	0.170511	24.9064	0.000145256	0.000988934	1
AT1G17080	548.432	-0.54828	0.118228	21.7657	0.000580094	0.00325412	3
AT1G17147	40.3964	-1.05051	0.325987	28.7528	2.59261e-05	0.000222472	4
AT1G17170	706.805	-0.828285	0.215428	22.0052	0.000522403	0.00297252	4
AT1G17260	35.2534	-0.686042	0.201388	18.9074	0.00200001	0.00918894	4
AT1G17280	373.69	-0.37619	0.0640514	26.9487	5.83705e-05	0.000449759	4
AT1G17290	2056.51	0.635125	0.173744	29.0989	2.21742e-05	0.000193895	1
AT1G17400	12.4646	-1.23291	0.319894	31.9958	5.95271e-06	6.05566e-05	4
AT1G17470	688.069	0.313097	0.0577109	26.0183	8.85097e-05	0.000643979	1
AT1G17580	467.215	0.2419	0.0588879	19.6029	0.00148331	0.00718019	2
AT1G17620	1494.51	-0.966284	0.131759	80.316	7.20678e-16	3.35996e-14	4
AT1G17690	534.691	0.635971	0.082577	38.971	2.40692e-07	3.3018e-06	1
AT1G17780	110.267	-0.313158	0.101842	21.7236	0.000590889	0.00330369	3
AT1G17830	31.0828	0.312407	0.224688	30.1566	1.37378e-05	0.000127102	1
AT1G17840	101.426	0.60316	0.179324	26.9089	5.94215e-05	0.000456988	2
AT1G17890	754.271	-0.260077	0.0650084	34.8472	1.61411e-06	1.85252e-05	3
AT1G17960	40.3521	-0.330555	0.19642	28.3396	3.12361e-05	0.000262363	4
AT1G17970	137.029	-0.674009	0.140745	38.2741	3.32383e-07	4.42463e-06	4
AT1G18070	2093.97	0.264905	0.0496139	27.4385	4.68523e-05	0.000371914	1
AT1G18150	968.861	-0.441964	0.072478	58.6349	2.32637e-11	6.04259e-10	4
AT1G18200	118.267	-0.531684	0.151675	25.1712	0.000129117	0.00089532	3
AT1G18270	1327.84	0.59217	0.116952	19.658	0.0014485	0.00704372	1
AT1G18390	377.48	-0.0290039	0.132399	18.9812	0.00193772	0.00895975	4
AT1G18400	20.4152	1.57306	0.510469	28.5082	2.89501e-05	0.000245403	1
AT1G18460	331.937	0.861601	0.148107	24.5445	0.000170573	0.00113907	1
AT1G18470	649.538	-0.616894	0.117521	31.7179	6.75657e-06	6.78474e-05	4
AT1G18590	434.766	0.238183	0.192854	21.3654	0.000690892	0.00376096	2
AT1G18670	459.621	0.435978	0.0954427	31.713	6.77147e-06	6.79633e-05	1
AT1G18870	14.7811	0.0448268	0.471094	19.5514	0.00151659	0.00731898	4
AT1G18950	503.089	0.323235	0.0555855	28.7806	2.56021e-05	0.000220159	2
AT1G18970	44.0759	-2.04972	0.523997	22.0285	0.000517106	0.00295023	4
AT1G19020	213.083	-1.81401	0.24119	29.4869	1.86059e-05	0.000166339	4
AT1G19050	316.861	1.70373	0.173114	117.601	1.0112e-23	9.88436e-22	1
AT1G19110	784.549	-0.222046	0.0850689	19.6217	0.00147131	0.00713067	3
AT1G19115	8.78063	-1.74073	0.389122	30.2027	1.34538e-05	0.000124759	4
AT1G19180	572.335	0.439531	0.202653	20.3617	0.00106871	0.00544969	2
AT1G19230	459.46	-0.987012	0.173076	41.2594	8.31591e-08	1.24182e-06	4
AT1G19390	27.416	-0.766028	0.427054	19.5072	0.00154571	0.00744663	3
AT1G19490	85.0061	-0.462818	0.122707	19.4129	0.00160977	0.00766787	4
AT1G19530	280.953	1.23228	0.467439	25.3668	0.000118351	0.00082886	1
AT1G19600	661.905	0.859631	0.132591	48.134	3.33508e-09	6.26295e-08	1
AT1G19630	6.31766	-1.46693	0.537451	25.9841	8.98729e-05	0.000652021	4
AT1G19700	444.176	-0.964405	0.13479	58.6878	2.26852e-11	5.89991e-10	4
AT1G19710	268.314	-0.392689	0.0859449	22.2941	0.000460293	0.00267785	3
AT1G19715	156.35	-0.86815	0.178449	29.9628	1.49995e-05	0.000137309	4
AT1G19720	32.409	0.243766	0.153261	20.309	0.00109336	0.00555858	1
AT1G19880	629.143	0.254748	0.0618121	24.4276	0.000179651	0.00119026	1
AT1G19960	48.8794	0.318656	0.306812	22.2932	0.000460481	0.00267818	1
AT1G19980	63.5435	0.246358	0.111173	19.3536	0.00165129	0.00783404	4
AT1G20010	1178.74	-0.154925	0.0802891	27.3859	4.79721e-05	0.000379316	4
AT1G20030	50.2425	-0.580772	0.170083	21.3626	0.000691721	0.00376347	3
AT1G20050	1044.63	-0.0305317	0.0447811	26.303	7.7935e-05	0.000576787	2
AT1G20300	181.523	0.438558	0.0851375	24.4935	0.000174481	0.00116018	5
AT1G20330	1650.03	-0.38935	0.0639341	47.5613	4.36513e-09	8.03676e-08	3
AT1G20340	56.778	0.310193	0.209358	33.0089	3.74822e-06	3.99037e-05	1
AT1G20370	270.877	0.4843	0.0982241	23.7357	0.000244032	0.00155031	1
AT1G20380	202.942	1.06562	0.198381	44.4926	1.83966e-08	3.0891e-07	1
AT1G20510	491.607	-0.584585	0.0932649	41.3394	8.01197e-08	1.20085e-06	4
AT1G20560	435.179	-0.202001	0.0542817	24.9869	0.00014015	0.000960633	3
AT1G20640	981.412	-1.04021	0.0970674	136.224	1.13541e-27	1.55229e-25	4
AT1G20650	113.433	-0.811912	0.149907	63.194	2.65382e-12	7.73736e-11	3
AT1G20693	1902.72	-0.0653165	0.0816857	39.2907	2.07544e-07	2.87633e-06	3
AT1G20700	70.329	0.232116	0.188538	19.7358	0.0014007	0.00685579	2
AT1G20823	282.855	-0.718288	0.213437	22.3487	0.000449405	0.00262053	4
AT1G20850	584.185	0.00486638	0.160496	19.42	0.00160486	0.00765192	4
AT1G20910	165.357	0.635269	0.0880461	32.8393	4.05032e-06	4.27512e-05	1
AT1G21000	749.24	0.674481	0.129869	45.7853	1.00437e-08	1.74892e-07	1
AT1G21010	280.488	0.611644	0.110445	72.3293	3.35402e-14	1.26614e-12	1
AT1G21140	183.326	0.068129	0.237636	24.5813	0.000167814	0.00112361	5
AT1G21210	382.43	-1.10996	0.19462	56.3664	6.83046e-11	1.67728e-09	4
AT1G21320	47.3988	-1.67669	0.323132	30.2248	1.33193e-05	0.000123682	4
AT1G21370	339.788	0.00290664	0.0725471	22.0985	0.000501501	0.00287055	1
AT1G21390	104.775	-1.4756	0.187759	53.5458	2.59829e-10	5.86762e-09	4
AT1G21530	40.8125	0.530037	0.248003	26.0056	8.90145e-05	0.000646489	4
AT1G21550	17.4842	-0.841132	0.412178	34.3663	2.01285e-06	2.25891e-05	4
AT1G21600	91.0569	0.812404	0.148211	41.5825	7.15473e-08	1.08198e-06	1
AT1G21760	149.952	-0.839472	0.12122	24.1036	0.000207385	0.00134667	4
AT1G21830	53.4835	0.455649	0.225106	23.4502	0.000276816	0.00172873	1
AT1G21890	74.5432	-0.602996	0.274072	35.9464	9.73555e-07	1.17817e-05	4
AT1G21910	93.6694	-0.364231	0.226423	24.5066	0.00017347	0.00115422	3
AT1G21920	496.578	1.33012	0.111001	132.338	7.59004e-27	9.84467e-25	1
AT1G21980	817.855	-0.10937	0.0954758	28.5674	2.81874e-05	0.000239741	3
AT1G22030	288.241	0.553254	0.127645	20.2941	0.00110043	0.00558606	1
AT1G22050	129.857	-0.802984	0.147394	35.9718	9.62207e-07	1.16513e-05	4
AT1G22070	790.198	-1.13339	0.107093	118.443	6.70457e-24	6.65001e-22	4
AT1G22150	19.5693	3.47544	0.441022	52.2027	4.90226e-10	1.06088e-08	1
AT1G22160	99.9318	-3.31609	0.330984	116.874	1.44055e-23	1.38143e-21	4
AT1G22170	421.076	1.01327	0.170404	28.2507	3.25136e-05	0.000271361	1
AT1G22180	339.65	0.204284	0.095028	39.5345	1.8535e-07	2.58825e-06	1
AT1G22360	576.372	0.573746	0.108798	42.0067	5.872e-08	8.97387e-07	1
AT1G22410	6084.53	-0.701168	0.111039	29.1015	2.21481e-05	0.00019375	4
AT1G22430	26.8073	0.660946	0.269004	23.8561	0.000231384	0.00147971	2
AT1G22500	143.127	2.58353	0.143301	280.102	1.89286e-58	2.12779e-55	1
AT1G22530	2379.93	-0.420994	0.145536	19.5983	0.00148624	0.00718922	3
AT1G22540	116.972	-0.494683	0.0988135	22.9956	0.000338221	0.00205513	4
AT1G22650	161.464	2.83843	0.174844	125.345	2.31247e-25	2.68912e-23	1
AT1G22740	121.519	-0.780826	0.170254	25.4151	0.000115835	0.000814102	3
AT1G22770	1545.69	-0.127542	0.110492	26.1773	8.24422e-05	0.000605494	3
AT1G22890	24.7137	-1.83623	0.60127	21.4652	0.000661462	0.00362024	4
AT1G22950	207.735	0.612015	0.105916	21.1702	0.000752211	0.00404793	1
AT1G23030	518.085	-0.248859	0.0973032	24.1774	0.000200711	0.00130799	3
AT1G23060	48.2273	-1.69876	0.15799	128.921	4.03301e-26	4.88646e-24	4
AT1G23080	906.002	0.284254	0.104483	26.3728	7.55426e-05	0.00056134	1
AT1G23090	43.4799	-1.00449	0.188832	44.6773	1.68742e-08	2.84764e-07	4
AT1G23150	212.047	2.09335	0.173643	124.294	3.86275e-25	4.34216e-23	1
AT1G23200	272.747	0.0835083	0.25573	20.1001	0.0011968	0.00599258	5
AT1G23310	662.196	0.995969	0.0856642	152.648	3.64517e-31	5.9481e-29	1
AT1G23340	89.4898	-0.459304	0.132265	35.4176	1.24179e-06	1.46339e-05	4
AT1G23390	119.79	0.419733	0.135963	33.0799	3.62841e-06	3.88623e-05	1
AT1G23840	8.6762	1.28988	0.382617	41.9418	6.05227e-08	9.22846e-07	2
AT1G23870	496.35	2.90421	0.190419	177.735	1.62962e-36	3.83415e-34	1
AT1G24020	7.54547	1.89186	0.505624	31.3474	7.99809e-06	7.88277e-05	2
AT1G24130	31.3633	-0.822634	0.220264	20.9828	0.000816143	0.00434232	4
AT1G24140	24.8737	-2.22709	0.413857	30.3498	1.25852e-05	0.000117675	4
AT1G24150	357.409	-0.593901	0.144756	27.6666	4.22877e-05	0.000342123	4
AT1G24180	2911.48	0.200775	0.0724212	20.1665	0.00116292	0.00584752	1
AT1G24267	522.92	0.555494	0.0512784	117.073	1.30742e-23	1.25973e-21	1
AT1G24270	5.01235	1.16573	0.503516	43.3628	3.11936e-08	5.02525e-07	1
AT1G24280	3108.29	3.54126	0.183064	168.669	1.40284e-34	2.81041e-32	1
AT1G24340	192.868	0.266809	0.0938992	28.7915	2.54769e-05	0.000219175	1
AT1G24420	36.1989	-1.01103	0.244637	24.5168	0.000172682	0.00114936	3
AT1G24530	138.674	-0.313645	0.244874	19.107	0.00183586	0.00855326	1
AT1G24620	65.5642	-0.454733	0.284876	20.2508	0.00112127	0.00567338	3
AT1G24764	504.214	-0.269313	0.0747449	19.2496	0.00172682	0.00813138	4
AT1G25220	328.9	-0.65191	0.255213	19.835	0.00134204	0.0066006	4
AT1G25230	66.6079	0.847618	0.162477	61.0065	7.52771e-12	2.08081e-10	1
AT1G25277	7.90606	0.731643	0.394963	37.1811	5.509e-07	6.99744e-06	2
AT1G25390	278.773	-0.66039	0.158386	27.5415	4.47332e-05	0.000358468	4
AT1G25400	107.76	0.845042	0.12423	122.367	9.8922e-25	1.06467e-22	1
AT1G25450	114.854	0.660286	0.19354	26.096	8.5491e-05	0.000625841	5
AT1G25480	213.198	-0.930132	0.112541	68.339	2.27045e-13	7.79969e-12	4
AT1G25550	594.576	2.9138	0.144941	247.384	2.00207e-51	1.50036e-48	1
AT1G25560	304.744	0.635202	0.228647	24.8074	0.000151785	0.0010282	1
AT1G26150	223.554	-0.40121	0.146409	22.0698	0.000507838	0.00290353	4
AT1G26200	86.7232	-1.24733	0.155105	76.4765	4.57486e-15	1.94879e-13	4
AT1G26260	126.741	-0.32229	0.124977	25.1537	0.00013013	0.000901109	4
AT1G26340	246.299	0.239377	0.0763773	25.9632	9.0715e-05	0.000656483	1
AT1G26390	663.826	-0.899496	0.688725	33.856	2.54349e-06	2.80616e-05	4
AT1G26410	306.608	-1.41546	0.69569	21.0312	0.000799135	0.00425967	4
AT1G26420	100.71	-2.20832	0.567452	24.9362	0.000143339	0.000979376	4
AT1G26640	307.805	-0.514974	0.0909922	22.2664	0.000465925	0.00270595	4
AT1G26690	250.646	-0.700725	0.0876927	35.2688	1.32977e-06	1.55619e-05	4
AT1G26700	91.3151	-2.12912	0.152493	220.282	1.293e-45	5.8139e-43	4
AT1G26730	113.065	0.755272	0.187724	32.6905	4.33531e-06	4.55218e-05	2
AT1G26770	47.897	0.249798	0.205207	24.0232	0.000214897	0.0013901	1
AT1G27030	1988.03	-0.709897	0.125973	44.7485	1.63213e-08	2.76125e-07	4
AT1G27100	495.652	-0.745704	0.112437	44.2034	2.10611e-08	3.49018e-07	4
AT1G27140	305.542	-0.469304	0.154468	19.205	0.00176021	0.00826359	4
AT1G27200	197.208	-0.94993	0.109464	75.949	5.89551e-15	2.45958e-13	4
AT1G27310	1017.72	-0.137078	0.0523592	28.2061	3.31725e-05	0.000276105	1
AT1G27320	994.128	-0.685687	0.122871	20.9614	0.000823759	0.00437545	4
AT1G27470	656.699	0.710637	0.0797612	37.0347	5.89425e-07	7.45867e-06	1
AT1G27670	25.292	-0.297331	0.219276	19.6248	0.00146936	0.00712495	1
AT1G27770	696.275	-0.107997	0.074021	27.0159	5.66366e-05	0.000438571	4
AT1G27910	202.334	-0.0704433	0.0867415	23.7805	0.000239246	0.00152278	4
AT1G28040	47.5206	-1.20504	0.23846	30.6017	1.12257e-05	0.000106539	4
AT1G28060	701.325	0.248413	0.0541884	40.2212	1.3476e-07	1.9366e-06	1
AT1G28100	95.1048	0.949961	0.148553	70.5444	7.89465e-14	2.87303e-12	1
AT1G28110	276.43	0.71668	0.0810736	61.0717	7.29751e-12	2.02548e-10	1
AT1G28170	90.6198	-1.35091	0.165953	114.557	4.45539e-23	4.11646e-21	4
AT1G28200	502.098	-0.481476	0.112229	19.1156	0.00182914	0.00853234	4
AT1G28240	456.135	-0.539339	0.108511	25.6241	0.000105534	0.000751626	4
AT1G28260	241.951	-1.29381	0.193931	41.1797	8.63022e-08	1.284e-06	4
AT1G28340	632.126	-0.347926	0.0691497	53.6453	2.47884e-10	5.62296e-09	4
AT1G28370	86.1915	-1.74783	0.216988	36.9449	6.14367e-07	7.73078e-06	4
AT1G28440	1192.39	0.193954	0.0854905	22.7084	0.000383766	0.00229127	5
AT1G28470	202.352	-0.358712	0.144442	22.5994	0.000402584	0.00238672	4
AT1G28570	108.988	-0.526021	0.171683	21.9085	0.000544977	0.00308368	4
AT1G28590	19.5766	-0.589625	0.241189	26.2718	7.90314e-05	0.000583834	3
AT1G28600	152.288	-1.57423	0.208904	47.4192	4.66625e-09	8.55226e-08	4
AT1G28670	69.3615	-0.901268	0.180243	27.4183	4.72789e-05	0.00037486	4
AT1G28680	218.275	-1.01387	0.113893	50.944	8.88035e-10	1.84103e-08	4
AT1G28760	98.5942	1.0659	0.211859	42.0929	5.64073e-08	8.66626e-07	1
AT1G28765	39.3584	-0.674232	0.178847	20.085	0.00120463	0.00602135	4
AT1G29020	1059.3	-0.455918	0.211683	21.5365	0.000641199	0.00353035	3
AT1G29025	997.468	-0.414464	0.151591	31.5742	7.21341e-06	7.1935e-05	3
AT1G29050	578.872	-0.885427	0.104159	89.6779	7.85195e-18	4.52639e-16	4
AT1G29120	259.44	-0.448824	0.0928905	20.3148	0.00109065	0.00554754	4
AT1G29200	37.2199	-0.203823	0.170198	20.2968	0.00109916	0.00558104	4
AT1G29240	51.0624	-0.806814	0.208673	30.5429	1.15291e-05	0.000108959	4
AT1G29320	388.125	0.590457	0.0958942	25.4725	0.000112909	0.000797699	1
AT1G29390	78.9771	-0.793481	0.121028	31.9416	6.10148e-06	6.19766e-05	4
AT1G29400	769.359	-0.735078	0.102975	37.8353	4.07196e-07	5.33973e-06	4
AT1G29640	99.6196	0.935841	0.188445	31.8221	6.44326e-06	6.50563e-05	1
AT1G29670	69.839	1.15768	0.259942	48.6216	2.65175e-09	5.06185e-08	1
AT1G29750	132.874	-0.609739	0.105555	37.646	4.44435e-07	5.77195e-06	4
AT1G29770	17.3226	-0.631925	0.226935	19.1904	0.00177131	0.0083099	4
AT1G29830	68.465	0.676898	0.141281	29.4886	1.85919e-05	0.000166308	1
AT1G29900	1765.08	0.348206	0.0754918	21.1437	0.000760948	0.00408301	5
AT1G29940	865.493	0.67511	0.0937486	35.4904	1.20094e-06	1.41938e-05	1
AT1G30110	689.094	0.255594	0.207289	26.8602	6.07302e-05	0.000466521	1
AT1G30120	1372.06	-0.253073	0.0729681	19.8059	0.00135896	0.00667406	3
AT1G30200	383.706	0.54847	0.0718753	85.2372	6.71324e-17	3.48297e-15	1
AT1G30260	38.5694	0.727822	0.233684	39.4551	1.92302e-07	2.67978e-06	1
AT1G30270	1707	1.56087	0.0790295	363.625	2.03851e-76	5.15591e-73	1
AT1G30370	116.931	-1.71334	0.244262	29.8926	1.5484e-05	0.000140937	4
AT1G30500	67.6371	-1.63522	0.236828	46.7603	6.35784e-09	1.14249e-07	4
AT1G30510	13212.9	3.10343	0.200692	95.8614	3.93341e-19	2.52662e-17	1
AT1G30570	153.54	-0.256854	0.0955386	24.9143	0.000144743	0.000986103	4
AT1G30620	270.832	-0.400821	0.0636091	54.3801	1.75072e-10	4.08111e-09	4
AT1G30720	240.552	1.06315	0.228968	51.9343	5.56476e-10	1.1953e-08	1
AT1G30730	189.647	1.26699	0.233449	46.2744	7.98565e-09	1.40751e-07	1
AT1G30820	750.623	2.45447	0.175131	139.358	2.45007e-28	3.49117e-26	1
AT1G30825	124.73	0.287534	0.0869503	20.2054	0.00114352	0.00577005	1
AT1G30840	513.624	1.74403	0.147125	118.538	6.40239e-24	6.38157e-22	1
AT1G31120	281.492	0.203035	0.102487	34.6582	1.76041e-06	1.99889e-05	1
AT1G31130	1022.4	-0.113781	0.0824145	32.015	5.90088e-06	6.01504e-05	4
AT1G31200	19.8012	2.87497	0.301396	57.8592	3.36296e-11	8.57004e-10	1
AT1G31230	937.208	0.622354	0.0716999	33.9033	2.48892e-06	2.75045e-05	1
AT1G31320	655.98	1.55934	0.154739	93.6324	1.15821e-18	7.23311e-17	1
AT1G31330	132.159	0.021659	0.151736	28.7983	2.53984e-05	0.000218686	2
AT1G31420	855.961	-0.314011	0.0508442	43.2577	3.27627e-08	5.26128e-07	4
AT1G31440	517.878	-0.271923	0.0800415	18.6924	0.00219288	0.00995308	4
AT1G31540	477.308	0.602416	0.118248	27.0293	5.62982e-05	0.000436284	1
AT1G31600	383.73	0.273374	0.058394	38.0866	3.62505e-07	4.79721e-06	1
AT1G31660	696.747	0.587402	0.0940394	19.5024	0.00154888	0.00745752	1
AT1G31670	12.3533	-1.4258	0.364857	19.3963	0.00162125	0.00771868	3
AT1G31770	3042.26	1.97996	0.160576	105.572	3.53037e-21	2.81235e-19	1
AT1G31814	114.491	0.302491	0.131308	25.1496	0.000130365	0.000902031	1
AT1G31830	273.639	-0.357701	0.0900963	23.7036	0.000247514	0.00156948	3
AT1G31850	1593.59	-0.404773	0.067076	52.0331	5.31123e-10	1.14571e-08	4
AT1G31950	181.443	-0.443651	0.137936	69.0119	1.64513e-13	5.7697e-12	4
AT1G32150	160.798	0.380548	0.0762902	26.3942	7.48211e-05	0.000558439	1
AT1G32350	43.4883	-2.36765	0.578799	21.4562	0.000664041	0.00363337	4
AT1G32380	271.501	1.3785	0.0989703	145.031	1.5239e-29	2.33596e-27	1
AT1G32450	2053.6	1.4014	0.17571	101.362	2.72798e-20	1.95046e-18	1
AT1G32490	574.453	0.244628	0.0563747	20.0054	0.00124683	0.00619404	1
AT1G32500	328.046	0.408425	0.0700848	37.3239	5.15756e-07	6.60494e-06	1
AT1G32530	293.052	0.310198	0.0972404	30.3484	1.2593e-05	0.000117694	1
AT1G32540	5.83577	1.89919	0.527963	30.7372	1.05554e-05	0.000101006	1
AT1G32740	65.1933	-0.578156	0.156193	24.16	0.000202272	0.001316	4
AT1G32760	53.9259	0.0251514	0.120988	24.2512	0.000194259	0.00127178	4
AT1G32920	255.973	0.863734	0.186021	40.6069	1.12644e-07	1.64447e-06	1
AT1G32928	46.3812	3.89398	0.335041	116.346	1.86365e-23	1.77873e-21	1
AT1G32940	170.059	-0.333506	0.240806	22.5271	0.000415576	0.00245297	4
AT1G33030	26.6093	-1.30306	0.481833	21.5844	0.000627908	0.00347609	4
AT1G33050	701.989	0.678321	0.200162	33.4004	3.13359e-06	3.39065e-05	1
AT1G33055	237.329	2.09957	0.774629	28.8617	2.46818e-05	0.000213515	1
AT1G33060	182.249	0.300616	0.0719968	29.3178	2.0085e-05	0.000178481	1
AT1G33090	54.5088	-0.668501	0.190068	24.3205	0.00018839	0.00123923	4
AT1G33260	272.806	-0.327657	0.112538	32.9434	3.862e-06	4.0913e-05	4
AT1G33280	49.0331	-0.664144	0.178656	42.8817	3.90479e-08	6.21767e-07	4
AT1G33390	380.856	0.573939	0.107079	20.4597	0.00102427	0.0052655	1
AT1G33410	681.472	0.30674	0.0853268	19.6148	0.00147573	0.00714865	1
AT1G33440	108.549	1.09025	0.167143	26.3793	7.5322e-05	0.000561143	1
AT1G33560	286.527	-0.0694858	0.087267	25.364	0.0001185	0.000829374	4
AT1G33590	387.355	0.541496	0.237497	27.6081	4.34146e-05	0.000349841	2
AT1G33600	22.6257	0.0856808	0.402384	20.1702	0.00116108	0.00583977	1
AT1G33750	431.999	-0.431621	0.13145	42.8607	3.94316e-08	6.26754e-07	4
AT1G33790	497.033	1.19543	0.244488	43.3972	3.06967e-08	4.94913e-07	1
AT1G33800	1183.99	-0.655036	0.116252	50.3803	1.1584e-09	2.35805e-08	4
AT1G34040	475.948	-0.330371	0.181481	22.9127	0.000350788	0.00212256	1
AT1G34050	54.5704	-0.610772	0.279056	24.503	0.000173746	0.00115568	4
AT1G34060	65.4238	-2.4304	0.322971	61.9691	4.75896e-12	1.35433e-10	4
AT1G34120	129.63	-0.553675	0.12056	27.2155	5.17874e-05	0.000405364	4
AT1G34260	405.554	-0.75795	0.128881	39.8049	1.63494e-07	2.30692e-06	4
AT1G34340	199.114	-0.514102	0.0980234	46.481	7.24809e-09	1.28647e-07	4
AT1G34370	1433.05	0.25458	0.0752432	42.8796	3.90871e-08	6.21767e-07	1
AT1G34418	264.569	-0.365832	0.104641	19.9191	0.00129417	0.00639626	4
AT1G34540	12.1823	-1.05002	0.355472	22.4423	0.000431331	0.00253266	3
AT1G34750	343.313	-0.801642	0.123837	34.831	1.62613e-06	1.86133e-05	4
AT1G35140	119.925	0.648384	0.449427	20.2048	0.00114384	0.00577023	1
AT1G35240	24.1446	-1.26028	0.260656	53.2448	2.99571e-10	6.70522e-09	4
AT1G35242	5.2526	-1.18295	0.461027	30.8598	9.98347e-06	9.60941e-05	4
AT1G35260	274.597	-0.123498	0.116608	28.3462	3.1143e-05	0.000261689	4
AT1G35330	64.99	-0.925599	0.240602	23.6875	0.000249283	0.00157872	3
AT1G35560	465.507	1.91018	0.129444	209.765	2.31067e-43	9.54165e-41	1
AT1G35580	2995.73	0.617297	0.0780681	76.2974	4.98628e-15	2.11072e-13	1
AT1G35610	25.9571	1.25416	0.21991	29.5779	1.78553e-05	0.0001605	2
AT1G35720	4714.71	0.433266	0.11138	23.224	0.000305855	0.00188105	1
AT1G35830	87.4241	0.949161	0.254567	20.5619	0.000979856	0.00507069	2
AT1G35910	147.828	0.187139	0.1466	28.1924	3.33787e-05	0.000277707	4
AT1G36060	627.71	-0.335482	0.167823	24.2537	0.000194042	0.00127104	4
AT1G36070	192.759	0.21775	0.0752034	39.7757	1.65728e-07	2.33519e-06	1
AT1G36160	2976.09	-0.338334	0.123313	18.9122	0.00199591	0.00917662	4
AT1G36622	122.169	-0.727295	0.332048	18.6847	0.00220012	0.00997471	4
AT1G36730	1989.72	-0.329533	0.081212	42.6832	4.28372e-08	6.75053e-07	4
AT1G42440	948.298	0.513465	0.067079	22.3579	0.000447612	0.00261234	1
AT1G42550	61.9655	-0.203017	0.184129	20.2142	0.00113918	0.00575394	3
AT1G42980	6.22756	-0.0984185	0.457347	22.0203	0.00051896	0.00295709	4
AT1G43620	176.625	-1.20566	0.105751	135.799	1.39761e-27	1.88528e-25	4
AT1G43650	169.529	1.48919	0.16347	67.6923	3.09401e-13	1.0434e-11	1
AT1G43670	132.198	0.611774	0.113431	43.7421	2.61287e-08	4.25674e-07	1
AT1G43710	3189.04	1.30709	0.0730153	222.006	5.52349e-46	2.59912e-43	1
AT1G43770	44.4007	-0.632992	0.133628	23.2753	0.000299018	0.00184296	4
AT1G43800	1387	1.22929	0.702761	19.9525	0.00127564	0.00631544	1
AT1G43860	384.555	0.426397	0.0751757	22.5736	0.000407172	0.00241083	1
AT1G43910	911.972	-0.549469	0.134796	37.2209	5.40885e-07	6.88752e-06	4
AT1G44010	24.5647	-1.14734	0.294613	27.7702	4.03632e-05	0.000328414	3
AT1G44020	74.3049	-0.562157	0.195293	29.8726	1.56247e-05	0.00014209	3
AT1G44030	64.4434	-0.152638	0.281327	21.6603	0.000607437	0.00338219	1
AT1G44100	651.931	0.6009	0.0911785	20.6127	0.000958507	0.00498059	1
AT1G44130	16.3586	-1.73393	0.493109	25.4417	0.000114468	0.000805555	4
AT1G44160	176.769	-2.04734	0.24456	81.0539	5.05033e-16	2.38758e-14	4
AT1G44170	1292.23	-0.833658	0.119166	35.5552	1.16562e-06	1.38248e-05	4
AT1G44350	50.8054	0.55876	0.175005	25.0739	0.000134831	0.000928266	2
AT1G44750	336.054	-0.241349	0.0859471	21.6301	0.000615502	0.00341769	4
AT1G44760	111.455	0.876965	0.149165	35.6832	1.09897e-06	1.31267e-05	1
AT1G44790	140.113	0.0998753	0.0767687	21.5519	0.000636898	0.0035124	1
AT1G44800	6759.75	1.10385	0.118637	61.2265	6.77903e-12	1.88675e-10	1
AT1G45130	1064.05	-0.289692	0.0941509	30.4711	1.19112e-05	0.000112098	3
AT1G45160	669.679	-0.36358	0.0799667	30.6632	1.09164e-05	0.000103994	4
AT1G45230	54.0078	0.27959	0.121528	20.0107	0.00124399	0.00618146	1
AT1G45688	1418.47	-0.323684	0.0837178	38.9653	2.41331e-07	3.30609e-06	3
AT1G47128	5106.51	-1.7733	0.165618	97.6159	1.6802e-19	1.13324e-17	4
AT1G47240	328.426	-0.371048	0.0777652	27.4398	4.68249e-05	0.000371843	4
AT1G47310	208.485	-0.373681	0.10553	20.158	0.00116722	0.00586483	3
AT1G47380	330.789	-0.682405	0.112111	28.4904	2.9183e-05	0.000246654	4
AT1G47395	37.5154	3.51788	0.377383	64.9032	1.17378e-12	3.64392e-11	1
AT1G47400	24.5149	3.48832	0.420779	58.9975	1.95805e-11	5.13867e-10	1
AT1G47410	87.5944	0.00578429	0.11328	19.9809	0.0012601	0.00625078	4
AT1G47480	512.128	-0.629068	0.114008	29.8994	1.54364e-05	0.000140631	4
AT1G47560	111.18	-0.659632	0.19361	26.2358	8.03126e-05	0.000592003	4
AT1G47655	21.1807	-0.630065	0.228107	19.8183	0.00135172	0.00664336	4
AT1G47710	621.868	-0.256772	0.0889688	26.3202	7.73393e-05	0.000572588	3
AT1G48040	139.636	0.56614	0.08509	29.7236	1.67157e-05	0.000151129	1
AT1G48070	5.73218	-1.83062	0.529154	37.2612	5.30895e-07	6.76882e-06	4
AT1G48230	633.473	-0.21031	0.0729397	21.6336	0.000614562	0.00341341	4
AT1G48280	109.561	-0.49585	0.131377	48.4381	2.89078e-09	5.46655e-08	3
AT1G48330	54.7468	-1.3579	0.158395	64.1612	1.6728e-12	5.05187e-11	4
AT1G48370	136.174	-0.173294	0.0931243	25.4926	0.000111903	0.000791695	4
AT1G48430	275.95	-0.37487	0.075885	24.5435	0.000170646	0.00113918	4
AT1G48480	592.951	-0.332436	0.119264	19.622	0.00147114	0.00713067	3
AT1G48510	199.787	0.562273	0.115379	26.3466	7.64312e-05	0.000566902	1
AT1G48600	4274.56	0.816762	0.10965	47.6382	4.21008e-09	7.77961e-08	1
AT1G48690	46.8929	-1.16481	0.157415	24.7033	0.000158967	0.00107182	4
AT1G48870	28.1918	-1.6735	0.237942	69.0117	1.64531e-13	5.7697e-12	4
AT1G49000	154.398	0.908115	0.158434	37.0272	5.91482e-07	7.47535e-06	1
AT1G49032	68.661	0.73269	0.228845	34.0823	2.29287e-06	2.55333e-05	1
AT1G49160	603.663	4.77288	0.175939	342.93	5.82176e-72	1.17798e-68	1
AT1G49170	72.45	1.18368	0.127599	98.0428	1.36598e-19	9.30616e-18	1
AT1G49180	47.9724	0.70306	0.128655	68.2688	2.34812e-13	8.03923e-12	1
AT1G49310	571.71	-0.565803	0.181293	30.2583	1.31189e-05	0.000121989	3
AT1G49320	391.88	-0.563788	0.258719	32.2666	5.26104e-06	5.40914e-05	3
AT1G49430	647.125	-0.577563	0.221126	18.9982	0.00192365	0.00889875	3
AT1G49470	114.12	1.09507	0.202043	29.1127	2.20361e-05	0.000193021	1
AT1G49500	72.7448	6.3958	0.43638	229.304	1.5079e-47	7.8233e-45	1
AT1G49510	150.06	0.851732	0.0824274	93.5008	1.2344e-18	7.66164e-17	1
AT1G49520	70.0981	0.705946	0.150148	25.7965	9.77214e-05	0.00069968	1
AT1G49530	22.5974	0.650222	0.196868	32.3634	5.03373e-06	5.20718e-05	2
AT1G49540	220.36	0.655983	0.112745	20.1768	0.00115777	0.0058289	1
AT1G49660	466.051	-0.727519	0.0982328	54.9619	1.32913e-10	3.13812e-09	4
AT1G49720	223.551	-0.0957462	0.105694	24.2214	0.000196839	0.00128645	4
AT1G49740	243.092	-0.714817	0.101908	54.8745	1.38533e-10	3.26318e-09	4
AT1G49860	6354.74	2.39424	0.257672	24.5384	0.000171033	0.00114064	1
AT1G49960	351.43	-0.692103	0.263714	22.1091	0.000499165	0.00285879	3
AT1G50010	3998.8	-0.235055	0.0825579	27.1468	5.34084e-05	0.000416485	4
AT1G50020	126.784	-0.592612	0.0999031	26.5269	7.05077e-05	0.000530354	4
AT1G50390	17.981	-0.20834	0.288132	18.7122	0.00217439	0.0098869	3
AT1G50400	59.1127	1.32589	0.173822	39.7099	1.70865e-07	2.40255e-06	1
AT1G50410	440.812	0.199327	0.061209	20.1505	0.00117099	0.0058808	1
AT1G50440	156.129	-0.395723	0.0740005	50.3429	1.17899e-09	2.39514e-08	4
AT1G50590	67.1529	-0.82254	0.183546	40.0846	1.43585e-07	2.04743e-06	3
AT1G50720	6.27592	-1.08823	0.372021	29.1294	2.1871e-05	0.000191741	4
AT1G50920	2682.19	0.549272	0.0807076	24.0142	0.000215749	0.00139382	1
AT1G51140	220.056	-1.79039	0.182573	97.5148	1.76457e-19	1.18226e-17	4
AT1G51170	155.435	-0.886249	0.202048	52.9835	3.38963e-10	7.51514e-09	4
AT1G51190	126.427	0.621668	0.139081	20.785	0.000889433	0.00465997	2
AT1G51460	14.1679	0.617239	0.25365	19.2586	0.00172015	0.00810371	2
AT1G51500	92.152	0.379464	0.149493	19.6677	0.00144245	0.00702103	2
AT1G51680	4212.9	-1.33725	0.116732	91.5859	3.1195e-18	1.87857e-16	4
AT1G51690	741.532	-0.308879	0.0676083	23.1648	0.00031393	0.00192603	4
AT1G51700	91.4899	-0.487771	0.145241	24.1422	0.000203872	0.00132514	4
AT1G51730	425.411	0.316943	0.0613673	43.8755	2.45499e-08	4.01246e-07	1
AT1G51800	794.259	-0.428346	0.14305	31.8761	6.28655e-06	6.36647e-05	3
AT1G51820	15.8893	1.50546	0.339635	50.3758	1.16087e-09	2.36071e-08	1
AT1G51913	8.16468	-3.57837	0.801249	22.1855	0.000482742	0.00278526	4
AT1G51915	6.58087	-4.12228	0.927516	25.6145	0.000105986	0.00075458	4
AT1G51940	140.392	0.76618	0.119434	52.6204	4.02433e-10	8.87019e-09	1
AT1G52120	8.17897	-1.06897	0.742246	22.1855	0.000482747	0.00278526	1
AT1G52160	273.647	0.585055	0.0721702	27.6052	4.3471e-05	0.000349983	1
AT1G52245	73.1644	1.91529	0.187141	98.0942	1.33231e-19	9.10744e-18	1
AT1G52330	130.522	-0.530445	0.139684	24.6336	0.000163965	0.00109966	3
AT1G52660	89.9049	-0.708079	0.185406	18.7878	0.00210508	0.00960412	3
AT1G52700	48.619	-0.163474	0.258798	23.2326	0.000304699	0.00187508	1
AT1G52710	154.081	0.1811	0.134249	19.1887	0.00177257	0.00831391	1
AT1G52800	18.9984	-1.17196	0.313415	19.4322	0.00159643	0.00762562	4
AT1G52870	49.319	-1.36482	0.168384	32.386	4.98196e-06	5.16337e-05	4
AT1G52880	96.5194	-0.978131	0.211525	29.6796	1.70524e-05	0.000153829	4
AT1G52980	1223.9	0.504967	0.0771299	31.6049	7.11326e-06	7.11115e-05	1
AT1G53040	439.974	-0.188378	0.069725	36.0152	9.43194e-07	1.14485e-05	4
AT1G53090	151.412	0.61969	0.118695	46.8127	6.20354e-09	1.11774e-07	1
AT1G53130	111.632	-1.53929	0.171087	112.149	1.43927e-22	1.28292e-20	4
AT1G53200	142.23	0.700611	0.102227	28.529	2.86801e-05	0.00024342	1
AT1G53210	1867.67	-0.461013	0.0820099	34.3393	2.03793e-06	2.28451e-05	4
AT1G53270	126.075	-0.901378	0.174573	34.1997	2.17269e-06	2.42885e-05	3
AT1G53300	721.172	-0.18704	0.0921445	27.9224	3.76921e-05	0.000309773	4
AT1G53310	3602.83	-0.223439	0.0830513	26.9129	5.93134e-05	0.000456503	3
AT1G53390	449.812	-0.587754	0.106045	19.8708	0.00132144	0.00651036	4
AT1G53470	187.288	1.1329	0.161104	49.3858	1.85068e-09	3.61455e-08	1
AT1G53580	718.28	-0.625941	0.131126	29.2378	2.08248e-05	0.000184165	3
AT1G53625	105.086	-1.17661	0.339945	23.4453	0.000277419	0.00173196	4
AT1G53633	50.8676	0.230071	0.190836	19.4397	0.00159125	0.00761345	1
AT1G53700	50.4236	-0.807377	0.176838	34.7324	1.7015e-06	1.9362e-05	4
AT1G53720	210.102	0.550134	0.0874258	33.9198	2.47012e-06	2.73117e-05	1
AT1G53780	734.575	-0.524098	0.0806553	65.4651	8.97475e-13	2.85527e-11	4
AT1G53830	368.536	-0.715353	0.206476	19.1852	0.00177525	0.00832379	4
AT1G53860	32.7292	0.58315	0.185605	30.9097	9.7597e-06	9.40819e-05	2
AT1G53910	2976.47	-0.601419	0.095572	57.2641	4.4611e-11	1.12271e-09	4
AT1G53920	195.41	-0.734789	0.185209	28.8371	2.49578e-05	0.000215626	3
AT1G53940	193.284	-0.611554	0.218464	22.2198	0.000475546	0.00275235	3
AT1G54090	375.356	-0.338488	0.0887489	23.9532	0.000221652	0.0014265	3
AT1G54095	52.076	0.773686	0.24021	22.1702	0.000485987	0.00279916	1
AT1G54130	512.349	-0.887186	0.0972026	81.585	3.90964e-16	1.86575e-14	4
AT1G54160	42.5012	-0.878641	0.226087	23.1607	0.000314502	0.00192837	4
AT1G54220	327.046	0.611659	0.0946816	26.749	6.38332e-05	0.000486662	1
AT1G54500	32.2143	0.037135	0.196192	30.2098	1.34104e-05	0.000124414	2
AT1G54540	267.666	-0.750767	0.200544	25.1889	0.000128107	0.000890459	3
AT1G54570	335.422	-0.669114	0.105105	43.4471	2.99894e-08	4.84567e-07	4
AT1G54690	351.078	0.88894	0.177997	20.7957	0.000885286	0.00464666	1
AT1G54740	81.7261	1.21793	0.184857	47.5213	4.44788e-09	8.17424e-08	1
AT1G54920	623.103	-0.272878	0.0733729	23.0846	0.000325219	0.00198746	4
AT1G55120	453.714	0.685371	0.126328	28.6971	2.65855e-05	0.000226975	1
AT1G55150	300.573	0.236611	0.0623326	36.0908	9.10898e-07	1.10831e-05	1
AT1G55200	40.8059	0.816325	0.225397	32.2124	5.39281e-06	5.53618e-05	1
AT1G55205	95.5949	0.38616	0.166271	23.0381	0.00033195	0.00202127	2
AT1G55250	350.627	-0.213208	0.0577206	24.0903	0.000208605	0.00135372	4
AT1G55260	40.8419	0.138717	0.188339	22.141	0.000492246	0.00282957	4
AT1G55320	447.789	-0.394208	0.133278	21.0826	0.000781457	0.00417423	3
AT1G55350	985.391	0.290362	0.0852442	19.4861	0.00155982	0.00750034	1
AT1G55360	812.044	0.228561	0.0717996	25.2282	0.000125884	0.000876813	1
AT1G55440	37.0534	-0.482412	0.193211	24.2244	0.000196582	0.0012856	3
AT1G55490	418.557	0.746953	0.140226	27.2901	5.00807e-05	0.000393987	1
AT1G55580	75.7484	1.35749	0.156833	109.609	4.95634e-22	4.28575e-20	1
AT1G55610	363.104	0.390146	0.0835447	40.5347	1.16489e-07	1.69449e-06	4
AT1G55670	7.00228	0.453743	0.348397	18.9363	0.00197533	0.00909831	2
AT1G55730	330.616	-0.43543	0.0735368	55.6724	9.49198e-11	2.29463e-09	4
AT1G55740	942.191	-1.21639	0.134048	104.945	4.78813e-21	3.74066e-19	4
AT1G55760	362.931	-2.03716	0.165277	183.9	7.85981e-38	1.98794e-35	4
AT1G55775	43.5174	-2.02276	0.29782	50.2446	1.2349e-09	2.50371e-08	4
AT1G55810	296.952	2.03725	0.222532	51.4765	6.90728e-10	1.45889e-08	1
AT1G55880	143.324	0.236237	0.0865078	23.9248	0.000224456	0.00144088	1
AT1G55910	111.524	-0.82632	0.143821	48.1614	3.29243e-09	6.19135e-08	4
AT1G55990	487.637	-1.14533	0.276234	26.8015	6.23492e-05	0.000476965	4
AT1G56180	117.591	0.360759	0.102367	19.9059	0.0013016	0.00642939	1
AT1G56230	494.465	0.51492	0.0882482	47.844	3.82215e-09	7.10821e-08	1
AT1G56250	9.63702	1.17542	0.533284	34.0401	2.33759e-06	2.59884e-05	1
AT1G56280	2080.59	-0.602488	0.131726	27.1969	5.22198e-05	0.000408275	3
AT1G56310	68.2595	-0.462912	0.111534	26.6481	6.67834e-05	0.000506292	4
AT1G56430	96.1113	4.54392	0.296379	177.076	2.25373e-36	5.24161e-34	1
AT1G56540	28.1828	-1.18097	0.223675	27.8807	3.8406e-05	0.000314874	4
AT1G56670	70.0675	-0.139414	0.150401	19.2681	0.00171319	0.00807845	4
AT1G57560	73.4441	-1.21675	0.18955	56.3495	6.88543e-11	1.68668e-09	4
AT1G57590	130.993	-0.995127	0.148887	26.2927	7.82955e-05	0.000579032	4
AT1G57630	29.5809	-2.37841	0.581203	27.1492	5.3349e-05	0.000416299	4
AT1G57650	4.90867	-2.77193	0.835723	29.0849	2.23154e-05	0.000194961	4
AT1G57680	1206.89	0.281715	0.0574637	26.9683	5.786e-05	0.000446847	1
AT1G57980	37.9982	-0.970006	0.177554	38.3435	3.21874e-07	4.29582e-06	4
AT1G58070	66.6584	-0.117749	0.187387	26.8024	6.23258e-05	0.000476965	4
AT1G58080	929.227	0.861494	0.0755313	113.384	7.88999e-23	7.12706e-21	1
AT1G58100	485.284	0.249525	0.0643823	33.832	2.57161e-06	2.83255e-05	1
AT1G58120	39.798	-1.92708	0.319168	30.6816	1.08254e-05	0.000103176	4
AT1G58190	181.033	0.959385	0.120903	96.4932	2.89574e-19	1.89008e-17	1
AT1G58235	158.465	-0.269222	0.184664	19.6679	0.00144231	0.00702103	1
AT1G58320	42.502	-2.45611	0.575715	22.312	0.000456713	0.00265945	4
AT1G58360	345.63	0.586507	0.115573	18.9682	0.00194849	0.00899618	1
AT1G58410	285.049	0.465652	0.102547	29.0803	2.2362e-05	0.000195199	1
AT1G58420	52.5607	-2.21609	0.246374	60.3883	1.0104e-11	2.74421e-10	4
AT1G58440	605.535	-0.349703	0.113332	30.4312	1.21286e-05	0.00011388	3
AT1G58520	111.313	-0.450983	0.139121	24.2699	0.000192661	0.00126363	4
AT1G58590	59.8673	-0.725129	0.15491	28.1871	3.34578e-05	0.000278137	4
AT1G59510	25.24	-0.786498	0.199288	21.1599	0.000755604	0.00405864	4
AT1G59590	167.884	0.437361	0.170275	23.8125	0.000235888	0.00150519	1
AT1G59640	38.8087	-1.97982	0.187076	122.261	1.04151e-24	1.11502e-22	4
AT1G59740	147.179	0.982475	0.197824	28.4258	3.00462e-05	0.000253209	1
AT1G59760	595.209	0.513044	0.0710213	40.4801	1.19486e-07	1.7356e-06	1
AT1G59960	456.15	0.736883	0.0721888	125.148	2.5453e-25	2.92623e-23	1
AT1G59970	295.403	0.208707	0.0982236	27.957	3.711e-05	0.000305485	1
AT1G60000	25.9	0.814245	0.244754	48.515	2.78804e-09	5.30697e-08	1
AT1G60010	131.68	0.569141	0.157593	28.025	3.59909e-05	0.000297119	1
AT1G60050	114.631	3.30468	0.361683	32.3678	5.02348e-06	5.19924e-05	1
AT1G60080	184.983	0.621568	0.118567	23.0108	0.000335959	0.00204261	1
AT1G60095	1028.41	-0.488604	0.197003	21.5031	0.000650593	0.00356847	3
AT1G60140	732.921	1.92811	0.150936	193.419	7.26075e-40	2.29553e-37	1
AT1G60160	29.8377	1.33444	0.178152	35.0686	1.45797e-06	1.69544e-05	1
AT1G60190	19.4991	-0.027294	0.314237	19.8321	0.0013437	0.00660714	3
AT1G60390	503.546	-0.406052	0.122522	48.4021	2.94009e-09	5.55459e-08	4
AT1G60470	471.069	-1.36586	0.289428	35.2416	1.34648e-06	1.57393e-05	4
AT1G60590	7.04139	-1.94788	0.5976	29.8498	1.57873e-05	0.000143439	4
AT1G60610	187.356	-0.691246	0.113436	47.8241	3.85808e-09	7.14875e-08	4
AT1G60630	68.9958	0.551389	0.221337	21.8208	0.000566296	0.00318732	2
AT1G60650	229.114	0.450858	0.0821211	35.0624	1.46214e-06	1.6993e-05	1
AT1G60700	31.5737	0.0696608	0.138043	24.2354	0.000195628	0.00128019	5
AT1G60710	1731.63	0.641088	0.0987491	32.6743	4.36741e-06	4.58352e-05	1
AT1G60750	75.3987	-2.97217	0.465387	24.2002	0.000198695	0.0012967	4
AT1G60790	118.081	-0.337458	0.112202	33.6836	2.75253e-06	3.01215e-05	4
AT1G60800	333.926	-0.425305	0.0629103	63.4547	2.3435e-12	6.8623e-11	4
AT1G60900	844.43	0.220832	0.0473503	27.7133	4.14088e-05	0.000335818	1
AT1G60950	316.813	0.731834	0.0988188	117.403	1.11322e-23	1.07775e-21	1
AT1G60960	563.387	1.22244	0.115834	177.045	2.2882e-36	5.2613e-34	1
AT1G61280	27.6289	0.137681	0.195149	18.7996	0.00209449	0.00956226	1
AT1G61360	220.155	-1.64733	0.202109	28.4352	2.99194e-05	0.000252455	4
AT1G61440	13.7542	0.0795804	0.354954	25.9515	9.11884e-05	0.000659438	2
AT1G61480	132.044	0.501325	0.179946	35.9787	9.59185e-07	1.16216e-05	1
AT1G61500	194.83	-1.99194	0.247942	36.0038	9.48149e-07	1.14948e-05	4
AT1G61560	207.845	-1.11961	0.314444	22.1334	0.000493891	0.00283661	4
AT1G61740	1205.96	1.21098	0.192569	55.9603	8.28091e-11	2.01148e-09	1
AT1G61750	16.2926	1.60901	0.377844	34.8731	1.59497e-06	1.83263e-05	1
AT1G61890	865.745	-0.667115	0.103145	58.1059	2.99114e-11	7.6611e-10	4
AT1G61930	238.236	-0.197722	0.148283	22.1012	0.000500899	0.00286791	1
AT1G61980	117.976	0.181862	0.0940844	19.2377	0.0017357	0.00815609	1
AT1G62180	446.529	1.3621	0.154819	34.8742	1.59419e-06	1.83263e-05	1
AT1G62262	107.524	-1.1516	0.243808	24.1767	0.000200781	0.00130799	4
AT1G62310	195.262	-0.208758	0.0907864	19.0013	0.00192106	0.00888882	4
AT1G62330	398.895	-0.279194	0.0792108	28.8761	2.45224e-05	0.000212317	4
AT1G62370	171.266	-1.00225	0.228094	36.8389	6.45173e-07	8.06825e-06	3
AT1G62430	356.66	-0.70439	0.100141	58.2064	2.85174e-11	7.33191e-10	4
AT1G62570	1033.52	-0.942581	0.148623	27.5072	4.54279e-05	0.000362885	4
AT1G62660	2666.54	1.19075	0.180562	24.8822	0.000146825	0.000998608	1
AT1G62710	337.182	0.14937	0.0924223	20.3023	0.00109656	0.00557204	4
AT1G62750	264.379	0.301427	0.0877023	31.2666	8.29755e-06	8.1186e-05	1
AT1G62790	2371.51	-0.373019	0.0933941	27.4694	4.62068e-05	0.000367801	4
AT1G62800	524.901	-0.0783148	0.0781434	21.5104	0.000648535	0.00356008	4
AT1G62870	215.394	-0.508554	0.110251	51.7629	6.03389e-10	1.28651e-08	4
AT1G62990	315.155	-0.60244	0.117392	38.3422	3.2207e-07	4.29582e-06	4
AT1G63000	3090.75	-0.422274	0.0660086	62.4893	3.71384e-12	1.0659e-10	3
AT1G63090	300.746	0.911253	0.237554	45.0259	1.43339e-08	2.44753e-07	1
AT1G63120	197.791	-0.287476	0.110099	31.9713	6.01949e-06	6.12052e-05	4
AT1G63180	13.7664	1.36753	0.335342	63.47	2.32647e-12	6.82229e-11	1
AT1G63245	64.4973	-1.26995	0.201027	40.4385	1.21815e-07	1.76313e-06	4
AT1G63410	68.9946	-0.526148	0.16753	18.8876	0.00201705	0.00925674	4
AT1G63420	303.844	-0.191577	0.100824	35.8615	1.01234e-06	1.21782e-05	4
AT1G63430	469.689	-0.523078	0.0721067	84.096	1.16455e-16	5.90562e-15	4
AT1G63440	497.083	-0.64997	0.109831	30.6179	1.11433e-05	0.000105807	4
AT1G63450	166.542	-0.533973	0.203683	19.4607	0.00157693	0.00756338	3
AT1G63480	127.941	0.318554	0.107799	19.7116	0.00141542	0.006913	2
AT1G63500	748.232	-0.217921	0.0729559	23.0468	0.000330677	0.00201533	3
AT1G63550	21.2852	-0.215389	0.325941	19.0547	0.00187754	0.00873136	3
AT1G63690	591.912	-0.220813	0.0600026	28.9649	2.35585e-05	0.00020441	4
AT1G63700	502.213	-0.189595	0.091049	24.1622	0.00020207	0.00131553	4
AT1G63740	160.22	0.153914	0.0804837	25.9186	9.25373e-05	0.000666335	1
AT1G63750	50.1766	-1.09197	0.231265	40.4654	1.20304e-07	1.74622e-06	4
AT1G63800	302.701	-1.39005	0.170285	50.9861	8.7057e-10	1.81225e-08	4
AT1G63810	629.279	0.607309	0.095238	23.2106	0.000307667	0.0018899	1
AT1G63850	207.648	0.346605	0.0825018	19.6358	0.00146244	0.00709955	1
AT1G63880	91.2811	0.858045	0.156032	64.4424	1.46266e-12	4.47062e-11	1
AT1G63940	4084.43	2.09931	0.0838499	404.396	3.3485e-85	1.12922e-81	1
AT1G63980	720.485	0.478474	0.0755088	46.1562	8.44065e-09	1.48125e-07	1
AT1G64000	66.2701	-1.07408	0.272656	26.3594	7.59941e-05	0.000564281	3
AT1G64060	810.654	-0.823471	0.104864	66.2971	6.0302e-13	1.96482e-11	4
AT1G64065	22.3178	-1.84736	0.340352	19.349	0.00165459	0.00784602	4
AT1G64160	107.711	-1.49238	0.637758	22.8984	0.000352995	0.00213336	2
AT1G64170	426.44	-1.49376	0.225677	72.8464	2.6169e-14	1.00095e-12	4
AT1G64190	2641.01	2.16464	0.111568	237.012	3.35757e-49	2.19152e-46	1
AT1G64390	3257.21	0.226938	0.11275	61.2932	6.56693e-12	1.83024e-10	4
AT1G64400	517.035	-0.811569	0.164664	20.956	0.00082571	0.00438285	4
AT1G64440	546.992	-0.687905	0.0944347	60.3231	1.04222e-11	2.82685e-10	4
AT1G64510	64.8931	0.142765	0.127619	31.5263	7.37251e-06	7.33049e-05	1
AT1G64590	808.415	-3.61875	0.236557	319.662	5.91766e-67	9.97816e-64	4
AT1G64610	115.949	-0.797525	0.122762	19.1731	0.00178453	0.00835838	4
AT1G64620	130.223	1.08835	0.15714	50.8672	9.20777e-10	1.90501e-08	1
AT1G64640	536.866	-0.728737	0.165453	37.8853	3.97889e-07	5.22445e-06	4
AT1G64660	120.783	0.517308	0.268049	27.4272	4.70907e-05	0.000373514	1
AT1G64700	92.1023	-0.796998	0.158692	33.0073	3.75095e-06	3.99037e-05	4
AT1G64720	437.819	1.10047	0.247936	42.737	4.17756e-08	6.60903e-07	1
AT1G64980	280.297	-0.764117	0.0832466	141.216	9.86481e-29	1.45697e-26	4
AT1G65040	280.351	-0.549957	0.0909285	25.3189	0.000120903	0.00084386	4
AT1G65060	428.033	-0.416175	0.243429	28.6306	2.73951e-05	0.000233493	3
AT1G65130	4.53657	1.3906	0.40053	22.6542	0.000393008	0.00233748	2
AT1G65220	905.538	0.194904	0.0732071	19.7611	0.00138549	0.00678951	1
AT1G65310	312.413	-0.677359	0.229561	21.0313	0.000799109	0.00425967	3
AT1G65390	6.94392	1.86851	0.417092	22.8457	0.000361285	0.00217437	1
AT1G65481	92.2455	-1.15896	0.226116	54.1944	1.91163e-10	4.42562e-09	4
AT1G65484	20.5031	-1.69974	0.250432	51.8057	5.91312e-10	1.26342e-08	4
AT1G65690	675.498	-0.293168	0.225291	29.3852	1.94827e-05	0.000173815	4
AT1G65840	3518.81	0.382406	0.118685	20.5676	0.000977434	0.00505945	1
AT1G65900	97.937	1.77114	0.150648	100.417	4.31702e-20	3.07573e-18	1
AT1G65970	18.2612	-0.0777445	0.375775	19.1031	0.00183898	0.00856583	1
AT1G66020	80.7422	-0.722611	0.166771	55.49	1.03488e-10	2.48103e-09	4
AT1G66090	19.6984	-2.01678	0.460694	36.1578	8.83225e-07	1.07853e-05	4
AT1G66140	633.317	0.890312	0.156346	24.7009	0.000159137	0.00107225	1
AT1G66160	95.1749	-0.445291	0.251438	23.4258	0.000279813	0.00174368	4
AT1G66173	5.64727	1.65096	0.467324	26.5813	6.88127e-05	0.000519149	2
AT1G66200	23471.2	1.31322	0.156498	42.9898	3.7127e-08	5.92919e-07	1
AT1G66350	114.513	-0.379786	0.0988153	21.1848	0.000747465	0.0040299	4
AT1G66400	86.7297	-1.73312	0.259993	51.5192	6.76958e-10	1.4343e-08	4
AT1G66430	245.583	0.94022	0.111124	52.1744	4.96815e-10	1.07399e-08	1
AT1G66480	316.603	-0.766367	0.129939	31.7903	6.53722e-06	6.58921e-05	4
AT1G66600	49.8224	2.89715	0.318278	115.964	2.24479e-23	2.11261e-21	1
AT1G66700	534.406	-2.15038	0.591845	20.2293	0.00113174	0.00572347	4
AT1G66725	211.187	-0.364426	0.152621	19.6764	0.00143702	0.00700306	3
AT1G66760	24.5931	2.30069	0.263516	70.3567	8.63757e-14	3.13775e-12	1
AT1G66880	267.451	0.123153	0.174427	27.9102	3.78991e-05	0.000311222	2
AT1G66930	105.796	-1.9769	0.23857	82.5166	2.49504e-16	1.21357e-14	4
AT1G66960	42.1024	0.393839	0.369569	29.7359	1.66232e-05	0.000150427	4
AT1G66970	16.0356	1.50486	0.3694	23.7047	0.000247395	0.00156921	2
AT1G67000	36.9493	-0.955904	0.457815	21.3976	0.000681238	0.00371741	4
AT1G67100	36.2269	1.11849	0.824814	27.5933	4.37056e-05	0.000351626	1
AT1G67110	584.879	3.33451	0.28755	106.306	2.4703e-21	1.98349e-19	1
AT1G67140	886.827	-0.181783	0.0630229	22.3896	0.000441419	0.0025829	4
AT1G67148	336.432	-1.16955	0.280857	19.2952	0.00169334	0.00800353	4
AT1G67210	71.481	0.10689	0.0944237	21.2292	0.000733129	0.00396317	5
AT1G67270	19.885	-0.79067	0.430569	36.8303	6.47731e-07	8.09024e-06	4
AT1G67280	342.831	-0.646512	0.0787901	27.3959	4.77572e-05	0.000378008	4
AT1G67340	323.744	0.329443	0.0870303	20.0513	0.00122232	0.00609324	1
AT1G67360	884.893	-1.33232	0.146356	89.0917	1.04253e-17	5.94213e-16	4
AT1G67510	239.83	-0.112712	0.12157	22.5246	0.000416028	0.00245479	4
AT1G67530	202.677	-0.746533	0.127172	25.9282	9.21444e-05	0.00066461	4
AT1G67570	118.892	-1.03048	0.127058	54.4513	1.69268e-10	3.95038e-09	4
AT1G67710	107.564	-1.33756	0.175351	49.3216	1.90753e-09	3.71144e-08	4
AT1G67730	1608.68	-0.44853	0.114591	25.9633	9.07096e-05	0.000656483	3
AT1G67750	231.29	-1.24503	0.121223	97.5963	1.69624e-19	1.14025e-17	4
AT1G67800	594.755	-1.27653	0.166708	39.8373	1.61055e-07	2.27728e-06	4
AT1G67810	217.247	-3.08585	0.233744	92.6158	1.89487e-18	1.14793e-16	4
AT1G67840	131.039	-0.572842	0.0987738	40.06	1.45234e-07	2.06802e-06	4
AT1G67850	96.8653	-0.307105	0.181068	21.2807	0.000716865	0.00388355	4
AT1G67900	276.947	0.655344	0.150864	22.2044	0.000478772	0.00276706	1
AT1G67910	23.3653	3.26755	0.370754	88.4218	1.4413e-17	8.07845e-16	1
AT1G67920	159.32	1.16323	0.215315	31.3475	7.99775e-06	7.88277e-05	1
AT1G67980	41.2111	-1.41689	0.688656	20.857	0.000862016	0.00453983	4
AT1G68020	184.106	0.70295	0.111412	69.229	1.4827e-13	5.24493e-12	1
AT1G68185	96.3454	0.332925	0.0990117	19.4161	0.00160749	0.0076604	1
AT1G68238	67.5571	4.06032	0.387434	71.8011	4.32144e-14	1.60735e-12	1
AT1G68370	457.376	-0.221745	0.0585697	28.857	2.4734e-05	0.000213783	3
AT1G68410	381.236	-0.793932	0.114558	67.3746	3.602e-13	1.20071e-11	4
AT1G68440	573.393	0.925349	0.230657	22.8188	0.000365584	0.00219828	1
AT1G68450	176.958	-1.2887	0.216956	33.9954	2.38608e-06	2.64548e-05	4
AT1G68500	15.2673	1.03775	0.318082	20.7472	0.000904136	0.00472843	1
AT1G68530	76.5221	0.956568	0.261477	39.8427	1.60649e-07	2.27313e-06	2
AT1G68560	970.221	0.464126	0.153083	26.8446	6.11587e-05	0.000469004	2
AT1G68570	258.366	-0.993038	0.200431	61.0357	7.42374e-12	2.0577e-10	4
AT1G68600	11.0656	-1.97302	0.554404	28.1512	3.4004e-05	0.000282098	3
AT1G68620	143.241	-0.224078	0.62908	26.7901	6.26698e-05	0.000478875	4
AT1G68670	286.142	1.98903	0.116928	185.744	3.17287e-38	8.44734e-36	1
AT1G68710	669.937	-1.02346	0.150521	64.1246	1.70228e-12	5.12577e-11	4
AT1G68725	19.0334	-0.310537	0.231096	19.971	0.0012655	0.00627296	3
AT1G68740	62.0342	2.6978	0.227142	153.579	2.30945e-31	3.83028e-29	1
AT1G68795	139.508	-0.331265	0.257057	25.44	0.000114553	0.000805555	3
AT1G68810	312.884	-0.2294	0.101704	28.9672	2.35341e-05	0.000204285	3
AT1G68840	607.196	0.338521	0.134536	23.0761	0.00032645	0.00199378	1
AT1G68880	749.826	4.18184	0.224037	134.749	2.33577e-27	3.12993e-25	1
AT1G68890	116.167	1.98175	0.13068	207.46	7.19573e-43	2.74714e-40	1
AT1G68990	482.467	0.644533	0.0988085	25.7805	9.84207e-05	0.000704437	2
AT1G69040	693.795	0.677846	0.104065	54.7533	1.46717e-10	3.44392e-09	1
AT1G69050	20.4248	1.2748	0.228639	40.7789	1.0399e-07	1.52473e-06	1
AT1G69070	853.995	0.703258	0.105326	25.4916	0.000111954	0.000791776	1
AT1G69260	92.5064	1.35935	0.171775	67.7069	3.07255e-13	1.0379e-11	1
AT1G69330	159.02	-0.328497	0.0922699	35.9262	9.82628e-07	1.18701e-05	4
AT1G69370	65.16	0.392798	0.145188	22.1498	0.000490346	0.00282025	1
AT1G69440	109.887	1.41606	0.125654	107.974	1.09774e-21	9.14059e-20	1
AT1G69490	65.5626	0.82591	0.298713	43.9753	2.34316e-08	3.85146e-07	1
AT1G69530	894.694	1.59165	0.175558	114.263	5.14131e-23	4.72667e-21	1
AT1G69580	316.544	0.617007	0.0966079	67.6353	3.1796e-13	1.06693e-11	1
AT1G69600	45.216	0.91725	0.203718	27.8784	3.84468e-05	0.000314952	1
AT1G69760	301.676	0.465697	0.0839066	22.0092	0.000521491	0.00296919	1
AT1G69780	300.007	-0.780591	0.106314	73.9832	1.51622e-14	5.96871e-13	4
AT1G69850	1409.58	-0.863459	0.137009	48.1223	3.35352e-09	6.28718e-08	4
AT1G69870	116.898	-0.4566	0.172969	29.5701	1.79186e-05	0.000160854	3
AT1G69920	86.1778	-1.27474	0.467023	21.328	0.000702243	0.00381352	4
AT1G69960	609.358	-0.365559	0.0704686	27.7925	3.99614e-05	0.000325646	4
AT1G70140	159.24	-0.292766	0.108924	35.0119	1.49641e-06	1.73229e-05	4
AT1G70170	208.528	-0.931611	0.22576	28.3001	3.17973e-05	0.000266303	4
AT1G70230	287.187	-0.526251	0.0961767	25.2722	0.000123444	0.000860412	3
AT1G70280	415.624	0.443342	0.0839339	27.5797	4.39719e-05	0.000353628	1
AT1G70290	264.303	2.21096	0.25455	140.012	1.77882e-28	2.5709e-26	1
AT1G70300	1332.67	0.850147	0.14729	26.5493	6.98058e-05	0.000526249	1
AT1G70370	850.508	-0.0611041	0.142968	30.4472	1.20413e-05	0.000113217	4
AT1G70410	3613.08	2.06084	0.177343	83.9372	1.25731e-16	6.32847e-15	1
AT1G70420	91.4133	0.505343	0.170724	38.46	3.0497e-07	4.09745e-06	2
AT1G70480	205.743	-0.370455	0.0841855	22.8871	0.000354766	0.00214244	4
AT1G70520	237.552	0.775166	0.115861	101.392	2.68905e-20	1.92944e-18	1
AT1G70530	268.276	0.746281	0.11871	76.2829	5.02104e-15	2.12099e-13	1
AT1G70581	4.8081	0.389959	0.404962	23.9778	0.000219256	0.00141332	2
AT1G70700	15.0449	0.582013	0.279425	25.8372	9.5964e-05	0.000688558	1
AT1G70710	534.052	-0.497562	0.141636	33.4724	3.03194e-06	3.2983e-05	4
AT1G70780	2441.21	1.93062	0.10491	263.319	7.61197e-55	6.69655e-52	1
AT1G70790	87.1284	1.23969	0.136269	49.2845	1.94107e-09	3.76926e-08	1
AT1G70900	152.762	-0.620838	0.173985	29.0007	2.31801e-05	0.000201385	4
AT1G70920	89.6342	0.110263	0.238962	30.2004	1.34677e-05	0.000124831	1
AT1G70950	195.019	-0.316818	0.0865068	21.9367	0.000538302	0.00305184	4
AT1G71010	2526.62	0.476159	0.0795094	31.9182	6.16713e-06	6.25492e-05	1
AT1G71020	267.661	-0.0414635	0.0765988	26.2558	7.95968e-05	0.000587581	4
AT1G71070	568.792	-0.351916	0.0643204	43.6618	2.71277e-08	4.40178e-07	4
AT1G71130	63.6019	-0.798329	0.127935	19.7701	0.00138011	0.0067681	4
AT1G71210	329.944	0.402669	0.0688596	22.5941	0.000403524	0.00239159	1
AT1G71340	245.574	-0.439197	0.102275	26.8512	6.0976e-05	0.000468231	3
AT1G71500	49.1629	0.412001	0.141975	20.5765	0.000973665	0.00504252	1
AT1G71520	11.5881	0.906665	0.494263	36.1867	8.7154e-07	1.0649e-05	1
AT1G71860	646.446	-0.530237	0.0661829	43.9144	2.41076e-08	3.94654e-07	4
AT1G71870	324.759	0.576713	0.126605	21.5708	0.000631662	0.00348828	1
AT1G71880	1696.18	1.30761	0.13558	65.479	8.91507e-13	2.84075e-11	1
AT1G71970	85.5718	-1.28852	0.150399	91.4255	3.37128e-18	2.01223e-16	4
AT1G71980	1107.3	1.09852	0.120321	75.0663	9.01142e-15	3.63946e-13	1
AT1G72010	341.836	-0.0173769	0.0731752	22.2443	0.00047046	0.00272837	1
AT1G72090	300.243	0.459218	0.126485	21.5512	0.000637098	0.00351254	1
AT1G72130	408.804	-0.298069	0.104697	23.9481	0.000222159	0.00142885	4
AT1G72220	92.7354	0.761063	0.211492	21.5724	0.000631231	0.0034878	1
AT1G72320	687.433	0.715791	0.0897982	38.0302	3.72082e-07	4.9111e-06	1
AT1G72330	117.952	0.316512	0.14512	20.8526	0.000863687	0.00454572	1
AT1G72440	945.142	0.595014	0.102743	18.8617	0.00203955	0.00934516	1
AT1G72560	385.323	0.444308	0.0677547	20.3891	0.00105609	0.00539528	1
AT1G72700	1760.64	-0.379078	0.129804	21.8686	0.000554575	0.00312919	3
AT1G72710	1658.01	-0.381725	0.0773706	33.3694	3.1783e-06	3.43535e-05	4
AT1G72830	963.527	-0.673551	0.116079	58.0633	3.05228e-11	7.79796e-10	4
AT1G72840	192.437	0.39057	0.135034	23.3188	0.000293338	0.00181511	1
AT1G72880	317.734	-0.387792	0.0797282	44.4248	1.89894e-08	3.17809e-07	4
AT1G72930	17.6293	-0.253383	0.300866	21.1848	0.000747452	0.0040299	4
AT1G72940	90.4415	0.209388	0.245562	40.4502	1.21156e-07	1.75733e-06	1
AT1G72990	213.237	-0.314897	0.0727464	50.9216	8.9744e-10	1.85863e-08	4
AT1G73010	60.105	-1.82869	0.334305	35.6723	1.10451e-06	1.31773e-05	4
AT1G73080	423.008	-0.400233	0.0838678	46.3661	7.64946e-09	1.35178e-07	4
AT1G73100	253.763	0.555271	0.0755856	31.234	8.42163e-06	8.22807e-05	1
AT1G73130	144.923	0.267181	0.106959	20.0962	0.00119884	0.00599983	1
AT1G73160	74.944	-0.148797	0.132307	22.4077	0.000437935	0.00256548	3
AT1G73165	11.0101	2.02929	0.376256	32.7941	4.13475e-06	4.35515e-05	1
AT1G73210	79.9062	0.687151	0.116031	22.862	0.000358705	0.00216077	1
AT1G73220	178.926	-0.934102	0.314749	53.5858	2.54961e-10	5.77057e-09	3
AT1G73250	256.746	-0.331262	0.0698306	26.0516	8.72031e-05	0.000636074	4
AT1G73260	337.949	-0.233469	0.392501	31.7928	6.52987e-06	6.58651e-05	1
AT1G73270	208.924	-0.568979	0.176407	24.1866	0.000199899	0.0013035	3
AT1G73280	134.13	-0.679061	0.164823	26.6865	6.56452e-05	0.00049916	3
AT1G73300	23.8913	-0.971757	0.424419	23.6048	0.000258559	0.00163032	1
AT1G73310	184.541	-0.71166	0.21976	32.0098	5.91479e-06	6.02617e-05	4
AT1G73320	52.2503	0.512191	0.148886	23.6193	0.000256903	0.0016219	1
AT1G73330	5879.8	-0.523867	0.171291	30.8528	1.00154e-05	9.63172e-05	4
AT1G73340	94.5489	-0.647142	0.152821	24.4691	0.000176372	0.00117161	3
AT1G73390	338.496	-0.161791	0.0753141	20.7308	0.000910622	0.00475743	1
AT1G73410	103.182	-0.611816	0.205402	19.9758	0.00126287	0.00626295	3
AT1G73490	422.815	0.172845	0.332324	28.0996	3.48023e-05	0.000288012	1
AT1G73500	163.402	-0.870424	0.159939	20.9225	0.000837845	0.00443563	4
AT1G73580	76.9191	-0.717529	0.192988	28.9331	2.38987e-05	0.000207183	3
AT1G73590	623.618	0.906565	0.151662	27.0684	5.53196e-05	0.000429358	1
AT1G73655	21.5932	0.406775	0.215214	26.7332	6.42879e-05	0.00048976	1
AT1G73670	323.097	-0.52066	0.0798686	39.7552	1.6731e-07	2.35584e-06	4
AT1G73680	62.9489	-0.783464	0.226907	22.3703	0.000445172	0.0026011	3
AT1G73740	153.896	-0.9776	0.166367	42.5504	4.55747e-08	7.15406e-07	4
AT1G73750	53.8724	-0.435959	0.193771	26.1015	8.52819e-05	0.000624536	3
AT1G73760	116.421	-0.663994	0.138009	30.2733	1.30296e-05	0.00012127	4
AT1G73810	252.232	-1.71197	0.212215	71.5424	4.89225e-14	1.813e-12	4
AT1G73850	221.35	-0.728413	0.0905663	58.442	2.54966e-11	6.59717e-10	4
AT1G73920	1052.04	1.82555	0.118668	166.84	3.44462e-34	6.70178e-32	1
AT1G73950	184.015	-0.540909	0.0975091	26.0816	8.60416e-05	0.000629416	4
AT1G73960	555.999	-0.0702781	0.0482904	20.9308	0.000834828	0.00442196	4
AT1G73980	379.647	-0.52216	0.086612	35.3208	1.29838e-06	1.52121e-05	4
AT1G74030	1998.62	0.8059	0.11414	49.6115	1.6641e-09	3.29144e-08	1
AT1G74080	204.969	-2.29523	0.542038	21.4914	0.00065393	0.0035858	4
AT1G74160	675.206	-0.219572	0.0838741	30.3165	1.2777e-05	0.000119194	4
AT1G74190	9.78068	-1.27055	0.755703	24.091	0.000208545	0.00135372	4
AT1G74360	188.238	-0.620503	0.274523	22.5174	0.000417345	0.00246058	4
AT1G74380	788.78	-0.372261	0.0593668	61.8055	5.14474e-12	1.46001e-10	3
AT1G74440	84.5419	-0.501725	0.147457	20.285	0.00110478	0.00560532	4
AT1G74460	1279.85	-0.896664	0.224844	31.1426	8.77893e-06	8.53183e-05	3
AT1G74650	30.8025	-1.64658	0.213229	47.9002	3.72249e-09	6.94201e-08	4
AT1G74660	270.71	0.781746	0.129899	63.6004	2.18611e-12	6.45747e-11	1
AT1G74710	124.57	-1.06952	0.177756	34.3835	1.99698e-06	2.24234e-05	4
AT1G74790	380.122	0.463747	0.0855891	22.7608	0.000375024	0.00224823	1
AT1G74850	107.615	0.282816	0.110444	20.4558	0.001026	0.00527309	1
AT1G74890	4.41426	1.87421	0.414205	28.4559	2.96405e-05	0.000250311	5
AT1G75080	230.902	-0.41787	0.0822585	43.7201	2.63995e-08	4.2974e-07	4
AT1G75140	307.21	0.606751	0.0989342	39.6791	1.73324e-07	2.4287e-06	1
AT1G75250	13.5247	-1.37065	0.375788	19.8458	0.00133578	0.00657141	4
AT1G75280	461.237	0.130523	0.110375	29.781	1.6287e-05	0.000147583	5
AT1G75370	320.937	-0.746354	0.125102	42.1	5.62222e-08	8.64518e-07	4
AT1G75380	370.673	-0.958713	0.134312	25.0019	0.000139215	0.000954875	4
AT1G75390	776.868	-0.622874	0.128148	37.004	5.97851e-07	7.55114e-06	4
AT1G75410	415.826	-0.676896	0.139955	31.9645	6.03817e-06	6.13643e-05	4
AT1G75450	122.797	0.543841	0.153555	24.274	0.000192307	0.00126213	2
AT1G75510	378.811	0.110877	0.055673	21.1329	0.000764529	0.00409679	1
AT1G75590	35.9223	-1.25342	0.233564	37.2629	5.30491e-07	6.76794e-06	4
AT1G75620	65.5447	-0.169458	0.197621	24.5467	0.000170411	0.00113836	4
AT1G75670	219.48	0.737975	0.114694	18.9803	0.00193845	0.00896064	1
AT1G75680	1147.97	-0.253777	0.0785284	30.7228	1.0625e-05	0.00010145	3
AT1G75710	219.253	-0.248988	0.124583	19.4224	0.00160319	0.00764707	4
AT1G75780	456.559	-0.438155	0.186926	28.3985	3.04187e-05	0.000256041	4
AT1G76020	85.4444	-0.814023	0.14064	55.1704	1.20412e-10	2.86638e-09	4
AT1G76040	392.218	0.339647	0.102912	24.4068	0.000181314	0.0012001	5
AT1G76070	145.942	-0.917422	0.183645	24.9176	0.000144532	0.000984999	4
AT1G76080	24.4402	0.775295	0.200078	22.448	0.000430256	0.00252855	1
AT1G76090	1575.73	-0.468472	0.0853653	53.8417	2.25889e-10	5.17626e-09	4
AT1G76160	1714.9	-0.111243	0.075223	22.7111	0.000383303	0.00228986	4
AT1G76270	228.809	-0.195853	0.067916	20.3843	0.00105827	0.00540463	4
AT1G76340	306.699	-0.636639	0.0873218	55.7358	9.21076e-11	2.22931e-09	4
AT1G76350	343.915	-2.55497	0.141273	335.851	1.94466e-70	3.57711e-67	4
AT1G76360	185.146	-0.883694	0.192431	34.2328	2.13995e-06	2.39357e-05	3
AT1G76410	29.8571	1.1556	0.31506	41.0071	9.35198e-08	1.38123e-06	5
AT1G76480	5.14753	-2.00938	0.428821	37.1	5.71933e-07	7.24761e-06	4
AT1G76490	3408.08	-0.604933	0.130577	28.9921	2.32703e-05	0.000202082	4
AT1G76520	518.74	0.0332012	0.221657	21.5885	0.000626809	0.0034719	1
AT1G76560	46.9995	0.752793	0.21014	48.8056	2.43183e-09	4.68179e-08	1
AT1G76580	241.502	-0.968633	0.09416	170.147	6.78781e-35	1.38732e-32	4
AT1G76600	76.205	1.45927	0.246205	106.111	2.7167e-21	2.17272e-19	1
AT1G76650	270.777	1.45374	0.554614	38.136	3.54311e-07	4.70415e-06	1
AT1G76670	927.408	-0.723902	0.0713244	130.488	1.87489e-26	2.38595e-24	4
AT1G76680	460.642	-1.05424	0.277354	21.6257	0.000616689	0.00342334	4
AT1G76700	194.191	-0.688433	0.136375	25.6821	0.000102839	0.000733465	4
AT1G76900	944.763	0.706157	0.0935148	45.2399	1.29673e-08	2.22357e-07	1
AT1G76950	497.822	-0.532658	0.0842191	43.8478	2.48704e-08	4.06156e-07	4
AT1G76990	3016.55	-0.273016	0.111183	23.6001	0.000259094	0.00163318	3
AT1G77030	723.452	0.684042	0.0970855	22.1345	0.000493644	0.002836	1
AT1G77130	670.307	-0.383815	0.084606	37.76	4.2162e-07	5.51815e-06	3
AT1G77140	282.668	-0.27644	0.0590597	35.4373	1.2306e-06	1.4519e-05	4
AT1G77210	5.68649	0.903558	0.700743	31.7393	6.69087e-06	6.7221e-05	1
AT1G77330	1431.65	-0.578847	0.123927	26.3794	7.53196e-05	0.000561143	3
AT1G77380	614.026	0.932351	0.204981	47.8372	3.83428e-09	7.11907e-08	1
AT1G77400	184.606	1.64311	0.191603	44.3025	2.01073e-08	3.34581e-07	1
AT1G77420	160.015	-0.735909	0.0931853	68.3152	2.29653e-13	7.87593e-12	4
AT1G77450	173.849	-0.856544	0.131266	44.5996	1.74988e-08	2.94813e-07	4
AT1G77460	185.785	-0.512371	0.0865626	49.6219	1.65593e-09	3.27849e-08	4
AT1G77500	419.821	-0.592724	0.0851132	64.494	1.42708e-12	4.36846e-11	4
AT1G77520	1122.8	-0.551199	0.156348	34.9443	1.54368e-06	1.78077e-05	3
AT1G77530	547.667	-0.692925	0.157202	51.2299	7.75986e-10	1.62371e-08	4
AT1G77590	664.612	-0.553054	0.104257	31.6123	7.0893e-06	7.0907e-05	3
AT1G77610	736.687	-0.334766	0.064983	30.0772	1.42416e-05	0.000130984	4
AT1G77680	414.49	-0.17021	0.077319	21.4781	0.00065774	0.00360084	4
AT1G77740	480.722	-0.146112	0.0717473	19.697	0.00142434	0.00695132	4
AT1G77750	315.815	0.344667	0.0988756	20.0402	0.00122819	0.00611949	2
AT1G77760	10247.9	1.53958	0.227338	28.3372	3.12695e-05	0.000262534	1
AT1G77765	14.9422	1.57609	0.230393	43.1291	3.47897e-08	5.56031e-07	1
AT1G77770	356.066	-0.766456	0.106317	64.6436	1.32867e-12	4.09197e-11	4
AT1G77850	169.691	-0.431861	0.103733	21.6655	0.000606079	0.00337742	4
AT1G77880	4.48366	0.53211	0.335577	27.4061	4.754e-05	0.000376487	1
AT1G77885	679.212	0.544915	0.178059	28.261	3.23622e-05	0.000270585	2
AT1G77920	460.133	-0.677351	0.134058	32.9336	3.87949e-06	4.10767e-05	4
AT1G78000	2717.39	4.3779	0.236833	117.709	9.58996e-24	9.46553e-22	1
AT1G78020	706.002	-0.797012	0.140676	50.0212	1.37201e-09	2.75682e-08	4
AT1G78050	1323.48	2.78911	0.134938	245.787	4.40576e-51	3.18379e-48	1
AT1G78070	284.116	-0.345055	0.148496	24.447	0.000178115	0.00118202	4
AT1G78090	339.374	2.42572	0.21924	86.483	3.67837e-17	1.97947e-15	1
AT1G78100	507.278	-0.245893	0.167546	29.1366	2.17995e-05	0.00019128	3
AT1G78120	904.573	0.7336	0.13099	24.0334	0.000213932	0.00138519	1
AT1G78210	122.325	0.554914	0.140857	27.6052	4.34709e-05	0.000349983	2
AT1G78240	837.153	-0.258595	0.0555332	52.2309	4.83735e-10	1.04908e-08	4
AT1G78570	4072.52	-0.258331	0.175552	20.5841	0.000970481	0.00502861	3
AT1G78680	497.945	-0.562161	0.141451	31.4926	7.48668e-06	7.4367e-05	4
AT1G78780	183.866	-0.777049	0.188611	36.469	7.65205e-07	9.42945e-06	3
AT1G78830	313.277	0.527365	0.398213	46.5986	6.85917e-09	1.22281e-07	1
AT1G78850	2677.02	0.602172	0.26733	39.8249	1.61981e-07	2.28877e-06	1
AT1G78890	194.639	0.187225	0.1114	22.222	0.000475085	0.00275047	1
AT1G78960	193.819	0.274959	0.136786	19.7844	0.00137166	0.00672993	2
AT1G78990	256.53	-2.37532	0.305043	75.4804	7.38503e-15	3.03717e-13	4
AT1G79040	210.407	0.15811	0.136225	26.4433	7.31949e-05	0.000547716	1
AT1G79110	132.564	-0.406686	0.176226	46.6256	6.77278e-09	1.2106e-07	4
AT1G79160	127.359	-0.315415	0.175383	19.0102	0.00191374	0.00886912	4
AT1G79180	49.5081	-0.79742	0.160381	26.3751	7.5465e-05	0.00056134	4
AT1G79250	27.2878	-1.33031	0.23742	29.2355	2.08469e-05	0.00018428	4
AT1G79310	77.346	-1.11418	0.139827	69.0328	1.62877e-13	5.73156e-12	4
AT1G79320	182.952	-1.75897	0.292328	38.425	3.09961e-07	4.15348e-06	4
AT1G79410	244.005	0.0127985	0.120057	19.6023	0.00148368	0.00718029	1
AT1G79440	446.259	0.304495	0.0920129	28.7784	2.56283e-05	0.00022029	1
AT1G79450	262.498	0.269731	0.0974548	22.4173	0.000436095	0.00255544	1
AT1G79540	149.201	0.624191	0.0930752	25.7592	9.93604e-05	0.000710661	1
AT1G79550	6052.09	0.484098	0.107346	22.1763	0.000484698	0.00279492	1
AT1G79600	375.858	-0.503874	0.117978	25.5219	0.000110452	0.000783897	4
AT1G79610	252.468	-0.694253	0.114167	51.2768	7.58991e-10	1.59144e-08	4
AT1G79670	222.714	-0.990337	0.132057	35.3736	1.2672e-06	1.48814e-05	4
AT1G79700	77.1861	-1.14709	0.188554	40.933	9.67979e-08	1.42652e-06	4
AT1G79710	126.687	-0.251211	0.0951485	31.5053	7.44353e-06	7.39747e-05	4
AT1G79840	168.759	0.358869	0.138646	30.7304	1.05882e-05	0.000101248	2
AT1G79870	439.972	-0.493819	0.0954542	27.4414	4.67918e-05	0.000371804	4
AT1G80000	418.326	-0.399811	0.0698806	27.4409	4.68017e-05	0.000371804	4
AT1G80100	14.8536	1.19023	0.271082	45.7145	1.03825e-08	1.80171e-07	1
AT1G80210	194.137	-0.642825	0.0952161	50.2733	1.21836e-09	2.47264e-08	4
AT1G80240	796.602	1.2662	0.140224	49.6772	1.61341e-09	3.21e-08	1
AT1G80280	516.495	0.302113	0.131863	18.8563	0.00204428	0.00936182	5
AT1G80340	156.449	1.17105	0.216833	25.1562	0.000129984	0.00090041	1
AT1G80380	1337	3.88205	0.208707	204.411	3.2332e-42	1.21149e-39	1
AT1G80400	152.239	-0.572632	0.124296	28.1111	3.46223e-05	0.000286757	4
AT1G80410	1693.26	0.405398	0.0676273	20.996	0.000811453	0.00432191	1
AT1G80440	67.1836	1.39804	0.477577	45.4713	1.16354e-08	2.01052e-07	1
AT1G80450	73.3872	-0.205067	0.293887	28.2183	3.2991e-05	0.000274934	4
AT1G80490	1138.17	-0.37866	0.0859429	20.805	0.000881713	0.00463031	4
AT1G80600	663.588	0.127906	0.0534214	25.3265	0.000120493	0.000842164	1
AT1G80620	447.276	0.496173	0.0995905	22.0337	0.00051592	0.00294475	1
AT1G80650	15.6796	1.08048	0.202418	55.8239	8.83406e-11	2.14327e-09	1
AT1G80760	109.098	-0.672938	0.20268	23.759	0.000241534	0.00153637	4
AT1G80830	651.565	0.0285113	0.133562	20.5093	0.00100249	0.00516933	1
AT1G80840	53.5005	0.848103	0.411528	50.5487	1.07e-09	2.1847e-08	1
AT1G80870	270.584	0.431774	0.107102	27.2837	5.02257e-05	0.00039482	1
AT1G80910	516.088	-0.062806	0.0531884	24.1579	0.000202452	0.00131675	3
AT1G80920	409.808	0.990262	0.242866	55.128	1.22857e-10	2.92115e-09	1
AT1G80940	198.287	-0.437364	0.0788174	25.4395	0.000114579	0.000805555	4
AT2G00410	12.551	0.623483	0.274723	25.029	0.000137551	0.000946023	1
AT2G01130	269.681	0.345739	0.0877232	29.062	2.25474e-05	0.000196563	1
AT2G01140	7275.01	0.691172	0.106373	29.5501	1.80816e-05	0.000162173	1
AT2G01180	224.77	-0.384026	0.143769	18.8031	0.00209136	0.00955205	4
AT2G01260	396.865	0.81407	0.104964	48.7223	2.52902e-09	4.84584e-08	1
AT2G01300	15.0146	-1.52552	0.373749	39.9673	1.51622e-07	2.15443e-06	4
AT2G01520	4874.11	-0.921829	0.298391	29.3237	2.0032e-05	0.000178184	3
AT2G01570	819.443	0.734725	0.0807744	77.3277	3.03781e-15	1.3257e-13	1
AT2G01580	36.2135	-0.742151	0.235961	20.6168	0.000956819	0.00497438	3
AT2G01670	913.995	0.490212	0.209193	24.475	0.000175915	0.00116895	1
AT2G01735	182.774	-0.618774	0.0916342	34.5965	1.811e-06	2.05124e-05	4
AT2G01820	1068.76	0.129849	0.0645007	24.7018	0.00015907	0.00107216	4
AT2G01830	1105.62	0.577882	0.0937404	65.2839	9.78626e-13	3.08435e-11	1
AT2G01850	482.585	-0.383024	0.0645039	39.9117	1.55583e-07	2.20607e-06	4
AT2G01860	28.9968	0.852653	0.167506	49.8919	1.45821e-09	2.91845e-08	1
AT2G01910	799.29	-0.342807	0.071095	80.3314	7.15361e-16	3.34287e-14	4
AT2G01930	198.413	0.541865	0.0853445	45.3237	1.24685e-08	2.14531e-07	1
AT2G01950	897.908	0.619158	0.126533	34.6074	1.80196e-06	2.04377e-05	5
AT2G02020	143.334	1.08523	0.178019	42.7698	4.11414e-08	6.52493e-07	1
AT2G02120	50.6683	0.928241	0.342895	33.9546	2.43113e-06	2.68953e-05	1
AT2G02160	1193.12	0.277421	0.0562869	55.2722	1.14744e-10	2.73467e-09	1
AT2G02170	124.628	0.253228	0.0978953	29.0443	2.27281e-05	0.000197968	5
AT2G02220	511.587	0.0159461	0.116316	19.7271	0.00140598	0.00687495	1
AT2G02310	11.2411	-0.0948002	0.344138	20.2344	0.00112926	0.00571234	3
AT2G02380	28.1544	-0.580403	0.22303	25.5114	0.000110967	0.000786998	4
AT2G02450	6.43577	2.11207	0.456545	24.0232	0.000214895	0.0013901	1
AT2G02610	117.298	-0.406726	0.153969	27.9872	3.66099e-05	0.000301737	3
AT2G02710	188.192	1.88778	0.160282	162.521	2.8723e-33	5.33194e-31	1
AT2G02780	243.261	0.318356	0.105907	20.5209	0.000997427	0.00514845	5
AT2G02820	425.849	-0.472065	0.115555	20.522	0.000996958	0.00514735	4
AT2G02955	137.628	0.61716	0.0958617	34.9596	1.53284e-06	1.76928e-05	1
AT2G02960	750.162	-0.393097	0.0760523	54.8653	1.39138e-10	3.27364e-09	4
AT2G03240	532.72	0.674635	0.0804865	46.6293	6.76096e-09	1.20956e-07	1
AT2G03360	51.067	-1.49232	0.263534	24.251	0.000194281	0.00127178	4
AT2G03370	80.506	-2.54008	0.263556	150.784	9.09201e-31	1.43725e-28	4
AT2G03480	325.273	-0.585022	0.0928557	67.7424	3.02075e-13	1.02382e-11	4
AT2G03505	135.399	0.810921	0.225508	31.7558	6.6407e-06	6.67833e-05	2
AT2G03530	47.9784	-1.1537	0.204413	38.0133	3.75002e-07	4.93996e-06	4
AT2G03590	77.4725	-0.979577	0.141459	59.5464	1.50822e-11	4.01015e-10	4
AT2G03760	142.437	1.36774	0.170067	91.5626	3.15479e-18	1.88858e-16	1
AT2G03820	1071.55	0.450049	0.0616916	45.1252	1.36831e-08	2.34036e-07	1
AT2G04050	12.3166	1.54547	0.487952	26.3371	7.67551e-05	0.000569096	1
AT2G04090	93.3374	-1.37876	0.319606	37.1815	5.50815e-07	6.99744e-06	4
AT2G04240	237.433	-0.655727	0.143415	31.3023	8.1639e-06	8.01885e-05	4
AT2G04480	13.8234	0.425324	0.297722	20.2617	0.00111597	0.00565362	2
AT2G04500	56.2642	1.97248	0.195405	48.1052	3.38062e-09	6.3278e-08	1
AT2G04780	2058.27	-0.440054	0.169667	22.3437	0.000450406	0.00262562	4
AT2G05100	65.5739	0.21474	0.266034	19.0263	0.00190056	0.00881813	2
AT2G05120	312.895	0.42987	0.0796265	30.438	1.20915e-05	0.000113637	2
AT2G05260	264.686	-0.350257	0.114031	21.3476	0.000696267	0.00378514	3
AT2G05330	8.43038	1.21695	0.354555	25.8556	9.51768e-05	0.000683638	1
AT2G05440	1113.39	0.286373	0.468462	19.1186	0.00182679	0.00852668	1
AT2G05590	119.46	-0.815649	0.127452	32.7726	4.17556e-06	4.39585e-05	4
AT2G05840	1033.12	-0.087056	0.0635787	21.9897	0.000525959	0.00299108	4
AT2G05940	331.786	-0.596976	0.132373	24.5913	0.000167066	0.00111897	4
AT2G06040	110.619	0.647195	0.110102	23.1455	0.000316611	0.00194013	1
AT2G06925	101.991	-0.538509	0.173069	35.5464	1.17036e-06	1.38648e-05	3
AT2G11225	2069.86	0.0203897	0.0836166	26.3736	7.55153e-05	0.00056134	2
AT2G11810	41.068	-1.63664	0.289551	68.3782	2.22825e-13	7.66777e-12	4
AT2G12462	338.365	-0.755544	0.148445	35.8379	1.02343e-06	1.22897e-05	4
AT2G12550	175.562	0.111854	0.0982382	22.7955	0.000369342	0.00221824	1
AT2G13360	78.92	1.09996	0.237258	44.0743	2.23712e-08	3.69518e-07	1
AT2G13540	575.084	0.317408	0.0788481	18.8949	0.00201077	0.00923	1
AT2G13650	324.468	0.759063	0.0753328	72.6099	2.93151e-14	1.11497e-12	1
AT2G14100	135.705	0.339775	0.124554	31.3033	8.16009e-06	8.01885e-05	1
AT2G14170	903.117	0.29293	0.0777197	26.1968	8.17242e-05	0.000600438	1
AT2G14460	258.368	0.752771	0.113442	23.9442	0.000222543	0.00143086	1
AT2G14820	167.678	0.798646	0.143604	51.321	7.43336e-10	1.56024e-08	1
AT2G14878	421.796	-0.338808	0.193317	27.9809	3.67124e-05	0.000302458	3
AT2G14880	114.975	0.517718	0.11741	19.1632	0.00179214	0.00838623	1
AT2G14910	342.518	-0.100888	0.0976385	28.3749	3.0744e-05	0.000258551	1
AT2G15220	711.308	-1.06377	0.507759	19.7831	0.00137243	0.00673206	1
AT2G15320	212.76	-1.21247	0.117044	104.548	5.80676e-21	4.4845e-19	4
AT2G15370	220.238	-0.578372	0.161723	30.1119	1.40193e-05	0.00012941	3
AT2G15390	452.582	-1.08637	0.133234	60.5465	9.37106e-12	2.55201e-10	4
AT2G15440	111.724	-0.320484	0.13368	23.6576	0.00025259	0.00159716	4
AT2G15570	282.489	-0.455667	0.0993728	20.0282	0.0012346	0.00614534	4
AT2G15620	12432.1	3.04021	0.21799	94.0234	9.58353e-19	6.02215e-17	1
AT2G15830	168.465	-1.54739	0.239059	38.8715	2.5205e-07	3.42971e-06	4
AT2G15880	128.386	2.6737	0.653163	42.3773	4.94057e-08	7.68981e-07	1
AT2G15890	286.682	2.75336	0.585896	50.6579	1.01632e-09	2.0835e-08	1
AT2G15960	8.09221	1.33029	0.446248	21.7683	0.000579447	0.00325139	1
AT2G15970	2027.2	-0.403525	0.147941	21.5606	0.000634473	0.00350093	3
AT2G16060	1137.2	2.85936	0.363446	67.3441	3.65502e-13	1.21638e-11	1
AT2G16070	155.748	0.691146	0.184762	28.2071	3.31572e-05	0.000276092	1
AT2G16230	87.4412	-0.045591	0.23	22.2133	0.000476908	0.00275786	4
AT2G16365	248.569	0.372381	0.0975284	42.3682	4.96163e-08	7.71666e-07	1
AT2G16370	287.415	0.309449	0.0957323	27.4081	4.74975e-05	0.000376298	2
AT2G16400	360.933	0.768335	0.0790407	85.3099	6.4818e-17	3.38896e-15	1
AT2G16430	274.924	-0.190909	0.0947928	27.4274	4.70872e-05	0.000373514	4
AT2G16500	1440.52	-0.489153	0.110075	23.0697	0.000327359	0.00199813	4
AT2G16580	46.263	-0.496048	0.174705	25.0108	0.000138665	0.000951748	4
AT2G16640	1004.9	0.34649	0.0594269	30.865	9.96024e-06	9.59236e-05	1
AT2G16650	143.399	0.43784	0.138517	29.4862	1.86118e-05	0.000166339	1
AT2G16660	922.661	0.574977	0.111716	63.9824	1.82181e-12	5.46922e-11	5
AT2G16700	328.7	0.608493	0.11718	35.7977	1.04255e-06	1.25119e-05	1
AT2G16760	238.981	-0.659633	0.160943	19.4721	0.00156927	0.00753647	3
AT2G16900	320.739	0.351282	0.140586	55.5719	9.95516e-11	2.39801e-09	1
AT2G16940	978.699	0.194928	0.0559868	25.933	9.1947e-05	0.000663738	2
AT2G16950	1332.2	0.344202	0.0484972	22.9387	0.000346795	0.00210217	1
AT2G16970	64.2735	-0.781278	0.167278	34.4925	1.89958e-06	2.14221e-05	4
AT2G16990	138.418	0.27846	0.152753	19.6671	0.00144283	0.00702124	4
AT2G17020	230.712	-0.292537	0.0668603	23.4328	0.000278945	0.00173935	4
AT2G17080	101.226	0.615302	0.128504	27.7692	4.03823e-05	0.000328414	2
AT2G17260	77.7547	-0.132737	0.136324	20.1122	0.00119058	0.00596684	4
AT2G17265	506.272	-0.393565	0.0713107	22.0219	0.000518613	0.00295623	4
AT2G17270	106.902	-1.01673	0.128797	88.1377	1.65346e-17	9.16607e-16	4
AT2G17280	289.127	-0.794626	0.124175	37.5929	4.5546e-07	5.88868e-06	4
AT2G17300	119.469	-0.555201	0.122005	51.4953	6.84622e-10	1.44751e-08	4
AT2G17370	310.255	-0.416655	0.0657953	46.5732	6.94126e-09	1.23635e-07	4
AT2G17410	669.303	0.333503	0.0582292	21.1269	0.000766532	0.00410644	1
AT2G17430	41.9712	-0.88162	0.159156	114.896	3.77807e-23	3.50667e-21	4
AT2G17440	590.158	1.09175	0.172313	31.0961	8.96693e-06	8.68951e-05	1
AT2G17450	158.791	0.539554	0.139976	20.2799	0.00110722	0.00561489	1
AT2G17500	1389.5	-1.13554	0.187053	22.7141	0.000382795	0.00228803	4
AT2G17525	85.5063	0.641435	0.126922	24.9619	0.000141711	0.000969695	1
AT2G17580	241.774	0.283472	0.0875827	18.8773	0.00202593	0.00929328	1
AT2G17650	53.158	-0.646344	0.173236	36.389	7.93964e-07	9.766e-06	4
AT2G17670	171.1	0.562276	0.0756461	34.7526	1.68573e-06	1.92056e-05	1
AT2G17700	306.137	-1.25705	0.0882728	163.036	2.23097e-33	4.17975e-31	4
AT2G17705	135.028	-0.706962	0.135641	30.117	1.3987e-05	0.00012917	4
AT2G17710	539.015	-1.3727	0.206989	43.4459	3.0007e-08	4.84567e-07	4
AT2G17730	130.432	0.257377	0.124291	22.1393	0.000492613	0.00283088	2
AT2G17760	635.408	-0.850085	0.127282	60.0307	1.19782e-11	3.22724e-10	4
AT2G17790	901.503	-0.141884	0.062588	20.4154	0.0010441	0.0053498	3
AT2G17820	905.268	1.53498	0.186683	95.869	3.91887e-19	2.5253e-17	1
AT2G17840	1037.43	-0.476251	0.133051	19.377	0.00163476	0.00777387	3
AT2G17845	18.8092	2.69378	1.01661	31.1267	8.84264e-06	8.58963e-05	1
AT2G17850	111.081	2.21743	0.828709	22.3411	0.00045091	0.0026278	1
AT2G17890	9.24355	-0.886042	0.333209	33.1139	3.57243e-06	3.83269e-05	4
AT2G17990	505.882	-0.802443	0.126404	21.7203	0.000591728	0.00330744	4
AT2G18090	699.612	0.411328	0.0644781	39.3542	2.01523e-07	2.79671e-06	1
AT2G18160	4391.98	0.950199	0.110245	58.5065	2.47276e-11	6.41461e-10	1
AT2G18193	180.471	1.59558	0.243391	63.0632	2.82475e-12	8.22387e-11	1
AT2G18196	185.018	0.554524	0.13225	38.3532	3.20429e-07	4.27958e-06	1
AT2G18220	617.107	0.692135	0.102329	32.2984	5.1852e-06	5.33388e-05	1
AT2G18350	32.571	0.468693	0.168913	19.4941	0.00155444	0.00747804	1
AT2G18450	234.922	0.569486	0.120851	18.8044	0.00209018	0.00954903	1
AT2G18560	115.042	1.40461	0.188274	33.5276	2.95627e-06	3.22118e-05	1
AT2G18570	266.197	0.811205	0.131406	40.4369	1.21905e-07	1.76313e-06	1
AT2G18680	37.5438	-1.13029	0.270455	29.051	2.2659e-05	0.000197452	4
AT2G18700	124.787	1.35588	0.215948	108.835	7.22377e-22	6.21982e-20	1
AT2G18730	545.706	-0.929753	0.171905	35.6546	1.11351e-06	1.32611e-05	3
AT2G18900	663.006	0.678311	0.102016	21.6923	0.000599015	0.00333897	1
AT2G18940	121.041	0.320301	0.0858615	21.0356	0.000797609	0.00425377	1
AT2G18960	13677	0.838853	0.100834	42.8491	3.96474e-08	6.2969e-07	1
AT2G18980	1177.81	-0.472954	0.130868	45.4188	1.19249e-08	2.05527e-07	4
AT2G19110	1330.31	0.230332	0.133698	25.3901	0.000117131	0.000821503	1
AT2G19130	343.265	-0.73506	0.146578	29.1424	2.17427e-05	0.000190864	4
AT2G19150	18.4908	-1.11526	0.292382	18.8457	0.00205357	0.00939875	3
AT2G19310	59.6223	-1.05587	0.221115	25.371	0.000118131	0.000827943	4
AT2G19590	1254.33	1.46656	0.264116	56.5994	6.11551e-11	1.51088e-09	1
AT2G19600	304.853	0.530999	0.0933531	46.0472	8.88323e-09	1.55622e-07	1
AT2G19620	91.3607	-0.555989	0.100727	58.9914	1.96367e-11	5.14675e-10	4
AT2G19640	285.162	0.604049	0.112713	20.0175	0.00124031	0.0061685	1
AT2G19800	2568.23	2.4331	0.222531	38.1652	3.49566e-07	4.6442e-06	1
AT2G19880	578.988	-0.534532	0.0831046	45.5271	1.13351e-08	1.96197e-07	4
AT2G19930	149.434	0.0343997	0.0816011	19.6753	0.00143771	0.00700472	4
AT2G19950	500.879	-0.228267	0.0508535	25.5236	0.000110364	0.000783547	4
AT2G20030	39.6434	-0.82448	0.249843	21.9104	0.000544531	0.00308283	3
AT2G20050	353.363	0.188014	0.0682698	21.9855	0.000526921	0.00299486	2
AT2G20100	68.6246	-0.466762	0.13514	30.7252	1.06133e-05	0.000101393	4
AT2G20142	84.1046	-1.19	0.209782	35.0298	1.48417e-06	1.72194e-05	4
AT2G20290	227.191	-0.355917	0.11048	29.7518	1.65038e-05	0.000149413	4
AT2G20340	85.1848	-0.496766	0.206118	25.8107	9.71027e-05	0.000695496	4
AT2G20562	91.6312	-0.324355	0.167778	23.6628	0.000252021	0.00159456	4
AT2G20630	1376.04	-0.558555	0.119365	27.519	4.51876e-05	0.000361251	3
AT2G20670	239.52	3.61139	0.283054	58.1371	2.94708e-11	7.55781e-10	1
AT2G20740	216.049	-0.485714	0.119818	19.9034	0.00130296	0.00642984	4
AT2G20750	260.567	-0.607355	0.139582	58.7171	2.23722e-11	5.8335e-10	4
AT2G20815	52.083	-0.618326	0.157276	25.4399	0.00011456	0.000805555	4
AT2G20900	492.142	-0.570977	0.101224	28.1736	3.36621e-05	0.00027972	4
AT2G21100	346.324	-0.889934	0.20228	33.4592	3.0504e-06	3.31303e-05	3
AT2G21120	460.153	-0.158496	0.0819883	20.5799	0.000972258	0.00503652	4
AT2G21210	10.5198	6.25261	0.722192	168.335	1.65353e-34	3.28014e-32	1
AT2G21340	124.273	-0.395665	0.117931	31.331	8.05813e-06	7.93036e-05	4
AT2G21380	394.323	-0.265054	0.067412	27.0623	5.54711e-05	0.000430369	4
AT2G21620	1645.05	-0.439003	0.058861	44.1176	2.19234e-08	3.62418e-07	4
AT2G21860	57.9676	0.521929	0.161899	23.8188	0.000235232	0.00150148	1
AT2G21900	116.76	-1.03786	0.274574	22.651	0.000393563	0.00234008	4
AT2G21940	189.345	-0.549904	0.085552	31.796	6.52009e-06	6.57992e-05	4
AT2G22100	198.707	0.533106	0.114688	19.6582	0.00144839	0.00704372	1
AT2G22125	2464.95	-0.228609	0.0896656	21.42	0.000674622	0.00368628	4
AT2G22200	28.886	3.24903	0.270769	98.1854	1.27471e-19	8.74319e-18	1
AT2G22240	424.458	-0.869937	0.132099	65.914	7.24199e-13	2.33707e-11	4
AT2G22250	759.047	-0.795587	0.106997	31.2919	8.2027e-06	8.05305e-05	4
AT2G22330	805.501	0.521046	0.294791	35.5282	1.1802e-06	1.3965e-05	2
AT2G22360	136.052	0.545718	0.0887882	27.4499	4.66138e-05	0.000370894	1
AT2G22470	1753.59	-1.03389	0.187147	46.6013	6.8504e-09	1.22232e-07	4
AT2G22480	912.113	0.430841	0.0743555	30.8276	1.01308e-05	9.73806e-05	1
AT2G22490	352.62	0.331607	0.0842256	21.2136	0.000738121	0.00398483	1
AT2G22510	1612.14	-0.621948	0.298771	19.9515	0.00127617	0.00631652	3
AT2G22540	377.966	-0.496729	0.108869	21.5831	0.000628288	0.00347628	4
AT2G22590	146.804	-0.651686	0.250315	22.4752	0.000425151	0.00250146	3
AT2G22600	27.7494	0.84349	0.222872	18.7267	0.00216086	0.00983584	5
AT2G22620	194.075	-0.494694	0.148206	27.5221	4.51252e-05	0.000360895	3
AT2G22660	1802.46	-0.607051	0.139191	25.9029	9.31877e-05	0.00067054	3
AT2G22800	116.791	-1.03776	0.149964	28.3279	3.14019e-05	0.000263189	4
AT2G22830	85.2653	-0.173556	0.106362	23.8587	0.000231114	0.00147846	4
AT2G22840	275.515	-0.416187	0.139173	23.3906	0.000284193	0.00176662	4
AT2G22920	532.814	-0.570127	0.15595	42.737	4.1776e-08	6.60903e-07	4
AT2G23030	225.802	0.647071	0.165854	56.3606	6.84912e-11	1.67982e-09	1
AT2G23100	115.198	0.57179	0.1586	19.5021	0.00154911	0.00745752	1
AT2G23120	996.319	-0.151272	0.127434	23.8024	0.000236943	0.00151001	3
AT2G23170	17.3474	2.18597	0.329494	97.7915	1.543e-19	1.04418e-17	1
AT2G23270	31.0377	-5.83916	0.805286	20.7259	0.000912562	0.00476634	4
AT2G23300	301.645	-1.29899	0.129031	150.539	1.0252e-30	1.59568e-28	4
AT2G23320	683.688	0.591932	0.17651	31.7668	6.60746e-06	6.64821e-05	2
AT2G23430	26.7611	-1.68537	0.315325	32.9666	3.82129e-06	4.05029e-05	3
AT2G23440	10.6231	-3.51943	0.514815	51.3685	7.26841e-10	1.5272e-08	4
AT2G23460	433.926	-0.279072	0.06915	25.9235	9.23371e-05	0.000665367	4
AT2G23540	1800.14	-0.745325	0.239519	24.0207	0.000215137	0.00139121	3
AT2G23560	98.3336	-0.904746	0.133502	33.4662	3.04053e-06	3.30409e-05	4
AT2G23680	48.619	0.314765	0.251149	32.2551	5.28864e-06	5.432e-05	2
AT2G23700	284.474	-0.522618	0.123703	40.1806	1.3732e-07	1.96863e-06	4
AT2G23760	411.681	-1.00663	0.178903	35.6887	1.09617e-06	1.31087e-05	4
AT2G23790	551.897	-1.18368	0.140719	90.8928	4.36267e-18	2.57359e-16	4
AT2G23810	1146.96	-0.786298	0.190364	21.1369	0.000763216	0.00409364	3
AT2G23830	33.718	-1.06737	0.367383	35.4951	1.19834e-06	1.41714e-05	4
AT2G23910	176.585	-1.01443	0.323573	29.4641	1.87989e-05	0.000167937	3
AT2G23950	361.416	-0.239202	0.109478	19.4606	0.00157704	0.00756338	4
AT2G23960	126.825	-0.380418	0.147086	18.9094	0.00199825	0.00918294	3
AT2G24010	12.2878	-0.525268	0.300425	26.6139	6.78163e-05	0.000512395	4
AT2G24100	296.154	0.309288	0.0961359	62.6576	3.4275e-12	9.87922e-11	1
AT2G24120	235.379	0.669745	0.108992	31.7694	6.59981e-06	6.64711e-05	1
AT2G24140	36.5357	0.593425	0.179207	19.0383	0.00189084	0.00878513	1
AT2G24150	279.583	0.297219	0.115407	22.8715	0.000357196	0.00215425	1
AT2G24170	702.586	-0.306294	0.120774	28.8682	2.46098e-05	0.000212983	4
AT2G24180	1254.6	-1.22509	0.37702	22.2175	0.000476022	0.00275416	4
AT2G24400	50.3425	-1.1446	0.144954	64.8646	1.19559e-12	3.69903e-11	4
AT2G24500	664.724	0.472792	0.0747481	38.6378	2.80872e-07	3.78878e-06	1
AT2G24550	928.81	1.28244	0.181844	71.7813	4.36266e-14	1.61971e-12	1
AT2G24580	288.486	0.892274	0.118113	56.7648	5.6542e-11	1.40033e-09	1
AT2G24592	134.951	0.429895	0.122012	21.1653	0.000753816	0.00405239	1
AT2G24600	75.3764	0.422734	0.198289	41.2135	8.49572e-08	1.26585e-06	1
AT2G24650	162.195	-0.145875	0.0802258	21.3802	0.000686443	0.00373775	4
AT2G24762	393.472	1.8575	0.237291	58.3764	2.63038e-11	6.78865e-10	1
AT2G24860	43.7251	-0.588236	0.166236	18.7273	0.00216031	0.00983584	4
AT2G24990	362.626	0.570166	0.104289	22.5127	0.000418216	0.00246495	1
AT2G25000	227.502	-1.07504	0.173758	69.9593	1.04496e-13	3.75556e-12	4
AT2G25090	96.8294	1.30686	0.233415	26.4977	7.14348e-05	0.000536331	1
AT2G25220	24.7996	-0.430621	0.18104	26.4795	7.20214e-05	0.000540134	4
AT2G25250	301.885	-0.493947	0.100975	38.4417	3.07566e-07	4.12685e-06	4
AT2G25290	119.915	-0.626837	0.119574	31.8379	6.39683e-06	6.46844e-05	3
AT2G25297	51.0277	-3.76353	0.580743	29.2238	2.09575e-05	0.000185096	4
AT2G25350	98.2559	-0.575597	0.0997653	34.5916	1.81505e-06	2.05402e-05	4
AT2G25410	51.3737	-0.693829	0.269955	24.818	0.000151069	0.00102437	4
AT2G25440	42.8356	0.808699	0.670477	28.4891	2.92003e-05	0.000246697	2
AT2G25450	1034.86	0.681843	0.226688	23.7936	0.000237867	0.00151543	1
AT2G25530	239.046	-0.457084	0.111809	32.5513	4.61983e-06	4.81843e-05	3
AT2G25690	116.395	0.350171	0.107345	19.3279	0.00166965	0.00790448	5
AT2G25735	22.8445	0.196891	0.364566	38.8856	2.50415e-07	3.41205e-06	1
AT2G25770	9.25469	1.13766	0.323465	20.0797	0.00120742	0.00603382	2
AT2G25810	770.538	-0.428877	0.132199	21.2971	0.000711773	0.00386009	4
AT2G25900	119.099	2.48825	0.337396	82.8782	2.09572e-16	1.03426e-14	1
AT2G25930	630.657	0.842313	0.0876754	81.9816	3.22924e-16	1.5535e-14	1
AT2G25940	98.6069	-1.16499	0.195988	53.7265	2.38541e-10	5.44153e-09	4
AT2G25964	109.321	0.422451	0.128586	21.8476	0.000559693	0.00315192	1
AT2G25980	1464.59	0.556143	0.0854306	46.4454	7.37008e-09	1.30583e-07	1
AT2G26100	182.914	-0.425208	0.0853409	57.6094	3.78652e-11	9.60105e-10	4
AT2G26150	42.9045	-2.07269	0.548361	19.0319	0.00189599	0.00879895	3
AT2G26170	447.026	-0.444006	0.119763	24.8033	0.000152064	0.00102974	4
AT2G26280	817.253	0.410882	0.0631071	57.5683	3.86125e-11	9.76606e-10	1
AT2G26290	168.433	-0.817332	0.160194	21.5386	0.000640588	0.00352794	3
AT2G26310	68.3823	-0.497609	0.122369	21.9816	0.000527843	0.00299926	4
AT2G26400	86.8206	1.42968	0.442034	43.8442	2.49123e-08	4.06512e-07	1
AT2G26420	121.507	-0.872323	0.124654	85.9913	4.66426e-17	2.49015e-15	4
AT2G26510	701.72	-0.470522	0.084714	36.4803	7.61237e-07	9.38627e-06	4
AT2G26570	477.833	-0.508988	0.103382	24.2216	0.000196827	0.00128645	4
AT2G26700	45.5053	1.19863	0.210936	37.7232	4.28841e-07	5.59095e-06	2
AT2G26710	140.771	-0.514822	0.12413	32.9917	3.77769e-06	4.01038e-05	4
AT2G26730	1129.66	-0.264707	0.0874801	32.0019	5.93607e-06	6.04177e-05	4
AT2G26830	234.656	-0.377272	0.0963303	28.7609	2.58315e-05	0.000221754	4
AT2G26980	523.052	2.37159	0.114337	369.304	1.21938e-77	3.5247e-74	1
AT2G27000	380.617	-0.122073	0.105241	20.4751	0.00101745	0.00523446	3
AT2G27010	133.688	-0.513068	0.106889	31.0055	9.34385e-06	9.02882e-05	4
AT2G27040	531.219	-0.0716627	0.107303	19.9697	0.00126619	0.0062748	4
AT2G27060	172.577	-0.196054	0.122656	28.613	2.76135e-05	0.000235156	4
AT2G27080	246.82	-0.398629	0.148831	26.9303	5.88538e-05	0.000453311	4
AT2G27090	460.576	0.518287	0.0923277	22.5241	0.000416128	0.00245479	1
AT2G27100	964.027	0.297813	0.0478617	46.5038	7.17096e-09	1.2739e-07	1
AT2G27150	221.799	0.217415	0.0792367	31.2242	8.45913e-06	8.25275e-05	1
AT2G27180	27.995	-2.10544	0.261469	55.5089	1.02566e-10	2.46476e-09	4
AT2G27285	304.007	-0.465842	0.0889035	26.2547	7.96378e-05	0.00058767	4
AT2G27360	108.706	-0.399267	0.150271	20.6017	0.000963102	0.00500062	4
AT2G27430	64.428	0.685842	0.158254	37.4385	4.89158e-07	6.28021e-06	1
AT2G27500	409.972	0.141551	0.138816	24.2709	0.000192572	0.00126346	1
AT2G27510	6696.43	2.05198	0.152859	124.336	3.78462e-25	4.2781e-23	1
AT2G27690	39.1109	0.377156	0.170855	23.276	0.000298921	0.00184296	2
AT2G27770	57.8657	-0.586349	0.12058	24.775	0.000153985	0.00104031	4
AT2G27820	449.305	-0.480252	0.0776479	75.2691	8.17428e-15	3.34092e-13	4
AT2G27830	324.663	2.78775	0.200308	156.678	5.05172e-32	8.81176e-30	1
AT2G27950	463.785	-0.370904	0.0804323	23.4928	0.000271661	0.00170126	4
AT2G28120	104.059	0.627679	0.118312	52.6102	4.04368e-10	8.89347e-09	1
AT2G28160	521.944	-0.307726	0.21081	27.2325	5.13931e-05	0.000402745	3
AT2G28210	58.3624	-2.54279	0.462149	19.9042	0.00130253	0.00642984	4
AT2G28250	802.967	0.545159	0.0793682	35.6835	1.09879e-06	1.31267e-05	1
AT2G28305	16.1307	-1.27996	0.268472	29.3154	2.01073e-05	0.0001786	4
AT2G28350	408.993	-0.186011	0.0903632	22.257	0.000467859	0.00271407	4
AT2G28400	99.7914	0.0611199	0.166712	20.3973	0.00105233	0.00538104	4
AT2G28460	60.8047	-0.402105	0.138408	19.0209	0.001905	0.00883674	3
AT2G28470	431.279	-0.789523	0.245049	21.6604	0.000607421	0.00338219	3
AT2G28550	1271.6	0.661235	0.098648	30.213	1.33908e-05	0.000124289	1
AT2G28570	435.856	-1.21644	0.11557	68.4202	2.18396e-13	7.55389e-12	4
AT2G28600	491.418	0.515853	0.103405	20.7902	0.000887401	0.00465291	1
AT2G28630	25.4333	1.15834	0.351326	31.587	7.17153e-06	7.15879e-05	2
AT2G28720	483.283	0.409137	0.110313	21.2924	0.000713207	0.00386684	1
AT2G28780	886.86	1.8861	0.201288	85.9741	4.70333e-17	2.49783e-15	1
AT2G28830	92.1145	0.266889	0.102792	19.4692	0.00157123	0.00754265	1
AT2G28840	3280.44	-0.853814	0.144893	38.0016	3.77044e-07	4.96364e-06	4
AT2G28890	1588.35	0.718507	0.113568	31.5746	7.21213e-06	7.1935e-05	1
AT2G29070	160.568	-1.236	0.140153	83.9549	1.24661e-16	6.29025e-15	4
AT2G29100	6.79447	-1.64345	0.504219	20.2609	0.00111636	0.00565417	4
AT2G29110	7.48047	-1.14851	0.459215	24.9407	0.000143057	0.000977914	4
AT2G29200	670.163	0.609469	0.110372	31.6545	6.95441e-06	6.96956e-05	1
AT2G29220	36.4378	-2.77771	0.684755	24.9202	0.000144367	0.000984534	4
AT2G29250	12.4372	-3.93828	0.754741	32.0448	5.82117e-06	5.93677e-05	4
AT2G29350	118.443	-0.610962	0.648003	26.5008	7.13364e-05	0.000535791	4
AT2G29410	17.9623	-1.29337	0.24563	20.2509	0.0011212	0.00567338	4
AT2G29450	117.664	-0.843169	0.222193	21.7908	0.000573786	0.00322321	3
AT2G29480	9.04536	1.17909	0.343161	22.3848	0.000442353	0.00258687	1
AT2G29490	450.1	0.405249	0.169842	24.4344	0.000179108	0.00118783	1
AT2G29510	911.818	-0.392277	0.120309	32.0701	5.75435e-06	5.87455e-05	4
AT2G29660	618.197	-0.040166	0.107235	19.0074	0.00191606	0.00887786	4
AT2G29670	214.141	-0.361375	0.149922	49.6222	1.65576e-09	3.27849e-08	4
AT2G29730	317.772	0.657463	0.0809416	76.8146	3.88821e-15	1.66682e-13	1
AT2G29750	2639.11	-1.47397	0.267485	55.0395	1.28115e-10	3.03191e-09	4
AT2G29990	183.769	-2.0542	0.141501	128.183	5.78335e-26	6.9655e-24	4
AT2G30010	139.406	-0.386316	0.117161	30.7272	1.06035e-05	0.000101346	4
AT2G30040	230.797	2.80069	0.186265	124.896	2.87862e-25	3.29074e-23	1
AT2G30100	223.066	0.841351	0.186721	19.0023	0.00192027	0.00888717	1
AT2G30210	1831.9	-0.440635	0.231848	19.7042	0.00141991	0.00693304	3
AT2G30220	6.90575	-2.21251	0.466815	33.4247	3.09888e-06	3.35488e-05	4
AT2G30230	102.454	-1.48013	0.129464	118.819	5.5841e-24	5.5935e-22	4
AT2G30250	520.15	-0.599914	0.150719	29.1048	2.21158e-05	0.000193551	4
AT2G30300	6.79065	-1.79061	0.414706	33.0538	3.67192e-06	3.92799e-05	4
AT2G30440	1520.64	-0.32052	0.0896779	24.0639	0.000211063	0.00136836	4
AT2G30460	198.127	-0.229712	0.108244	25.5596	0.000108609	0.000772438	4
AT2G30490	8165.68	-0.753736	0.106483	44.3578	1.95945e-08	3.26317e-07	4
AT2G30500	475.263	0.28646	0.108918	41.1984	8.5555e-08	1.27382e-06	1
AT2G30575	129.601	-0.497195	0.10076	61.4468	6.10367e-12	1.70818e-10	4
AT2G30590	333.462	0.354163	0.112462	24.0018	0.000216941	0.00140108	1
AT2G30600	510.934	1.20656	0.0989421	87.805	1.94193e-17	1.07358e-15	1
AT2G30620	1779.85	0.610561	0.0911374	46.8001	6.24024e-09	1.12335e-07	1
AT2G30660	556.355	0.803438	0.297855	22.9061	0.000351809	0.0021281	1
AT2G30710	393.161	-0.309113	0.0588502	29.1821	2.13559e-05	0.000188122	3
AT2G30750	3077.69	-2.92395	0.721553	25.1395	0.00013095	0.000905245	4
AT2G30770	24.4155	-3.44588	0.815056	18.9147	0.00199375	0.00917063	4
AT2G30780	199.187	0.36963	0.0982113	25.6724	0.000103282	0.000736107	1
AT2G30870	4611.49	-0.644976	0.0943638	26.0668	8.66133e-05	0.000632912	4
AT2G30880	356.696	-0.230972	0.0760272	22.2854	0.000462064	0.00268603	4
AT2G30933	97.2561	-0.327783	0.1226	23.9332	0.000223622	0.00143643	4
AT2G30970	938.981	0.644456	0.0853088	54.7457	1.47244e-10	3.4523e-09	1
AT2G30990	304.697	-0.330142	0.0752291	27.0335	5.61919e-05	0.000435627	4
AT2G31020	548.686	0.586011	0.121446	40.1797	1.37378e-07	1.96863e-06	1
AT2G31081	45.2312	2.84575	0.306925	63.9469	1.85299e-12	5.54636e-11	1
AT2G31082	23.8293	1.54568	0.283364	19.8847	0.00131356	0.00647467	1
AT2G31083	13.4491	0.466575	0.421434	23.8093	0.000236214	0.00150632	1
AT2G31085	38.8689	1.23258	0.240852	43.9371	2.38535e-08	3.91168e-07	1
AT2G31090	184.269	-0.625247	0.109723	22.4428	0.000431237	0.00253266	4
AT2G31110	327.703	-0.136821	0.0838462	26.2112	8.11993e-05	0.000597233	1
AT2G31170	128.146	0.389991	0.106128	18.9319	0.00197912	0.0091116	1
AT2G31230	254.871	-0.77009	0.132493	23.4379	0.000278318	0.00173597	4
AT2G31360	2044.8	0.274285	0.056757	21.3244	0.000703332	0.00381841	1
AT2G31380	119.544	1.06525	0.181501	36.0923	9.1026e-07	1.10819e-05	1
AT2G31390	3046.72	0.714776	0.104859	49.6357	1.64526e-09	3.26374e-08	1
AT2G31585	159.312	0.0407995	0.169826	22.2087	0.000477868	0.00276262	1
AT2G31800	321.727	0.222547	0.0940809	20.3889	0.00105618	0.00539528	1
AT2G31810	659.599	1.57049	0.114319	153.356	2.57642e-31	4.23832e-29	1
AT2G31865	201.887	-0.893609	0.176119	32.5777	4.56451e-06	4.76565e-05	4
AT2G31955	325.25	0.791864	0.0997688	80.0983	8.00387e-16	3.71446e-14	1
AT2G31990	132.211	-1.27913	0.195469	74.1658	1.38891e-14	5.49964e-13	4
AT2G32020	115.615	0.809978	0.229573	72.6847	2.82807e-14	1.07968e-12	1
AT2G32030	37.5115	0.720047	0.18104	39.5397	1.84909e-07	2.58388e-06	1
AT2G32140	20.6794	-1.69267	0.31323	29.1098	2.20654e-05	0.000193194	4
AT2G32190	54.1839	-1.02042	0.226174	26.3873	7.50518e-05	0.000559542	4
AT2G32210	55.298	-0.642574	0.221536	25.4482	0.000114139	0.00080414	4
AT2G32270	745.7	1.99788	0.209336	98.8271	9.33711e-20	6.44803e-18	1
AT2G32295	339.343	0.647226	0.123452	22.4701	0.000426093	0.00250627	1
AT2G32390	223.795	-0.245185	0.134965	33.5028	2.98999e-06	3.25616e-05	3
AT2G32560	222.648	-2.2504	0.16172	177.912	1.49409e-36	3.55665e-34	4
AT2G32580	440.971	-0.444914	0.0650614	52.2872	4.71053e-10	1.02597e-08	4
AT2G32660	124.917	1.92923	0.266926	45.0084	1.44516e-08	2.46555e-07	1
AT2G32800	142.146	-1.01659	0.145231	53.8524	2.24744e-10	5.15586e-09	4
AT2G32960	156.75	2.62853	0.15747	244.919	6.76363e-51	4.71915e-48	1
AT2G32990	613.016	-0.708992	0.142289	48.9898	2.2299e-09	4.30584e-08	4
AT2G33120	987.778	-0.170933	0.0690407	26.7227	6.45911e-05	0.00049179	3
AT2G33240	31.9176	-1.5614	0.167258	79.9355	8.65665e-16	3.96287e-14	4
AT2G33260	23.9531	-0.697391	0.238156	19.5701	0.00150442	0.00726503	4
AT2G33310	368.969	-0.334284	0.137976	21.5228	0.000645041	0.00354475	3
AT2G33330	88.6818	0.543447	0.145443	22.5898	0.000404294	0.00239476	1
AT2G33360	178.495	-0.592011	0.0962259	58.8681	2.08221e-11	5.44335e-10	4
AT2G33480	210.79	-1.31388	0.148685	41.3965	7.8019e-08	1.17196e-06	4
AT2G33500	51.1814	-0.32356	0.120151	21.9393	0.000537704	0.00305184	4
AT2G33540	481.404	0.616132	0.0707153	47.8368	3.83502e-09	7.11907e-08	1
AT2G33550	994.623	2.49793	0.142476	210.132	1.92864e-43	8.13001e-41	1
AT2G33560	120.584	0.930657	0.191421	24.3061	0.000189593	0.00124593	1
AT2G33570	208.396	-0.377949	0.10151	26.4662	7.2449e-05	0.000542938	4
AT2G33620	321.122	0.244014	0.12968	29.5792	1.78451e-05	0.000160479	5
AT2G33800	139.194	0.29084	0.0966355	28.4917	2.91666e-05	0.000246654	2
AT2G34000	37.3762	2.1103	0.256102	78.1535	2.04164e-15	9.05932e-14	1
AT2G34150	250.025	-0.84079	0.0899965	91.2746	3.62668e-18	2.15197e-16	4
AT2G34170	151.242	0.64281	0.115231	26.8621	6.06801e-05	0.000466312	2
AT2G34180	84.3979	3.33333	0.257291	119.243	4.53955e-24	4.56981e-22	1
AT2G34250	4997.7	-0.0691856	0.0411457	20.1083	0.00119259	0.00597298	4
AT2G34340	25.7126	1.10127	0.26863	20.9811	0.000816746	0.00434438	1
AT2G34355	145.977	1.88725	0.177676	55.5605	1.00092e-10	2.40817e-09	1
AT2G34357	1138.91	0.592675	0.0910208	26.358	7.6044e-05	0.000564444	1
AT2G34560	1029.2	-0.21036	0.050666	24.1456	0.000203562	0.00132355	4
AT2G34640	114.715	0.679265	0.138594	26.0344	8.78739e-05	0.000640274	2
AT2G34650	85.4476	1.05953	0.1905	41.0973	8.96773e-08	1.3303e-06	2
AT2G34660	1476.58	-0.570688	0.0710962	67.4162	3.53105e-13	1.179e-11	4
AT2G34720	218.726	-0.687534	0.0875483	46.7197	6.48015e-09	1.16241e-07	4
AT2G34770	265.419	-0.508366	0.0722299	38.3271	3.24331e-07	4.32029e-06	4
AT2G34810	65.2395	-1.34729	0.231464	56.5004	6.4098e-11	1.57973e-09	3
AT2G34850	28.6473	-0.631964	0.230083	23.5167	0.000268808	0.00168653	4
AT2G34920	83.4479	-0.992622	0.166252	37.9964	3.77946e-07	4.97228e-06	4
AT2G35000	284.35	0.826439	0.141995	31.9216	6.15742e-06	6.2482e-05	1
AT2G35010	310.356	0.299718	0.091449	20.1795	0.00115642	0.00582353	1
AT2G35150	109.483	-0.355511	0.157464	20.889	0.000850125	0.00448986	4
AT2G35210	29.0087	-0.878609	0.213338	19.8258	0.00134736	0.00662352	4
AT2G35260	31.0771	0.286078	0.197359	28.0031	3.63483e-05	0.000299826	1
AT2G35270	409.015	-0.391071	0.11978	21.1615	0.000755062	0.0040568	3
AT2G35390	223.39	-0.517082	0.218265	21.5262	0.000644076	0.00354137	4
AT2G35410	58.8069	0.210474	0.245183	20.0936	0.00120017	0.0060035	2
AT2G35585	118.455	-0.860502	0.195997	26.363	7.58713e-05	0.000563576	4
AT2G35620	339.08	-0.501589	0.0682918	58.4567	2.53194e-11	6.55972e-10	4
AT2G35730	98.3031	-0.461335	0.146648	26.3227	7.7252e-05	0.000572364	4
AT2G35736	64.4532	0.189797	0.13564	20.5154	0.000999843	0.00515829	1
AT2G35770	200.177	-2.12951	0.237234	75.7083	6.6188e-15	2.75e-13	4
AT2G35800	298.928	0.840472	0.0940953	62.8967	3.05824e-12	8.82744e-11	1
AT2G35840	402.362	-0.220403	0.0691506	27.8131	3.9593e-05	0.000322904	3
AT2G35890	33.5509	0.326011	0.236982	19.0574	0.00187537	0.00872328	1
AT2G35980	62.0162	-0.358659	0.456547	28.4911	2.91741e-05	0.000246654	4
AT2G36090	575.202	0.0606952	0.199198	21.7197	0.000591887	0.00330744	1
AT2G36100	1440.42	-0.710274	0.235813	20.3212	0.0010876	0.00553346	3
AT2G36210	59.6009	0.876268	0.313189	19.0394	0.00188991	0.00878284	1
AT2G36290	1554.05	-0.590537	0.121006	19.9897	0.00125531	0.00623005	4
AT2G36320	1151.03	0.567862	0.125118	55.9999	8.12712e-11	1.97649e-09	1
AT2G36490	236.13	-0.622372	0.13099	30.505	1.17291e-05	0.000110642	4
AT2G36530	13890.7	0.689145	0.0513629	140.999	1.09726e-28	1.60884e-26	1
AT2G36580	6986.94	2.53359	0.105688	269.249	4.05772e-56	4.10519e-53	1
AT2G36630	38.9876	-2.39461	0.326678	48.2238	3.19726e-09	6.01799e-08	4
AT2G36690	401.973	-0.256581	0.413574	31.6948	6.82805e-06	6.84971e-05	1
AT2G36840	80.5731	-1.45236	0.125436	98.839	9.28354e-20	6.43298e-18	4
AT2G36870	91.3692	-0.129277	0.159262	34.7575	1.68196e-06	1.91733e-05	3
AT2G36880	10179	-0.404404	0.0545953	84.7921	8.32266e-17	4.25254e-15	4
AT2G36890	261.623	-0.332071	0.118421	22.7572	0.000375624	0.00224996	4
AT2G36895	104.913	-0.584847	0.120078	22.0062	0.000522183	0.00297211	4
AT2G36910	2222.21	-0.892633	0.0905796	104.653	5.51637e-21	4.29301e-19	4
AT2G36950	1065.51	1.38229	0.195366	69.9961	1.02669e-13	3.69643e-12	1
AT2G37035	195.554	-0.487342	0.0837617	34.4915	1.9004e-06	2.14221e-05	4
AT2G37040	7678.49	-1.04495	0.11328	64.6916	1.29857e-12	4.01148e-11	4
AT2G37180	760.852	1.14627	0.205985	20.5869	0.000969284	0.00502498	1
AT2G37220	753.146	0.153217	0.0606316	34.8307	1.62639e-06	1.86133e-05	1
AT2G37300	35.2026	-0.766195	0.199226	18.6901	0.002195	0.00995596	4
AT2G37380	57.9849	-0.471639	0.138392	32.9995	3.76422e-06	4.00163e-05	4
AT2G37430	42.1104	-1.61226	0.278893	28.4286	3.0008e-05	0.000252992	4
AT2G37450	13.44	1.30748	0.267317	32.3104	5.15682e-06	5.31279e-05	1
AT2G37480	804.97	-0.416691	0.100466	23.4786	0.000273372	0.00171039	4
AT2G37570	512.755	0.190817	0.0684811	19.1991	0.00176474	0.00828293	1
AT2G37585	145.558	-0.321307	0.0968728	20.3094	0.0010932	0.00555858	4
AT2G37590	64.3618	0.699249	0.158329	21.2979	0.00071151	0.00385971	2
AT2G37690	425.832	0.544115	0.0953311	28.1896	3.34202e-05	0.000277938	1
AT2G37700	114.167	-1.47001	0.200218	70.9585	6.47297e-14	2.38568e-12	4
AT2G37750	538.38	1.48338	0.21217	79.004	1.35576e-15	6.137e-14	1
AT2G37820	35.4378	1.29525	0.266573	19.4634	0.00157516	0.00755791	1
AT2G37870	52.1984	-1.41774	0.46192	30.6611	1.09268e-05	0.000104043	3
AT2G37925	20.5756	0.868443	0.231879	31.5296	7.36138e-06	7.32302e-05	1
AT2G37980	227.003	0.747282	0.129383	27.9128	3.78554e-05	0.000310989	1
AT2G38010	174.631	-0.69335	0.103296	61.1814	6.9262e-12	1.92507e-10	4
AT2G38090	135.348	-0.454789	0.156619	22.5732	0.000407246	0.00241083	4
AT2G38170	399.461	1.00677	0.145474	30.1971	1.3488e-05	0.000124962	1
AT2G38180	324.938	-2.00518	0.139552	190.368	3.259e-39	9.1587e-37	4
AT2G38230	43.7339	2.75462	0.242773	119.648	3.72651e-24	3.78906e-22	1
AT2G38290	379.171	-1.07009	0.114657	52.3632	4.54429e-10	9.90831e-09	4
AT2G38300	228.522	-0.670062	0.178077	43.3427	3.14877e-08	5.0686e-07	3
AT2G38360	604.531	-0.370065	0.142575	20.5564	0.000982192	0.00508148	4
AT2G38370	167.179	0.540186	0.137709	35.1757	1.38795e-06	1.61959e-05	1
AT2G38400	521.51	-0.699034	0.229572	18.7024	0.0021835	0.0099194	3
AT2G38460	32.1012	1.2396	0.199308	27.5624	4.43166e-05	0.000355693	1
AT2G38470	1099.72	-0.482483	0.292023	21.9085	0.000544986	0.00308368	4
AT2G38480	57.6543	-0.623899	0.185367	25.1266	0.000131704	0.000909214	3
AT2G38560	305.799	0.375523	0.0774497	23.223	0.000305981	0.00188126	1
AT2G38600	25.9005	0.0879116	0.223463	45.4591	1.17024e-08	2.02035e-07	1
AT2G38610	362.487	-0.530495	0.0910887	33.3351	3.22855e-06	3.48779e-05	4
AT2G38700	1270.49	-0.238813	0.0904303	20.8832	0.000852276	0.0044979	3
AT2G38820	36.1911	1.36302	0.210599	29.7336	1.66405e-05	0.000150516	1
AT2G38823	34.1158	2.22074	0.288531	95.4808	4.73003e-19	3.00967e-17	1
AT2G38840	380.929	-0.0663524	0.0607769	20.158	0.00116723	0.00586483	4
AT2G38860	1834.22	-0.756066	0.323037	22.7814	0.000371644	0.00223071	4
AT2G38870	447.009	-0.773451	0.488803	40.406	1.2367e-07	1.78611e-06	4
AT2G38920	25.2591	-1.06895	0.312693	39.0909	2.27691e-07	3.13408e-06	3
AT2G38940	349.885	-1.27427	0.226776	83.5562	1.51105e-16	7.55644e-15	4
AT2G39040	46.7334	-0.389924	0.404053	19.4514	0.00158329	0.00758768	4
AT2G39050	350.156	-0.966894	0.169453	39.845	1.60483e-07	2.27237e-06	4
AT2G39140	108.692	0.96608	0.125292	42.1899	5.39157e-08	8.34044e-07	1
AT2G39170	195.934	0.121525	0.0765069	26.7362	6.42017e-05	0.000489287	1
AT2G39190	278.081	0.228989	0.0886538	24.7985	0.000152386	0.00103158	2
AT2G39200	622.031	-0.656987	0.185457	35.2459	1.34386e-06	1.57178e-05	4
AT2G39220	268.086	-0.0609738	0.191682	21.519	0.000646115	0.00354968	4
AT2G39250	5.87463	5.38826	0.728772	71.1353	5.94707e-14	2.19987e-12	1
AT2G39310	769.402	-0.500441	0.211395	22.9345	0.000347433	0.00210478	3
AT2G39370	106.278	-0.269958	0.223766	21.3595	0.000692661	0.00376755	1
AT2G39400	82.3468	-0.905901	0.533831	31.5892	7.1644e-06	7.15769e-05	4
AT2G39420	694.362	-0.79758	0.234756	23.5049	0.000270217	0.00169327	3
AT2G39450	458.771	0.685135	0.100677	22.1436	0.00049168	0.00282713	1
AT2G39510	345.311	4.30957	0.386657	84.8801	7.97639e-17	4.08593e-15	1
AT2G39570	516.599	1.20167	0.127322	76.421	4.6986e-15	1.99311e-13	1
AT2G39660	500.49	0.241778	0.10627	27.6562	4.24861e-05	0.000343316	1
AT2G39670	187.688	0.43013	0.0760535	26.8483	6.10562e-05	0.000468491	1
AT2G39750	375.23	-0.190144	0.0745643	21.5805	0.000628987	0.0034792	3
AT2G39890	392.943	-0.480683	0.0898587	70.9151	6.60913e-14	2.42702e-12	4
AT2G39920	4.21918	-1.1114	0.594741	28.8321	2.50139e-05	0.000215926	4
AT2G39980	82.1862	-1.01857	0.179124	23.1097	0.000321648	0.00196742	4
AT2G39990	1027.38	0.312789	0.0531408	22.5174	0.000417352	0.00246058	1
AT2G40000	353.622	0.728464	0.296864	36.7679	6.66649e-07	8.30602e-06	1
AT2G40120	229.896	-0.50417	0.0963007	52.9827	3.39099e-10	7.51514e-09	4
AT2G40170	8.08332	-2.04845	0.66166	27.0947	5.46701e-05	0.000424969	4
AT2G40180	29.7396	-0.148389	0.384401	27.5344	4.4877e-05	0.000359193	4
AT2G40230	148.768	0.943972	0.165622	21.8677	0.000554808	0.00312963	1
AT2G40260	148.189	-0.675415	0.103776	50.7556	9.70546e-10	2.00212e-08	4
AT2G40270	363.096	-0.836943	0.113012	96.8203	2.47108e-19	1.63527e-17	4
AT2G40330	1253.17	0.244429	0.142255	38.0593	3.67111e-07	4.85181e-06	1
AT2G40340	81.0176	0.460327	0.241925	30.543	1.15285e-05	0.000108959	1
AT2G40400	217.455	1.29355	0.0876433	125.35	2.30649e-25	2.68912e-23	1
AT2G40430	1263.64	0.472374	0.0883939	24.0153	0.000215644	0.00139359	1
AT2G40570	136.669	0.426825	0.0898544	18.8718	0.00203071	0.009311	1
AT2G40610	38.7268	-1.46287	0.375117	31.4802	7.52875e-06	7.46017e-05	4
AT2G40650	443.924	0.418868	0.0688263	38.7606	2.65338e-07	3.59601e-06	1
AT2G40700	362.84	0.606436	0.101744	19.0068	0.00191653	0.008878	1
AT2G40750	295.623	0.922822	0.144457	74.9321	9.61153e-15	3.8664e-13	1
AT2G40840	791.608	-0.124607	0.0724193	27.8047	3.97415e-05	0.000323984	4
AT2G40850	34.1954	-0.701117	0.194426	31.5577	7.26794e-06	7.24207e-05	4
AT2G40890	1570.01	-0.817934	0.0590067	151.481	6.46095e-31	1.02938e-28	4
AT2G40900	1183.54	1.31177	0.162022	70.2054	9.28713e-14	3.34966e-12	1
AT2G40940	1194.99	-0.539645	0.0797866	20.4043	0.00104918	0.00537038	4
AT2G40970	222.664	-1.01396	0.167675	37.2635	5.30332e-07	6.76794e-06	4
AT2G41070	105.688	0.0261937	0.116432	23.3471	0.0002897	0.00179566	4
AT2G41100	229.717	0.284136	0.26019	43.4125	3.04785e-08	4.91788e-07	4
AT2G41150	182.505	-0.0130397	0.0820657	19.3863	0.00162825	0.00774473	4
AT2G41210	83.4881	-0.419129	0.166302	23.8714	0.000229818	0.00147063	3
AT2G41310	1121	2.00764	0.1559	107.275	1.54215e-21	1.27362e-19	1
AT2G41410	1059.19	-0.350691	0.0842395	38.6903	2.7413e-07	3.70525e-06	4
AT2G41440	206.066	0.967006	0.081991	129.71	2.74206e-26	3.40385e-24	1
AT2G41500	271.201	0.294851	0.0777981	24.9707	0.000141163	0.000966267	2
AT2G41560	921.227	2.99167	0.104241	548.675	2.47068e-116	4.99917e-112	1
AT2G41660	1058.83	1.45173	0.186883	35.0748	1.4538e-06	1.69155e-05	1
AT2G41680	276.502	0.743632	0.0864236	80.0406	8.22932e-16	3.80165e-14	1
AT2G41730	30.2521	2.26843	0.340147	105.515	3.62909e-21	2.8684e-19	1
AT2G41770	346.122	-0.346026	0.0857339	38.5463	2.93026e-07	3.94746e-06	4
AT2G41780	193.667	-0.000697581	0.075363	19.3596	0.00164704	0.00781938	1
AT2G41810	221.729	-1.87298	0.437524	29.6516	1.72694e-05	0.000155648	4
AT2G41820	514.781	-0.381867	0.121431	23.0129	0.000335657	0.00204138	4
AT2G41850	12.6107	-0.806685	0.460781	28.8037	2.5337e-05	0.000218342	1
AT2G41870	78.9968	-0.604522	0.129643	29.3668	1.96447e-05	0.000175106	3
AT2G42060	314.978	-0.980941	0.16706	49.9982	1.387e-09	2.78418e-08	4
AT2G42070	246.463	0.998728	0.0899888	152.427	4.06262e-31	6.57624e-29	1
AT2G42140	43.2565	0.281215	0.187299	37.5252	4.69942e-07	6.05271e-06	1
AT2G42280	135.518	1.05146	0.131586	84.0178	1.20937e-16	6.11759e-15	1
AT2G42290	106.549	0.54915	0.130942	20.4209	0.00104162	0.00533843	2
AT2G42320	185.449	-0.328063	0.084164	20.2187	0.00113696	0.00574843	4
AT2G42330	173.116	0.213403	0.104929	25.741	0.000100172	0.000716212	2
AT2G42390	241.024	-0.442195	0.108607	23.5375	0.000266356	0.00167374	4
AT2G42430	47.45	-0.113755	0.250539	18.9326	0.00197852	0.00911091	1
AT2G42490	2107.4	-0.281647	0.0702558	24.2139	0.000197497	0.00129033	4
AT2G42570	485.426	-0.473889	0.0946128	28.0897	3.4959e-05	0.000289191	4
AT2G42600	760.881	0.233903	0.131651	40.9178	9.74857e-08	1.43456e-06	5
AT2G42620	251.709	0.610571	0.138098	29.215	2.10407e-05	0.000185668	1
AT2G42670	163.516	-0.366905	0.101705	24.8201	0.000150934	0.0010238	4
AT2G42750	173.939	-0.43823	0.110232	22.1605	0.000488059	0.0028095	4
AT2G42890	506.662	-0.582708	0.139963	21.8779	0.000552343	0.00311746	4
AT2G42960	112.579	-0.549107	0.122157	58.2639	2.77477e-11	7.1431e-10	4
AT2G43000	258.912	-2.93646	0.598095	19.4484	0.00158533	0.00759056	4
AT2G43020	548.738	-0.654713	0.109952	36.9863	6.0276e-07	7.59418e-06	4
AT2G43030	141.09	0.462886	0.0893557	42.714	4.22252e-08	6.66447e-07	1
AT2G43040	291.773	-0.392943	0.0815525	41.6238	7.01851e-08	1.06297e-06	3
AT2G43050	41.694	-0.953119	0.239016	25.1079	0.000132805	0.00091619	4
AT2G43060	215.707	-0.687865	0.14801	30.2453	1.31962e-05	0.000122595	4
AT2G43120	622.747	-1.48492	0.130785	132.558	6.81818e-27	8.90058e-25	4
AT2G43130	275.685	0.0097844	0.0910874	19.276	0.00170737	0.00805852	1
AT2G43140	668.508	0.185961	0.12584	23.3675	0.000287099	0.00178195	2
AT2G43200	207.215	0.747379	0.108033	37.356	5.08156e-07	6.51174e-06	1
AT2G43220	51.7131	0.55515	0.200651	21.6574	0.000608211	0.0033829	1
AT2G43290	355.377	-1.33497	0.141251	175.124	5.88257e-36	1.308e-33	4
AT2G43320	223.697	-0.365467	0.0713026	19.7247	0.00140745	0.00688047	4
AT2G43390	40.6841	-2.10733	0.276821	45.2837	1.27038e-08	2.18208e-07	4
AT2G43445	22.9071	1.65821	0.191536	68.1733	2.45794e-13	8.38684e-12	1
AT2G43500	401.582	-0.884485	0.119589	89.8327	7.28573e-18	4.22405e-16	4
AT2G43510	156.931	0.105232	0.694813	32.3954	4.96061e-06	5.1447e-05	2
AT2G43535	230.824	-0.498518	0.203839	25.9634	9.0706e-05	0.000656483	3
AT2G43570	502.981	-0.976028	0.49277	25.6733	0.000103242	0.000736083	4
AT2G43590	128.04	-1.27581	0.287951	35.8454	1.0199e-06	1.22579e-05	4
AT2G43610	1467.34	0.210328	0.124462	19.4306	0.00159754	0.00762912	2
AT2G43750	539.432	0.228737	0.0941068	25.0266	0.000137693	0.000946683	1
AT2G43760	368.689	0.931231	0.123655	91.5671	3.14801e-18	1.88858e-16	1
AT2G43840	77.9315	-1.09862	0.184601	49.3102	1.91773e-09	3.7275e-08	4
AT2G43870	31.2081	-1.36923	0.199916	32.9711	3.81347e-06	4.04412e-05	4
AT2G43880	85.9675	-1.51869	0.215213	63.5869	2.20031e-12	6.48996e-11	4
AT2G43890	20.2732	-1.20828	0.382336	32.4758	4.78185e-06	4.97715e-05	4
AT2G43970	4153.81	0.356558	0.097295	18.9012	0.00200534	0.00920716	2
AT2G44000	27.323	1.18546	0.21378	30.2776	1.30044e-05	0.000121091	1
AT2G44010	288.724	0.484417	0.139758	26.439	7.33366e-05	0.000548371	1
AT2G44070	14.1851	0.922513	0.644419	34.3213	2.05485e-06	2.29966e-05	2
AT2G44160	2536.02	-0.614101	0.0366661	221.577	6.82393e-46	3.13808e-43	4
AT2G44210	91.1861	-0.664772	0.12015	63.4501	2.34871e-12	6.8676e-11	4
AT2G44280	82.4627	-1.67747	0.122428	195.73	2.32661e-40	7.59301e-38	4
AT2G44300	244.75	-0.704125	0.154108	36.4278	7.79892e-07	9.59874e-06	4
AT2G44340	170.788	1.77266	0.261842	39.4072	1.96622e-07	2.73433e-06	1
AT2G44350	2937.67	0.552988	0.0768742	32.6485	4.41928e-06	4.63075e-05	1
AT2G44380	800.573	1.1605	0.233865	42.0098	5.86351e-08	8.97387e-07	1
AT2G44430	365.919	-0.35565	0.0902413	37.0996	5.72029e-07	7.24761e-06	4
AT2G44670	1250.11	0.49772	0.0975401	77.7931	2.42838e-15	1.07284e-13	1
AT2G44680	302.003	-0.280471	0.0668724	23.3137	0.000293993	0.00181779	3
AT2G44790	5468.02	-0.267289	0.142342	20.695	0.00092489	0.00482325	4
AT2G44798	129.194	2.28278	0.895546	28.9385	2.38408e-05	0.00020677	1
AT2G44940	576.121	-1.0342	0.104234	108.287	9.42939e-22	7.94976e-20	4
AT2G45130	11.5282	-1.55955	0.400231	27.9293	3.75751e-05	0.000308937	4
AT2G45150	81.982	0.838614	0.102341	101.791	2.21559e-20	1.60672e-18	1
AT2G45280	68.868	0.610807	0.118373	26.2358	8.03128e-05	0.000592003	1
AT2G45290	1701.78	-0.448303	0.0655069	65.6161	8.35005e-13	2.67334e-11	4
AT2G45300	1465.22	-0.411503	0.0757067	25.0073	0.000138881	0.000952908	4
AT2G45340	163.814	-0.0248792	0.127551	24.266	0.000192988	0.00126537	4
AT2G45400	394.092	-0.289468	0.131802	23.5774	0.000261705	0.00164787	3
AT2G45430	934.629	0.497038	0.0671992	18.719	0.002168	0.00986224	1
AT2G45440	460.533	0.41742	0.0788366	24.695	0.000159554	0.00107399	1
AT2G45450	29.5975	0.531876	0.196148	25.1593	0.000129805	0.000899479	1
AT2G45550	170.21	-1.41279	0.255304	26.8442	6.11694e-05	0.000469004	4
AT2G45660	336.896	-1.0567	0.168676	31.1673	8.68102e-06	8.44886e-05	4
AT2G45720	170.856	-0.887543	0.183236	27.946	3.72946e-05	0.000306756	4
AT2G45730	424.065	0.348482	0.0923169	21.5035	0.000650491	0.00356847	1
AT2G45770	98.0529	0.726767	0.139198	42.0797	5.67553e-08	8.71311e-07	1
AT2G45830	446.202	0.496856	0.0807937	23.2202	0.00030636	0.00188244	1
AT2G45900	47.3903	-0.231504	0.134996	19.1553	0.00179822	0.00841084	3
AT2G45920	508.581	-0.238035	0.116012	24.5246	0.000172089	0.00114633	4
AT2G46030	286.396	-0.867483	0.134907	41.6654	6.88382e-08	1.04492e-06	4
AT2G46080	407.401	0.460747	0.167589	24.3266	0.000187881	0.00123629	1
AT2G46100	202.341	-0.582056	0.154091	19.4911	0.00155646	0.00748598	3
AT2G46180	273.575	-0.460473	0.0745104	35.4869	1.20284e-06	1.42079e-05	4
AT2G46220	55.8348	0.572795	0.153162	46.7701	6.32872e-09	1.13827e-07	1
AT2G46270	412.629	0.999512	0.0958558	89.9443	6.90269e-18	4.01348e-16	1
AT2G46310	76.8908	1.23402	0.115854	119.813	3.43868e-24	3.51405e-22	1
AT2G46370	1510.68	-0.47777	0.154857	29.1634	2.15377e-05	0.000189311	3
AT2G46400	75.984	-0.895393	0.282955	23.3722	0.000286507	0.00177937	4
AT2G46410	55.5767	0.631382	0.152063	35.5758	1.15467e-06	1.3711e-05	1
AT2G46430	386.863	-0.719316	0.149693	21.7737	0.000578072	0.00324548	4
AT2G46450	354.633	0.447999	0.160963	48.4982	2.81018e-09	5.34409e-08	2
AT2G46490	433.283	-0.841625	0.114431	20.1636	0.00116438	0.00585343	4
AT2G46520	730.016	0.420401	0.0701528	23.7379	0.000243789	0.00154974	1
AT2G46530	93.0798	-0.567029	0.143271	27.2431	5.11488e-05	0.000401141	4
AT2G46535	347.664	-0.789466	0.108671	48.4649	2.85458e-09	5.4082e-08	4
AT2G46600	206.739	-1.01551	0.181557	28.333	3.13301e-05	0.000262922	4
AT2G46610	47.7198	0.739588	0.143084	21.5042	0.000650282	0.00356847	2
AT2G46620	719.128	0.93517	0.0994911	103.248	1.09184e-20	8.15215e-19	1
AT2G46680	418.345	-1.12533	0.223748	33.2209	3.40176e-06	3.66285e-05	4
AT2G46690	1042.1	0.5622	0.122882	29.3225	2.00428e-05	0.000178184	1
AT2G46700	376.492	-0.494616	0.0850121	63.7807	2.00592e-12	5.97758e-11	4
AT2G46735	40.247	-1.30126	0.176615	32.504	4.72068e-06	4.91855e-05	4
AT2G46750	702.875	-0.914874	0.392858	19.862	0.00132649	0.00653362	4
AT2G46780	338.251	0.0111616	0.115937	19.2338	0.00173858	0.00816774	4
AT2G46790	296.26	0.907354	0.134106	38.9202	2.46436e-07	3.3669e-06	1
AT2G46860	190.335	-0.396756	0.195505	20.4264	0.00103916	0.00532778	4
AT2G46870	6.02571	-0.519329	0.370275	26.66	6.64313e-05	0.000504569	4
AT2G46940	56.7556	-0.416229	0.20265	20.5494	0.000985178	0.00509563	3
AT2G47060	340.014	-0.792478	0.121747	51.6399	6.39464e-10	1.3577e-08	4
AT2G47070	1045.65	-0.353103	0.0712479	40.8109	1.02451e-07	1.50327e-06	4
AT2G47160	825.24	2.35055	0.121107	231.959	4.06637e-48	2.22375e-45	1
AT2G47240	43.5387	0.132427	0.240655	34.7935	1.65441e-06	1.89019e-05	4
AT2G47250	792.388	0.319127	0.0602126	19.1416	0.00180883	0.00845067	2
AT2G47260	199.219	1.0803	0.121217	79.2063	1.22994e-15	5.60507e-14	1
AT2G47270	108.033	0.580665	0.128425	44.4061	1.91568e-08	3.19818e-07	1
AT2G47370	37.1934	-0.742492	0.164002	27.3484	4.87879e-05	0.000384713	4
AT2G47400	73.4777	0.407732	0.161633	66.0768	6.69977e-13	2.17249e-11	1
AT2G47420	430.606	0.668811	0.0688599	67.6557	3.14878e-13	1.06011e-11	1
AT2G47450	43.6915	0.458297	0.197267	46.6356	6.741e-09	1.20706e-07	1
AT2G47460	223.397	-0.499594	0.101679	27.6619	4.2378e-05	0.000342716	4
AT2G47520	81.7564	1.81976	0.738748	25.7022	0.000101919	0.000727929	1
AT2G47560	67.8548	1.59878	0.405374	26.68	6.58368e-05	0.000500429	1
AT2G47650	1500.27	-0.342251	0.0965287	22.7779	0.000372213	0.00223284	4
AT2G47700	461.651	0.98229	0.160945	28.7256	2.62463e-05	0.000224933	1
AT2G47810	18.7788	-0.995718	0.266009	20.4833	0.00101386	0.00521864	4
AT2G47860	387.933	-0.770176	0.0860045	80.921	5.38433e-16	2.53955e-14	4
AT2G47890	641.692	-0.864767	0.105459	77.0412	3.48675e-15	1.50112e-13	4
AT2G48030	369.086	-0.432944	0.115353	39.2615	2.10372e-07	2.90954e-06	4
AT2G48080	2268.12	4.65087	0.244748	96.6419	2.69432e-19	1.77579e-17	1
AT2G48100	564.554	0.37619	0.0694576	30.3845	1.23887e-05	0.000115945	1
AT2G48140	780.34	-0.878664	0.234839	25.0683	0.000135165	0.000930251	4
AT3G00880	48.1572	-1.46217	0.285506	27.4423	4.67722e-05	0.000371804	4
AT3G01100	501.793	-0.453907	0.136882	18.965	0.00195123	0.00900576	4
AT3G01160	675.751	0.576258	0.0867177	27.489	4.58025e-05	0.000365301	1
AT3G01190	5247.3	-0.480603	0.152186	28.3321	3.13417e-05	0.000262922	3
AT3G01260	445.036	1.3507	0.212436	61.9439	4.81647e-12	1.36877e-10	1
AT3G01300	255.203	-0.461961	0.0798719	39.9192	1.55045e-07	2.19998e-06	4
AT3G01310	439.988	-0.612564	0.0860217	37.7216	4.29174e-07	5.59169e-06	4
AT3G01330	64.5029	0.658714	0.17224	21.0096	0.000806687	0.00429879	2
AT3G01335	186.558	-0.708543	0.145159	24.5734	0.0001684	0.00112716	4
AT3G01350	49.6662	1.19341	0.201117	36.4356	7.77079e-07	9.56994e-06	1
AT3G01400	243.769	-0.489268	0.0994915	24.3346	0.000187214	0.0012326	4
AT3G01430	66.9277	0.267529	0.115504	19.9684	0.00126693	0.00627696	1
AT3G01450	64.5501	-0.475048	0.177793	21.4815	0.000656767	0.00359844	4
AT3G01480	45.3096	0.633745	0.149329	31.6273	7.0411e-06	7.04946e-05	1
AT3G01513	73.968	-0.376016	0.158208	20.398	0.00105202	0.00538085	3
AT3G01516	87.8511	0.455136	0.151442	26.2435	8.00371e-05	0.000590401	5
AT3G01520	598.151	-0.42275	0.119273	19.9937	0.00125313	0.00622227	3
AT3G01600	41.5003	0.656237	0.252723	19.478	0.00156525	0.00752463	1
AT3G01650	330.347	-0.547109	0.132741	20.894	0.000848257	0.00448254	4
AT3G01760	40.9839	-0.976694	0.21352	41.2592	8.31666e-08	1.24182e-06	4
AT3G01810	410.036	-0.516479	0.100968	47.8565	3.7997e-09	7.07297e-08	4
AT3G01820	429.214	0.649815	0.0877922	32.3832	4.98825e-06	5.16542e-05	1
AT3G01900	43.7469	-0.702217	0.204011	19.4442	0.00158817	0.00760054	4
AT3G01970	110.321	-0.873843	0.288819	20.4797	0.00101543	0.00522538	4
AT3G01990	67.1831	-0.966255	0.181149	41.3431	7.99828e-08	1.19968e-06	4
AT3G02040	73.4824	0.344981	0.27117	23.0564	0.000329291	0.0020081	1
AT3G02060	159.65	0.425168	0.0883105	32.5722	4.576e-06	4.77518e-05	1
AT3G02110	83.3639	0.203737	0.135669	21.968	0.000530984	0.00301542	5
AT3G02130	236.013	0.0245115	0.0725507	22.8354	0.000362917	0.0021829	4
AT3G02140	361.185	0.854109	0.101923	39.9539	1.52567e-07	2.16634e-06	1
AT3G02180	330.919	-0.340911	0.080214	20.612	0.000958811	0.00498089	4
AT3G02290	199.663	-0.812481	0.115303	40.3858	1.24837e-07	1.80039e-06	4
AT3G02350	1197.83	-0.261471	0.077256	23.1981	0.000309357	0.0018997	3
AT3G02360	3390.94	-0.452808	0.0800154	23.4306	0.000279218	0.00174051	4
AT3G02370	18.3034	-0.478867	0.212595	20.779	0.000891726	0.00466835	4
AT3G02410	9.08917	-1.13127	0.310966	36.0106	9.4517e-07	1.14656e-05	4
AT3G02450	170.621	0.456995	0.0885361	31.9129	6.18189e-06	6.26675e-05	1
AT3G02470	24137	1.05649	0.104299	61.4539	6.08318e-12	1.70481e-10	1
AT3G02550	1481.67	1.19787	0.636132	19.7001	0.00142242	0.00694361	1
AT3G02570	490.713	-0.878854	0.0667442	208.472	4.37038e-43	1.73393e-40	4
AT3G02600	402.531	-0.194923	0.0769419	22.5584	0.000409904	0.00242302	4
AT3G02610	154.136	-0.857047	0.171049	48.103	3.38405e-09	6.32836e-08	4
AT3G02620	44.3969	-0.599924	0.322607	30.8165	1.01822e-05	9.78282e-05	3
AT3G02740	370.104	-0.452238	0.0919132	20.4386	0.00103369	0.00530506	4
AT3G02800	96.7578	-0.734136	0.270926	27.1715	5.28185e-05	0.000412796	4
AT3G02830	169.939	-0.981773	0.133469	60.7176	8.6379e-12	2.36828e-10	4
AT3G02850	50.1098	1.95972	0.198949	86.1377	4.34585e-17	2.33246e-15	1
AT3G02875	221.272	-0.399793	0.101497	25.4675	0.000113162	0.000799205	3
AT3G02880	1281.39	-0.292433	0.102575	28.3722	3.07809e-05	0.000258754	4
AT3G02930	170.629	-0.283897	0.126499	26.0523	8.7175e-05	0.000636074	3
AT3G02940	36.6428	-1.03212	0.241438	31.0826	9.0219e-06	8.73441e-05	4
AT3G03000	148.383	-0.795746	0.203813	26.3777	7.53749e-05	0.000561269	3
AT3G03010	134.375	0.441893	0.0835582	28.0743	3.5201e-05	0.000291074	1
AT3G03040	232.493	1.10843	0.0917642	171.292	3.8681e-35	8.23864e-33	1
AT3G03050	1586.38	-0.372008	0.097634	34.6643	1.75552e-06	1.99445e-05	4
AT3G03100	1045.03	-0.217074	0.0630491	18.8566	0.00204395	0.00936182	3
AT3G03300	401.258	-0.0316257	0.0717427	29.5729	1.78962e-05	0.000160724	4
AT3G03370	25.3228	0.145669	0.161064	30.6558	1.09532e-05	0.000104156	1
AT3G03530	485.717	-0.879973	0.233518	29.1331	2.18343e-05	0.000191502	3
AT3G03550	268.269	-0.703409	0.108636	69.8401	1.10641e-13	3.96231e-12	4
AT3G03560	486.517	-0.270331	0.0641637	19.4268	0.00160014	0.00763793	4
AT3G03630	28.3662	0.770729	0.193393	19.0364	0.00189233	0.008788	1
AT3G03650	211.654	-0.645971	0.190592	28.5514	2.83912e-05	0.000241373	3
AT3G03690	151.417	-0.28777	0.0916187	39.3944	1.97802e-07	2.74885e-06	4
AT3G03720	312.409	-0.649316	0.0887913	33.7832	2.62975e-06	2.8903e-05	4
AT3G03780	7442.03	-0.580283	0.101107	41.0405	9.20779e-08	1.36291e-06	4
AT3G03790	422.134	-0.553742	0.0799825	49.7879	1.53141e-09	3.05285e-08	4
AT3G03870	165.995	-1.86048	0.193397	75.1274	8.75031e-15	3.54108e-13	4
AT3G03910	278.733	-1.75563	0.234584	45.5369	1.12836e-08	1.95472e-07	4
AT3G03990	523.013	-0.123315	0.146402	19.8927	0.00130899	0.00645375	1
AT3G04010	249.391	-0.445187	0.193879	20.8523	0.000863807	0.00454572	3
AT3G04030	78.6107	0.522286	0.188159	23.6906	0.000248938	0.00157731	1
AT3G04060	399.814	-1.03775	0.198248	34.8865	1.58521e-06	1.82641e-05	4
AT3G04080	764.255	-0.01378	0.0579723	19.6571	0.00144904	0.00704466	1
AT3G04090	896.709	-0.347011	0.068562	21.5303	0.000642926	0.00353696	4
AT3G04120	13646.7	0.135332	0.042024	20.5005	0.00100631	0.00518635	1
AT3G04140	102.62	-0.734621	0.127563	75.2419	8.28181e-15	3.37171e-13	4
AT3G04220	62.115	-0.741709	0.210972	22.4175	0.000436054	0.00255544	4
AT3G04420	203.203	-1.40458	0.167743	35.0263	1.48654e-06	1.72371e-05	4
AT3G04430	6.47334	-4.69188	0.844205	33.1345	3.5389e-06	3.79874e-05	4
AT3G04480	760.562	-0.313467	0.075239	20.2132	0.00113968	0.00575499	4
AT3G04520	145.189	0.45235	0.133799	20.0446	0.00122587	0.00610944	1
AT3G04530	227.064	1.64985	0.213487	86.7989	3.15777e-17	1.71298e-15	1
AT3G04570	937.879	-0.23336	0.0848655	26.3011	7.8002e-05	0.000577072	4
AT3G04650	89.813	0.624074	0.126149	27.1666	5.29353e-05	0.000413549	1
AT3G04670	866.842	0.437685	0.0835888	81.4245	4.22422e-16	2.00171e-14	1
AT3G04730	1282.16	0.435014	0.0771499	90.0451	6.57419e-18	3.84457e-16	1
AT3G04790	235.009	0.109655	0.0789879	23.7676	0.000240608	0.00153096	1
AT3G04820	280.316	0.42494	0.104047	19.971	0.00126549	0.00627296	2
AT3G04930	455.321	-0.394357	0.0795659	38.0451	3.69527e-07	4.88056e-06	3
AT3G05050	973.235	-0.146688	0.0666953	24.8718	0.0001475	0.00100233	4
AT3G05060	2071.33	0.588802	0.115621	19.9319	0.00128706	0.00636578	1
AT3G05090	719.888	0.517549	0.0659004	54.3758	1.75428e-10	4.08364e-09	1
AT3G05130	185.824	0.759731	0.176576	19.2804	0.00170415	0.00804521	1
AT3G05200	282.479	0.115556	0.143907	37.0005	5.98812e-07	7.55856e-06	1
AT3G05230	227.276	-0.422643	0.0877739	26.3227	7.72524e-05	0.000572364	4
AT3G05290	209.689	-1.10094	0.108412	60.2489	1.07967e-11	2.91775e-10	4
AT3G05320	87.7655	-0.524104	0.148445	32.3354	5.09826e-06	5.26889e-05	4
AT3G05390	113.526	-1.18667	0.136255	93.0749	1.51716e-18	9.27437e-17	4
AT3G05490	974.997	-0.416288	0.118832	30.11	1.40312e-05	0.000129461	3
AT3G05500	718.885	-0.308479	0.0756227	36.7207	6.81335e-07	8.47334e-06	3
AT3G05580	307.521	-0.446158	0.104689	22.8662	0.000358031	0.002158	3
AT3G05630	61.7126	-0.855324	0.185717	42.2824	5.16407e-08	8.00688e-07	4
AT3G05640	50.4116	1.14707	0.172691	37.451	4.86327e-07	6.24784e-06	1
AT3G05690	965.428	-1.16369	0.0947378	208.4	4.52705e-43	1.76155e-40	4
AT3G05770	21.2806	1.76111	0.419661	43.9369	2.3856e-08	3.91168e-07	1
AT3G05858	83.4255	-1.63941	0.191201	77.0411	3.48684e-15	1.50112e-13	4
AT3G05890	1027.77	-1.14987	0.156236	54.1477	1.95437e-10	4.51424e-09	4
AT3G05937	165.015	-1.04153	0.151103	35.5468	1.17014e-06	1.38648e-05	4
AT3G06010	587.488	0.00901642	0.0490078	20.6808	0.000930598	0.00484927	4
AT3G06070	48.0313	-0.393177	0.180684	26.9615	5.80345e-05	0.000447682	4
AT3G06110	181.092	0.362513	0.0772047	57.0932	4.8381e-11	1.20857e-09	1
AT3G06130	388.723	-0.821127	0.0696412	120.061	3.04693e-24	3.14549e-22	4
AT3G06150	183.104	-0.459994	0.0794671	67.6374	3.17648e-13	1.06693e-11	4
AT3G06170	461.417	-0.496844	0.115947	23.3846	0.00028494	0.00177018	4
AT3G06330	112.26	-0.806737	0.147203	23.2214	0.000306203	0.00188205	4
AT3G06370	271.226	0.922309	0.145257	21.8611	0.000556397	0.00313684	1
AT3G06380	251.365	0.540366	0.0994837	106.524	2.22262e-21	1.81341e-19	1
AT3G06410	455.804	-0.673411	0.140896	26.0735	8.63532e-05	0.000631239	4
AT3G06435	57.5515	1.47514	0.409	26.5158	7.08579e-05	0.000532791	2
AT3G06500	350.095	0.598685	0.0798071	68.3974	2.2079e-13	7.62364e-12	1
AT3G06530	1566.03	0.771563	0.11453	23.091	0.000324311	0.00198251	1
AT3G06670	996.329	0.27494	0.0452056	29.1734	2.14405e-05	0.000188785	1
AT3G06690	31.5617	-0.406757	0.185173	57.5018	3.98505e-11	1.00666e-09	4
AT3G06850	176.333	1.33844	0.180601	77.4735	2.83208e-15	1.24304e-13	1
AT3G06962	9.52727	-0.970096	0.379238	19.0035	0.00191925	0.00888472	4
AT3G07010	536.23	-0.49341	0.112119	65.2453	9.96801e-13	3.13675e-11	4
AT3G07020	461.231	-0.249589	0.0612109	27.2293	5.14672e-05	0.00040317	4
AT3G07090	905.503	-0.935521	0.154968	52.4372	4.38816e-10	9.60931e-09	4
AT3G07190	79.7499	0.453131	0.104947	47.6307	4.22496e-09	7.79998e-08	1
AT3G07255	15.7442	5.22928	0.531621	56.8618	5.39974e-11	1.34059e-09	1
AT3G07260	5.57546	0.619001	0.353956	19.4721	0.00156927	0.00753647	5
AT3G07270	1084.69	0.265035	0.0782594	25.173	0.000129013	0.000894991	1
AT3G07310	161.914	1.12507	0.290095	51.9227	5.59539e-10	1.19933e-08	1
AT3G07350	87.2398	6.55486	0.430351	222.204	5.00998e-46	2.41362e-43	1
AT3G07360	571.379	-0.476918	0.102518	34.1245	2.24893e-06	2.50577e-05	4
AT3G07390	853.076	-1.45273	0.135322	170.268	6.39744e-35	1.33449e-32	4
AT3G07610	499.262	0.202426	0.0615588	33.0344	3.70473e-06	3.95158e-05	1
AT3G07650	79.8616	1.09713	0.197156	62.9041	3.04744e-12	8.80884e-11	1
AT3G07670	58.8079	0.147592	0.11198	28.8873	2.43983e-05	0.000211424	1
AT3G07720	173.308	-0.787139	0.123994	34.1439	2.22899e-06	2.4863e-05	4
[truncated: 2,466 more rows]

## Sheet: Table S2
Table S2: Complete list of enriched GO terms in the N-dose activated or N-dose repressed genes shown in Figure 1A
GO Term	direction	ID	Description	GeneRatio	BgRatio	RichFactor	FoldEnrichment	zScore	pvalue	p.adjust	qvalue	geneID	Count
GO:0036293	N-activated	GO:0036293	response to decreased oxygen levels	73/1281	263/14803	0.277567	3.20751	11.1176	6.19724e-20	3.66931e-17	3.10753e-17	SAP2/NA/MAP3K13/AtRAV1/AtNIGT1/AOAT1/HHO3/AtTEM1/Nemp_A/AtBBE10/NA/AtSTOP1/UCK3/AtPP2-A11/HHO2/AtRAV2/ALAAT2/CP12-3/CBP1/AHB1/AHASS1/NA/AtGDPD1/NA/HUP26/BTS/FLZ8/ATMYB30/AT-POX/ATPSK3/AtC3H47/ACBP3/CBSX5/NA/WIP5/STY46/AtHMP43/HUP29/NA/DIN10/NA/ASUS1/AtGDPD2/NA/BBX29/NA/AGR/NA/cMCU/HUP44/NA/AAD6/HUP32/CML38/ATHSPRO2/AtERF71/LBD41/DJC66/ATSUS4/BPS3/ACR7/HUP54/HUP43/EXL1/AlaAT1/AtPDC1/GAL1/RGAT1/HSP…	73
GO:0070482	N-activated	GO:0070482	response to oxygen levels	73/1281	264/14803	0.276515	3.19536	11.0778	7.86672e-20	3.66931e-17	3.10753e-17	SAP2/NA/MAP3K13/AtRAV1/AtNIGT1/AOAT1/HHO3/AtTEM1/Nemp_A/AtBBE10/NA/AtSTOP1/UCK3/AtPP2-A11/HHO2/AtRAV2/ALAAT2/CP12-3/CBP1/AHB1/AHASS1/NA/AtGDPD1/NA/HUP26/BTS/FLZ8/ATMYB30/AT-POX/ATPSK3/AtC3H47/ACBP3/CBSX5/NA/WIP5/STY46/AtHMP43/HUP29/NA/DIN10/NA/ASUS1/AtGDPD2/NA/BBX29/NA/AGR/NA/cMCU/HUP44/NA/AAD6/HUP32/CML38/ATHSPRO2/AtERF71/LBD41/DJC66/ATSUS4/BPS3/ACR7/HUP54/HUP43/EXL1/AlaAT1/AtPDC1/GAL1/RGAT1/HSP…	73
GO:0036294	N-activated	GO:0036294	cellular response to decreased oxygen levels	68/1281	235/14803	0.289362	3.34381	11.1473	1.01087e-19	3.66931e-17	3.10753e-17	SAP2/NA/MAP3K13/AtRAV1/AtNIGT1/HHO3/AtTEM1/Nemp_A/AtBBE10/NA/AtSTOP1/UCK3/AtPP2-A11/HHO2/AtRAV2/CP12-3/CBP1/AHB1/NA/AtGDPD1/NA/HUP26/BTS/FLZ8/AT-POX/ATPSK3/AtC3H47/ACBP3/CBSX5/NA/WIP5/STY46/AtHMP43/HUP29/NA/DIN10/NA/ASUS1/AtGDPD2/NA/BBX29/NA/NA/cMCU/HUP44/NA/AAD6/HUP32/CML38/ATHSPRO2/AtERF71/LBD41/DJC66/ATSUS4/BPS3/ACR7/HUP54/HUP43/EXL1/AlaAT1/AtPDC1/GAL1/RGAT1/HSP17.8/AT-HSP17.6A/SRO4/ATWRKY70/NA	68
GO:0071453	N-activated	GO:0071453	cellular response to oxygen levels	68/1281	235/14803	0.289362	3.34381	11.1473	1.01087e-19	3.66931e-17	3.10753e-17	SAP2/NA/MAP3K13/AtRAV1/AtNIGT1/HHO3/AtTEM1/Nemp_A/AtBBE10/NA/AtSTOP1/UCK3/AtPP2-A11/HHO2/AtRAV2/CP12-3/CBP1/AHB1/NA/AtGDPD1/NA/HUP26/BTS/FLZ8/AT-POX/ATPSK3/AtC3H47/ACBP3/CBSX5/NA/WIP5/STY46/AtHMP43/HUP29/NA/DIN10/NA/ASUS1/AtGDPD2/NA/BBX29/NA/NA/cMCU/HUP44/NA/AAD6/HUP32/CML38/ATHSPRO2/AtERF71/LBD41/DJC66/ATSUS4/BPS3/ACR7/HUP54/HUP43/EXL1/AlaAT1/AtPDC1/GAL1/RGAT1/HSP17.8/AT-HSP17.6A/SRO4/ATWRKY70/NA	68
GO:0001666	N-activated	GO:0001666	response to hypoxia	72/1281	259/14803	0.277992	3.21243	11.0558	1.01869e-19	3.66931e-17	3.10753e-17	SAP2/NA/MAP3K13/AtRAV1/AtNIGT1/AOAT1/HHO3/AtTEM1/Nemp_A/AtBBE10/NA/AtSTOP1/UCK3/AtPP2-A11/HHO2/AtRAV2/ALAAT2/CBP1/AHB1/AHASS1/NA/AtGDPD1/NA/HUP26/BTS/FLZ8/ATMYB30/AT-POX/ATPSK3/AtC3H47/ACBP3/CBSX5/NA/WIP5/STY46/AtHMP43/HUP29/NA/DIN10/NA/ASUS1/AtGDPD2/NA/BBX29/NA/AGR/NA/cMCU/HUP44/NA/AAD6/HUP32/CML38/ATHSPRO2/AtERF71/LBD41/DJC66/ATSUS4/BPS3/ACR7/HUP54/HUP43/EXL1/AlaAT1/AtPDC1/GAL1/RGAT1/HSP17.8/AT…	72
GO:0071456	N-activated	GO:0071456	cellular response to hypoxia	67/1281	233/14803	0.287554	3.32292	11.0001	2.74004e-19	8.22467e-17	6.96546e-17	SAP2/NA/MAP3K13/AtRAV1/AtNIGT1/HHO3/AtTEM1/Nemp_A/AtBBE10/NA/AtSTOP1/UCK3/AtPP2-A11/HHO2/AtRAV2/CBP1/AHB1/NA/AtGDPD1/NA/HUP26/BTS/FLZ8/AT-POX/ATPSK3/AtC3H47/ACBP3/CBSX5/NA/WIP5/STY46/AtHMP43/HUP29/NA/DIN10/NA/ASUS1/AtGDPD2/NA/BBX29/NA/NA/cMCU/HUP44/NA/AAD6/HUP32/CML38/ATHSPRO2/AtERF71/LBD41/DJC66/ATSUS4/BPS3/ACR7/HUP54/HUP43/EXL1/AlaAT1/AtPDC1/GAL1/RGAT1/HSP17.8/AT-HSP17.6A/SRO4/ATWRKY70/NA	67
GO:0016072	N-activated	GO:0016072	rRNA metabolic process	65/1281	247/14803	0.263158	3.041	9.95602	1.3183e-16	3.39179e-14	2.8725e-14	NA/DIG6/CRB/NA/PCP1/ATPWP2/AtRH36/NOF1/atENP1/NA/NA/AtMTR4/NA/UGE3/NA/APUM23/NA/RH29/CCG/FZF/NA/PDE328/NA/SMO4/DIM1A/NA/NA/NA/NA/IRP4/RRP5/RNC4/NA/NA/RID3/CP29C/CP33A/CP29A/eIF6A/ATKEA2/MEE49/NA/NA/NA/NA/AtGHS40/PES/TOZ/NA/NA/AtNOB1/AtXRN2/SOT1/NA/RID2/PPAN/ATFAS4/CP28A/PEL1/NA/CP29B/ERI-1/RFC3/NA/EMB3113	65
GO:0042254	N-activated	GO:0042254	ribosome biogenesis	76/1281	323/14803	0.235294	2.71902	9.61415	3.07673e-16	6.92648e-14	5.86602e-14	NA/DIG6/CRB/NA/NA/PCP1/ATPWP2/AtRH36/NOF1/NA/atENP1/NA/NA/NA/Nog1-1/AtNug2/AtMTR4/NA/UGE3/NA/CIS2/APUM23/RH29/AtNMD3/AtNOC2/FZF/NA/PDE328/NA/SMO4/RH17/DIM1A/NA/NA/NA/NA/IRP4/RRP5/DG238/RNC4/NA/NA/NA/RID3/CP29C/CP33A/CP29A/eIF6A/MEE49/NA/NA/NA/NA/AtGHS40/PES/TOZ/ATCRM1/EMB2734/AtLARP1a/NA/NA/AtRH3/AtNOB1/AtXRN2/SOT1/NA/RID2/PPAN/ATFAS4/CP28A/NA/CP29B/ERI-1/RFC3/NA/EMB3113	76
GO:0006364	N-activated	GO:0006364	rRNA processing	61/1281	230/14803	0.265217	3.0648	9.71365	7.79153e-16	1.55917e-13	1.32046e-13	NA/DIG6/CRB/NA/PCP1/ATPWP2/AtRH36/NOF1/atENP1/NA/NA/AtMTR4/NA/UGE3/NA/APUM23/RH29/FZF/NA/PDE328/NA/SMO4/DIM1A/NA/NA/NA/NA/IRP4/RRP5/RNC4/NA/NA/RID3/CP29C/CP33A/CP29A/eIF6A/MEE49/NA/NA/NA/NA/AtGHS40/PES/TOZ/NA/NA/AtNOB1/AtXRN2/SOT1/NA/RID2/PPAN/ATFAS4/CP28A/NA/CP29B/ERI-1/RFC3/NA/EMB3113	61
GO:0034660	N-activated	GO:0034660	ncRNA metabolic process	97/1281	479/14803	0.202505	2.34011	9.1768	9.26256e-16	1.66819e-13	1.41278e-13	NA/AtRLG1/DIG6/CRB/NA/NA/PCP1/ATPWP2/AtRH36/NOF1/TRUA1A/atENP1/NA/NA/AtELP2/TRZ3/AtMTR4/NA/UGE3/NA/AGO7/NA/APUM23/NA/RH29/CCG/ABH1/PRORP2/AGS1/FZF/SE/NA/PDE328/NA/SMO4/NA/DIM1A/NA/NA/NA/PP4R3/NA/IRP4/ATKRS-1/RRP5/RNC4/NA/NA/NA/RID3/CP29C/CP33A/CP29A/THADA/eIF6A/ATIPT3/ATKEA2/MEE49/NA/NA/AtNDX/EMB2770/NA/NA/NA/NA/IBI1/NA/AtGHS40/PES/AtTRM1b/TOZ/NA/EMB1030/NA/NA/AtNOB1/AtXRN2/SOT1/NA/RID2/PPAN/AtTR…	97
GO:0022613	N-activated	GO:0022613	ribonucleoprotein complex biogenesis	84/1281	394/14803	0.213198	2.46368	9.06339	3.97333e-15	6.50542e-13	5.50943e-13	NA/DIG6/CRB/NA/Atcoilin/NA/PCP1/ATPWP2/AtRH36/NOF1/NA/atENP1/NA/NA/NA/Nog1-1/AtNug2/AtMTR4/NA/ATU2AF65B/UGE3/NA/CIS2/APUM23/RH29/AtNMD3/AtNOC2/FZF/NA/PDE328/NA/SMO4/RH17/DIM1A/NA/NA/NA/NA/IRP4/RRP5/DG238/RNC4/NA/NA/NA/RID3/CP29C/CP33A/CP29A/eIF6A/MEE49/NA/EMB2770/NA/NA/NA/ATU2AF65A/AtGHS40/PES/TOZ/ATCRM1/LUC7B/EMB2734/AtLARP1a/NA/AtRuvBL1/NA/AtRH3/AtNOB1/AtXRN2/SOT1/NA/RID2/PPAN/ATFAS4/CP28A/PRP3…	84
GO:0034470	N-activated	GO:0034470	ncRNA processing	82/1281	386/14803	0.212435	2.45486	8.91441	1.05714e-14	1.58659e-12	1.34368e-12	NA/AtRLG1/DIG6/CRB/NA/PCP1/ATPWP2/AtRH36/NOF1/TRUA1A/atENP1/NA/NA/AtELP2/TRZ3/AtMTR4/NA/UGE3/NA/AGO7/NA/APUM23/RH29/ABH1/PRORP2/AGS1/FZF/SE/NA/PDE328/NA/SMO4/NA/DIM1A/NA/NA/NA/PP4R3/NA/IRP4/RRP5/RNC4/NA/NA/RID3/CP29C/CP33A/CP29A/THADA/eIF6A/ATIPT3/MEE49/NA/NA/EMB2770/NA/NA/NA/AtGHS40/PES/AtTRM1b/TOZ/NA/NA/AtNOB1/AtXRN2/SOT1/NA/RID2/PPAN/AtTRM6/mTERF6/ATFAS4/CP28A/AtTRM3/NA/CP29B/ERI-1/AtTRM9/RFC3…	82
GO:0009735	N-activated	GO:0009735	response to cytokinin	30/1281	104/14803	0.288462	3.33341	7.34984	2.024e-09	2.80402e-07	2.37472e-07	ATGRXS13/ATST4B/KFB01/ASL9/ARR7/PAP8/LBD4/ABCG14/ACR4/MIF1/AHP6/KFB20/AHK4/CIPK3/HMR/ARR8/APRR9/AtTCP14/ARR5/ARR9/ABIG1/APRR5/ARR6/AHB2/ARR15/NA/ARR4/ATST4C/ZFP5/NA	30
GO:0006520	N-activated	GO:0006520	amino acid metabolic process	66/1281	362/14803	0.18232	2.10686	6.56241	4.14034e-09	5.32625e-07	4.51079e-07	MCCA/NA/AOAT1/CARB/AK-HSDH/A/N-InvG/ATNAS4/ATMGL/ATGSR2/ACR4/AtCM3/ALAAT2/ALDH5F1/AGT/ALDH6B2/NA/ASP1/AHASS1/ATPDX1.1/DHDPS2/CS26/THA2/ATKRS-1/NA/ACT/DHAD/CARA/AT-POX/ATIVD/ASN1/P5CS2/CBL/NA/AtLCD/NA/AtTAR2/IBI1/MCCB/ADC2/AGT2/NA/FD-GOGAT/GDH2/DiT1/AK2/AHASS2/GDH1/EMB1030/ATGSL1/PDH2/AtbZIP1/GLT1/ATNAS2/AtATR1/ALDH12A1/ASN2/FIONA/PAI2/ARD/ATHSPRO2/AlaAT1/AtPDC1/TUP5/E2-/NA/ATERS	66
GO:0031667	N-activated	GO:0031667	response to nutrient levels	49/1281	250/14803	0.196	2.26494	6.20837	4.0841e-08	4.90364e-06	4.15288e-06	SDI2/AtNIGT1/AtATL15/HHO3/CARB/ATCIPK23/FEP2/FEP3/ATMGL/PHO1;H1/ATBCA4/SEL1/AHK4/NA/ACO1/NA/AKS3/NA/AtBOR1/ATPPCK2/BCE2/NA/BTS/ACT/FLZ8/HHO1/CARA/ASN1/MRF4/ATBZIP53/APS3/AtTAR2/ECIP1/ACO2/NA/MIC60/FD-GOGAT/DiT1/AtbZIP63/ATGSL1/AtbZIP1/GLT1/AtATR1/AtMYB28/GLV11/ATSUS4/AtPDC1/NA/BHLH039	49
GO:0009063	N-activated	GO:0009063	amino acid catabolic process	24/1281	82/14803	0.292683	3.38219	6.65777	6.03356e-08	6.79153e-06	5.75173e-06	MCCA/AOAT1/ATMGL/PHYLLO/ALAAT2/ALDH5F1/ALDH6B2/NA/THA2/AT-POX/ATIVD/ASN1/AtLCD/MCCB/ADC2/AGT2/GDH2/GDH1/PDH2/ALDH12A1/ATHSPRO2/AlaAT1/AtPDC1/E2-	24
GO:0009991	N-activated	GO:0009991	response to extracellular stimulus	53/1281	286/14803	0.185315	2.14146	5.99957	8.10476e-08	8.58628e-06	7.2717e-06	SDI2/CRB/AtNIGT1/AtATL15/HHO3/CARB/ATCIPK23/FEP2/FEP3/ATMGL/PHO1;H1/ATBCA4/SEL1/AHK4/NA/ACO1/NA/AKS3/NA/AtBOR1/ATPPCK2/BCE2/NA/BTS/ACT/FLZ8/HHO1/CARA/ASN1/MRF4/ATBZIP53/AtLEA5/APS3/AtTAR2/ECIP1/ACO2/NA/MIC60/FD-GOGAT/DiT1/AtbZIP63/ATGSL1/AtbZIP1/GLT1/AtATR1/AtMYB28/AtOCT4/LHCB2/GLV11/ATSUS4/AtPDC1/NA/BHLH039	53
GO:1901605	N-activated	GO:1901605	alpha-amino acid metabolic process	49/1281	259/14803	0.189189	2.18624	5.92779	1.29054e-07	1.29125e-05	1.09356e-05	MCCA/AOAT1/CARB/AK-HSDH/ATMGL/ATGSR2/AtCM3/ALAAT2/ALDH5F1/AGT/ALDH6B2/NA/ASP1/AHASS1/DHDPS2/CS26/THA2/ACT/DHAD/CARA/AT-POX/ATIVD/ASN1/P5CS2/CBL/NA/AtLCD/MCCB/ADC2/AGT2/FD-GOGAT/GDH2/DiT1/AK2/AHASS2/GDH1/ATGSL1/PDH2/GLT1/AtATR1/ALDH12A1/ASN2/PAI2/ARD/ATHSPRO2/AlaAT1/TUP5/E2-/NA	49
GO:0046496	N-activated	GO:0046496	nicotinamide nucleotide metabolic process	26/1281	104/14803	0.25	2.88895	5.94988	5.46998e-07	5.18496e-05	4.39113e-05	c-NAD-MDH1/iPGAM1/GAPC-2/PGL1/NA/G6PD3/PGD1/ENO1/PGM/PGK/AtFBA3/PFK5/ENO2/NA/GAPC/AtFBA8/AtTKL1/PGI/NA/G6PD2/GSM2/AO/PGD3/EMB2728/G6PD1/NA	26
GO:0009736	N-activated	GO:0009736	cytokinin-activated signaling pathway	18/1281	56/14803	0.321429	3.71437	6.26362	5.77862e-07	5.20365e-05	4.40696e-05	KFB01/ASL9/ARR7/LBD4/ABCG14/AHP6/KFB20/AHK4/ARR8/APRR9/ARR5/ARR9/APRR5/ARR6/ARR15/NA/ARR4/ZFP5	18
GO:0019362	N-activated	GO:0019362	pyridine nucleotide metabolic process	26/1281	105/14803	0.247619	2.86144	5.89154	6.68001e-07	5.7289e-05	4.8518e-05	c-NAD-MDH1/iPGAM1/GAPC-2/PGL1/NA/G6PD3/PGD1/ENO1/PGM/PGK/AtFBA3/PFK5/ENO2/NA/GAPC/AtFBA8/AtTKL1/PGI/NA/G6PD2/GSM2/AO/PGD3/EMB2728/G6PD1/NA	26
GO:0072524	N-activated	GO:0072524	pyridine-containing compound metabolic process	27/1281	113/14803	0.238938	2.76112	5.78406	8.77807e-07	6.91051e-05	5.8525e-05	c-NAD-MDH1/iPGAM1/GAPC-2/PGL1/NA/G6PD3/PGD1/ENO1/PGM/PGK/AtFBA3/PFK5/ENO2/NA/ATPDX1.1/GAPC/AtFBA8/AtTKL1/PGI/NA/G6PD2/GSM2/AO/PGD3/EMB2728/G6PD1/NA	27
GO:0019318	N-activated	GO:0019318	hexose metabolic process	21/1281	75/14803	0.28	3.23563	5.9741	9.04631e-07	6.91051e-05	5.8525e-05	iPGAM1/GAPC-2/GAPCP-2/G6PD3/AtcFBP/FRK3/PGK/AtFBA3/FRK1/NA/GAPC/NA/NA/AtFBA8/FRK4/PGI/G6PD2/NA/FRK1/PCK2/G6PD1	21
GO:0009639	N-activated	GO:0009639	response to red or far red light	41/1281	214/14803	0.191589	2.21396	5.50572	9.61266e-07	6.91051e-05	5.8525e-05	CSU2/BBX24/DVL4/BEE1/PAP8/SPA4/AT-EXP1/ATPIN1/MIF1/ATGA3OX2/RGA/AtFDA10/ELF3/BBX25/HMR/AHL22/APRR9/RFI2/CHIQL4/HYH/DVL6/ATMYB30/ARR5/ATEIF3E-1/A-PUT2/AtCSN1/DAG1/BBX28/COR28/COP3/BBX20/SAV4/COP13/CSA1/APRR5/CIP4/ATOXS3/ARR4/LHCB2/AMP1/ADS2	41
GO:0170033	N-activated	GO:0170033	L-amino acid metabolic process	36/1281	177/14803	0.20339	2.35034	5.56263	1.00768e-06	6.91051e-05	5.8525e-05	AOAT1/CARB/AK-HSDH/ATMGL/ATGSR2/ALAAT2/ALDH5F1/AGT/ASP1/DHDPS2/CS26/THA2/ACT/CARA/AT-POX/ASN1/P5CS2/CBL/AtLCD/ADC2/AGT2/FD-GOGAT/GDH2/DiT1/AK2/GDH1/ATGSL1/PDH2/GLT1/ALDH12A1/ASN2/ARD/AlaAT1/TUP5/E2-/NA	36
GO:0170039	N-activated	GO:0170039	proteinogenic amino acid metabolic process	36/1281	177/14803	0.20339	2.35034	5.56263	1.00768e-06	6.91051e-05	5.8525e-05	AOAT1/CARB/AK-HSDH/ATMGL/ATGSR2/ALAAT2/ALDH5F1/AGT/ASP1/DHDPS2/CS26/THA2/ACT/CARA/AT-POX/ASN1/P5CS2/CBL/AtLCD/ADC2/AGT2/FD-GOGAT/GDH2/DiT1/AK2/GDH1/ATGSL1/PDH2/GLT1/ALDH12A1/ASN2/ARD/AlaAT1/TUP5/E2-/NA	36
GO:0071368	N-activated	GO:0071368	cellular response to cytokinin stimulus	18/1281	58/14803	0.310345	3.58629	6.07411	1.036e-06	6.91051e-05	5.8525e-05	KFB01/ASL9/ARR7/LBD4/ABCG14/AHP6/KFB20/AHK4/ARR8/APRR9/ARR5/ARR9/APRR5/ARR6/ARR15/NA/ARR4/ZFP5	18
GO:0009064	N-activated	GO:0009064	glutamine family amino acid metabolic process	18/1281	59/14803	0.305085	3.5255	5.98247	1.37127e-06	8.82021e-05	7.46982e-05	CARB/ATGSR2/ALDH5F1/ASP1/ACT/CARA/AT-POX/P5CS2/ADC2/FD-GOGAT/GDH2/DiT1/GDH1/ATGSL1/PDH2/GLT1/ALDH12A1/TUP5	18
GO:1901606	N-activated	GO:1901606	alpha-amino acid catabolic process	21/1281	77/14803	0.272727	3.15159	5.82607	1.45275e-06	9.02208e-05	7.64078e-05	MCCA/AOAT1/ATMGL/ALAAT2/ALDH5F1/ALDH6B2/NA/THA2/AT-POX/ATIVD/AtLCD/MCCB/ADC2/AGT2/GDH2/GDH1/PDH2/ALDH12A1/ATHSPRO2/AlaAT1/E2-	21
GO:0006091	N-activated	GO:0006091	generation of precursor metabolites and energy	58/1281	355/14803	0.16338	1.88799	5.21235	1.6469e-06	9.57323e-05	8.10755e-05	PSB27/c-NAD-MDH1/OE23/MIT2/iPGAM1/GAPC-2/PGL1/NA/G6PD3/NA/ATFD2/PGD1/PHYLLO/LIL8/ENO1/PGM/PSBR/PGK/AtFBA3/SDH1-2/PFK5/ENO2/NA/ATCS/CPFTSY/GAPC/IDH-VI/HUP26/ATPPC3/PUMPKIN/BE1/ATIVD/AtFBA8/AtTKL1/ADNT1/PETC/CYTC-2/PGI/ACO2/IDH-I/IDH-V/NA/G6PD2/GSM2/HUP29/PGD3/EMB2728/ATMFDX2/HRG1/NA/LHCB4.2/LHCB2/HUP32/E2-/RGAT1/G6PD1/ATCLC-E/NA	58
GO:0009185	N-activated	GO:0009185	ribonucleoside diphosphate metabolic process	17/1281	54/14803	0.314815	3.63794	5.97716	1.64781e-06	9.57323e-05	8.10755e-05	iPGAM1/GAPC-2/NA/ENO1/PGM/PGK/AtFBA3/PFK5/ENO2/NA/GAPC/NA/PUMPKIN/AtFBA8/PGI/NA/NA	17
GO:0006090	N-activated	GO:0006090	pyruvate metabolic process	19/1281	67/14803	0.283582	3.27702	5.74949	2.40769e-06	0.000135508	0.000114761	iPGAM1/GAPC-2/NA/mtE2-3/ENO1/PGM/PGK/AtFBA3/PFK5/ENO2/NA/GAPC/AtFBA8/AtLCD/PGI/NA/MAB1/NA/IAR4	19
GO:0009646	N-activated	GO:0009646	response to absence of light	16/1281	50/14803	0.32	3.69786	5.88137	2.60896e-06	0.000142386	0.000120586	NA/NA/AHL22/BCE2/ASN1/MRF4/AtCSN1/ATKEA2/AtLEA5/ACBP3/ECIP1/COR28/GDH1/KUA1/UPB1/AT-PHH1	16
GO:0006536	N-activated	GO:0006536	glutamate metabolic process	11/1281	25/14803	0.44	5.08456	6.29103	2.78415e-06	0.000146351	0.000123945	ALDH5F1/ASP1/AT-POX/FD-GOGAT/GDH2/DiT1/GDH1/ATGSL1/PDH2/GLT1/ALDH12A1	11
GO:0034284	N-activated	GO:0034284	response to monosaccharide	20/1281	74/14803	0.27027	3.12319	5.63551	2.99951e-06	0.000146351	0.000123945	AtATL15/AtcFBP/APUM23/PGK/FLZ8/bHLH34/ATRGS1/ANAC060/ASN1/MEE51/ATCIPK8/GSM2/ASUS1/AtLARP1a/AtbZIP63/PGD3/AtbZIP1/AGR/ABR1/RPT5B	20
GO:0170035	N-activated	GO:0170035	L-amino acid catabolic process	15/1281	45/14803	0.333333	3.85194	5.89722	3.00666e-06	0.000146351	0.000123945	AOAT1/ATMGL/ALAAT2/ALDH5F1/THA2/AT-POX/AtLCD/ADC2/AGT2/GDH2/GDH1/PDH2/ALDH12A1/AlaAT1/E2-	15
GO:0170040	N-activated	GO:0170040	proteinogenic amino acid catabolic process	15/1281	45/14803	0.333333	3.85194	5.89722	3.00666e-06	0.000146351	0.000123945	AOAT1/ATMGL/ALAAT2/ALDH5F1/THA2/AT-POX/AtLCD/ADC2/AGT2/GDH2/GDH1/PDH2/ALDH12A1/AlaAT1/E2-	15
GO:0006096	N-activated	GO:0006096	glycolytic process	15/1281	46/14803	0.326087	3.7682	5.78751	4.10698e-06	0.000176111	0.000149148	iPGAM1/GAPC-2/NA/ENO1/PGM/PGK/AtFBA3/PFK5/ENO2/NA/GAPC/AtFBA8/PGI/NA/NA	15
GO:0009137	N-activated	GO:0009137	purine nucleoside diphosphate catabolic process	15/1281	46/14803	0.326087	3.7682	5.78751	4.10698e-06	0.000176111	0.000149148	iPGAM1/GAPC-2/NA/ENO1/PGM/PGK/AtFBA3/PFK5/ENO2/NA/GAPC/AtFBA8/PGI/NA/NA	15
GO:0009181	N-activated	GO:0009181	purine ribonucleoside diphosphate catabolic process	15/1281	46/14803	0.326087	3.7682	5.78751	4.10698e-06	0.000176111	0.000149148	iPGAM1/GAPC-2/NA/ENO1/PGM/PGK/AtFBA3/PFK5/ENO2/NA/GAPC/AtFBA8/PGI/NA/NA	15
GO:0009191	N-activated	GO:0009191	ribonucleoside diphosphate catabolic process	15/1281	46/14803	0.326087	3.7682	5.78751	4.10698e-06	0.000176111	0.000149148	iPGAM1/GAPC-2/NA/ENO1/PGM/PGK/AtFBA3/PFK5/ENO2/NA/GAPC/AtFBA8/PGI/NA/NA	15
GO:0046032	N-activated	GO:0046032	ADP catabolic process	15/1281	46/14803	0.326087	3.7682	5.78751	4.10698e-06	0.000176111	0.000149148	iPGAM1/GAPC-2/NA/ENO1/PGM/PGK/AtFBA3/PFK5/ENO2/NA/GAPC/AtFBA8/PGI/NA/NA	15
GO:0010167	N-activated	GO:0010167	response to nitrate	11/1281	26/14803	0.423077	4.889	6.10866	4.44915e-06	0.000186347	0.000157817	ACH1/AtNPF6.3/AFB3/AtNPF7.3/PGM/ATHNIR/ATBT2/GRXS6/ATCIPK8/ATCLC-A/ATNRT3.1	11
GO:0009746	N-activated	GO:0009746	response to hexose	19/1281	70/14803	0.271429	3.13658	5.51489	4.92378e-06	0.000201539	0.000170683	AtcFBP/APUM23/PGK/FLZ8/bHLH34/ATRGS1/ANAC060/ASN1/MEE51/ATCIPK8/GSM2/ASUS1/AtLARP1a/AtbZIP63/PGD3/AtbZIP1/AGR/ABR1/RPT5B	19
GO:0044282	N-activated	GO:0044282	small molecule catabolic process	38/1281	205/14803	0.185366	2.14205	5.06794	5.38941e-06	0.000212786	0.000180208	MCCA/iPGAM1/NA/AOAT1/PGD1/ATMGL/PHYLLO/ALAAT2/ALDH5F1/ALDH6B2/MIOX2/NA/NA/THA2/NA/AT-POX/ATIVD/ASN1/NA/AAE3/ACX4/AtLCD/MIOX4/MCCB/ADC2/AGT2/GDH2/GDH1/PDH2/PGD3/ALDH12A1/bHLH093/AtHPCL/NA/ATHSPRO2/AlaAT1/AtPDC1/E2-	38
GO:0006006	N-activated	GO:0006006	glucose metabolic process	15/1281	47/14803	0.319149	3.68803	5.68084	5.55299e-06	0.000212786	0.000180208	iPGAM1/GAPC-2/GAPCP-2/G6PD3/AtcFBP/PGK/AtFBA3/NA/GAPC/NA/AtFBA8/PGI/G6PD2/PCK2/G6PD1	15
GO:0019364	N-activated	GO:0019364	pyridine nucleotide catabolic process	15/1281	47/14803	0.319149	3.68803	5.68084	5.55299e-06	0.000212786	0.000180208	iPGAM1/GAPC-2/NA/ENO1/PGM/PGK/AtFBA3/PFK5/ENO2/NA/GAPC/AtFBA8/PGI/NA/NA	15
GO:0009135	N-activated	GO:0009135	purine nucleoside diphosphate metabolic process	15/1281	48/14803	0.3125	3.61119	5.57705	7.43576e-06	0.000267836	0.00022683	iPGAM1/GAPC-2/NA/ENO1/PGM/PGK/AtFBA3/PFK5/ENO2/NA/GAPC/AtFBA8/PGI/NA/NA	15
GO:0009179	N-activated	GO:0009179	purine ribonucleoside diphosphate metabolic process	15/1281	48/14803	0.3125	3.61119	5.57705	7.43576e-06	0.000267836	0.00022683	iPGAM1/GAPC-2/NA/ENO1/PGM/PGK/AtFBA3/PFK5/ENO2/NA/GAPC/AtFBA8/PGI/NA/NA	15
GO:0046031	N-activated	GO:0046031	ADP metabolic process	15/1281	48/14803	0.3125	3.61119	5.57705	7.43576e-06	0.000267836	0.00022683	iPGAM1/GAPC-2/NA/ENO1/PGM/PGK/AtFBA3/PFK5/ENO2/NA/GAPC/AtFBA8/PGI/NA/NA	15
GO:0005984	N-activated	GO:0005984	disaccharide metabolic process	18/1281	66/14803	0.272727	3.15159	5.39188	8.08472e-06	0.000278985	0.000236272	A/N-InvD/ATTPS9/A/N-InvG/AtcFBP/ATTPS10/VI1/ATTPS6/ATTPS8/ATSUC1/ATTPPB/ATTPS11/A/N-InvC/ATTRE1/A/N-InvB/TPPH/ASUS1/ATTPPA/ATSUS4	18
GO:0009749	N-activated	GO:0009749	response to glucose	18/1281	66/14803	0.272727	3.15159	5.39188	8.08472e-06	0.000278985	0.000236272	APUM23/PGK/FLZ8/bHLH34/ATRGS1/ANAC060/ASN1/MEE51/ATCIPK8/GSM2/ASUS1/AtLARP1a/AtbZIP63/PGD3/AtbZIP1/AGR/ABR1/RPT5B	18
GO:0009132	N-activated	GO:0009132	nucleoside diphosphate metabolic process	17/1281	60/14803	0.283333	3.27415	5.4327	8.21e-06	0.000278985	0.000236272	iPGAM1/GAPC-2/NA/ENO1/PGM/PGK/AtFBA3/PFK5/ENO2/NA/GAPC/NA/PUMPKIN/AtFBA8/PGI/NA/NA	17
GO:0072526	N-activated	GO:0072526	pyridine-containing compound catabolic process	15/1281	49/14803	0.306122	3.53749	5.47599	9.86573e-06	0.000323538	0.000274004	iPGAM1/GAPC-2/NA/ENO1/PGM/PGK/AtFBA3/PFK5/ENO2/NA/GAPC/AtFBA8/PGI/NA/NA	15
GO:0045934	N-activated	GO:0045934	negative regulation of nucleobase-containing compound metabolic process	41/1281	234/14803	0.175214	2.02474	4.86317	9.8804e-06	0.000323538	0.000274004	ATGRXS13/H1.1/SNL6/AtRAV1/AFP2/ATWHY1/AtRZ-1b/AtRAV2/AFP1/MIF1/H1.2/ASR3/APRR9/AFP4/AFP3/MRF4/AtGATA18/CP29A/DAG1/GRXS6/AtNDX/AtWRKY42/ATCPL1/ECIP1/BBX28/COR28/MRL1/SIR/ROXY2/AtLARP1a/APRR5/SLN/KUA1/ATOFP3/ECT3/CDF1/NA/PEL1/HON4/ATWRKY40/ATWRKY70	41
GO:0051253	N-activated	GO:0051253	negative regulation of RNA metabolic process	37/1281	204/14803	0.181373	2.09591	4.85112	1.19223e-05	0.000383431	0.000324727	ATGRXS13/SNL6/AtRAV1/AFP2/AtRZ-1b/AtRAV2/AFP1/MIF1/ASR3/APRR9/AFP4/AFP3/MRF4/AtGATA18/CP29A/DAG1/GRXS6/AtNDX/AtWRKY42/ATCPL1/ECIP1/BBX28/COR28/MRL1/SIR/ROXY2/AtLARP1a/APRR5/SLN/KUA1/ATOFP3/ECT3/CDF1/NA/PEL1/ATWRKY40/ATWRKY70	37
GO:0009154	N-activated	GO:0009154	purine ribonucleotide catabolic process	15/1281	50/14803	0.3	3.46674	5.37754	1.29758e-05	0.000396091	0.000335449	iPGAM1/GAPC-2/NA/ENO1/PGM/PGK/AtFBA3/PFK5/ENO2/NA/GAPC/AtFBA8/PGI/NA/NA	15
GO:0009261	N-activated	GO:0009261	ribonucleotide catabolic process	15/1281	50/14803	0.3	3.46674	5.37754	1.29758e-05	0.000396091	0.000335449	iPGAM1/GAPC-2/NA/ENO1/PGM/PGK/AtFBA3/PFK5/ENO2/NA/GAPC/AtFBA8/PGI/NA/NA	15
GO:0030490	N-activated	GO:0030490	maturation of SSU-rRNA	15/1281	50/14803	0.3	3.46674	5.37754	1.29758e-05	0.000396091	0.000335449	NA/NA/PCP1/ATPWP2/NOF1/NA/APUM23/PDE328/NA/NA/NA/TOZ/AtNOB1/ATFAS4/NA	15
GO:0009134	N-activated	GO:0009134	nucleoside diphosphate catabolic process	15/1281	51/14803	0.294118	3.39877	5.28156	1.69246e-05	0.00050802	0.000430241	iPGAM1/GAPC-2/NA/ENO1/PGM/PGK/AtFBA3/PFK5/ENO2/NA/GAPC/AtFBA8/PGI/NA/NA	15
GO:0009311	N-activated	GO:0009311	oligosaccharide metabolic process	19/1281	76/14803	0.25	2.88895	5.08142	1.79664e-05	0.00052811	0.000447255	A/N-InvD/ATTPS9/A/N-InvG/AtcFBP/ATTPS10/VI1/ATTPS6/ATTPS8/ATSUC1/ATTPPB/ATTPS11/A/N-InvC/AtSIP2/ATTRE1/A/N-InvB/TPPH/ASUS1/ATTPPA/ATSUS4	19
GO:0005991	N-activated	GO:0005991	trehalose metabolic process	9/1281	20/14803	0.45	5.20012	5.78508	1.84375e-05	0.00052811	0.000447255	ATTPS9/ATTPS10/ATTPS6/ATTPS8/ATTPPB/ATTPS11/ATTRE1/TPPH/ATTPPA	9
GO:0042594	N-activated	GO:0042594	response to starvation	36/1281	200/14803	0.18	2.08005	4.73316	1.84902e-05	0.00052811	0.000447255	SDI2/AtNIGT1/HHO3/CARB/FEP2/FEP3/ATMGL/PHO1;H1/SEL1/AHK4/NA/ACO1/NA/ATPPCK2/BCE2/BTS/ACT/FLZ8/HHO1/CARA/ASN1/MRF4/ATBZIP53/APS3/ECIP1/ACO2/MIC60/AtbZIP63/AtbZIP1/AtATR1/AtMYB28/GLV11/ATSUS4/AtPDC1/NA/BHLH039	36
GO:0016054	N-activated	GO:0016054	organic acid catabolic process	30/1281	154/14803	0.194805	2.25113	4.80368	1.906e-05	0.00052811	0.000447255	MCCA/AOAT1/PGD1/ATMGL/PHYLLO/ALAAT2/ALDH5F1/ALDH6B2/NA/THA2/AT-POX/ATIVD/ASN1/AAE3/ACX4/AtLCD/MCCB/ADC2/AGT2/GDH2/GDH1/PDH2/PGD3/ALDH12A1/bHLH093/AtHPCL/ATHSPRO2/AlaAT1/AtPDC1/E2-	30
GO:0046395	N-activated	GO:0046395	carboxylic acid catabolic process	30/1281	154/14803	0.194805	2.25113	4.80368	1.906e-05	0.00052811	0.000447255	MCCA/AOAT1/PGD1/ATMGL/PHYLLO/ALAAT2/ALDH5F1/ALDH6B2/NA/THA2/AT-POX/ATIVD/ASN1/AAE3/ACX4/AtLCD/MCCB/ADC2/AGT2/GDH2/GDH1/PDH2/PGD3/ALDH12A1/bHLH093/AtHPCL/ATHSPRO2/AlaAT1/AtPDC1/E2-	30
GO:0043648	N-activated	GO:0043648	dicarboxylic acid metabolic process	20/1281	83/14803	0.240964	2.78453	5.01793	1.96029e-05	0.000534921	0.000453023	c-NAD-MDH1/AK-HSDH/AtCM3/ALDH5F1/AtDRTS1/ASP1/DHDPS2/NA/AT-POX/MDH/AAE3/FD-GOGAT/GDH2/DiT1/AK2/GDH1/ATGSL1/PDH2/GLT1/ALDH12A1	20
GO:0009117	N-activated	GO:0009117	nucleotide metabolic process	47/1281	291/14803	0.161512	1.8664	4.59428	2.12561e-05	0.000555186	0.000470185	c-NAD-MDH1/iPGAM1/GAPC-2/PGL1/NA/G6PD3/CTPS1/PRS2/mtE2-3/UCK3/PGD1/ENO1/PGM/PGK/AtFBA3/AtDRTS1/PFK5/ENO2/NA/NA/GAPC/NA/CTPS2/AT-RSH2/PUMPKIN/ACT/RNR2/CARA/AtFBA8/AtTKL1/PGI/ASE2/NA/G6PD2/GSM2/AO/PGD3/MAB1/EMB2728/AT-PHH1/HINT3/E2-/PUR2/G6PD1/NA/IAR4/APT5	47
GO:0000462	N-activated	GO:0000462	maturation of SSU-rRNA from tricistronic rRNA transcript (SSU-rRNA, 5.8S rRNA, LSU-rRNA)	12/1281	35/14803	0.342857	3.96199	5.39973	2.12703e-05	0.000555186	0.000470185	NA/NA/PCP1/ATPWP2/NOF1/NA/APUM23/NA/NA/NA/TOZ/ATFAS4	12
GO:0051156	N-activated	GO:0051156	glucose 6-phosphate metabolic process	12/1281	35/14803	0.342857	3.96199	5.39973	2.12703e-05	0.000555186	0.000470185	PGL1/G6PD3/PGD1/AtFBA3/AtFBA8/AtTKL1/PGI/G6PD2/GSM2/PGD3/EMB2728/G6PD1	12
GO:0006098	N-activated	GO:0006098	pentose-phosphate shunt	11/1281	30/14803	0.366667	4.23713	5.46262	2.2739e-05	0.000585042	0.00049547	PGL1/G6PD3/PGD1/AtFBA3/AtFBA8/AtTKL1/G6PD2/GSM2/PGD3/EMB2728/G6PD1	11
GO:0042592	N-activated	GO:0042592	homeostatic process	59/1281	396/14803	0.14899	1.7217	4.48055	2.48818e-05	0.000622841	0.000527483	MIT2/ACHT4/CYP87A2/GAPCP-2/AtNPF7.3/SIAR1/HHO2/ATCDSP32/AHK4/AHA1/ATMTP11/ACA4/NTRC/AKS3/AtBOR1/AtGDPD1/SKOR/ATNHX4/CYP90D1/BTS/bHLH34/ANAC060/AtDWF4/AtIDD2/PrxIIE/ATKEA2/CYTC-2/ATSMO1-1/ATOPT3/SLAH2/ATHMA2/AHA2/DLDG1/bHLH11/ROT3/FD-GOGAT/DiT1/MEB2/AtbZIP63/ATGSL1/ATSDAT/AtbZIP1/NA/GLT1/ATPLC4/ACHT5/cMCU/GDPDL1/ATHMA4/AT-PHH1/MATI/ATCCS/DRT112/RPT5B/BAP1/AtVTL5/ATGR2/AtG3Pp2/BHLH039	59
GO:0009793	N-activated	GO:0009793	embryo development ending in seed dormancy	70/1281	494/14803	0.1417	1.63746	4.43536	2.48998e-05	0.000622841	0.000527483	CTN/CVP2/DIG6/emb2004/NOF1/ABCG11/RDM16/ABCG14/EMB2733/ABCI7/ATSDC1/DPG1/ATDEK1/KT12/MGP3/ANAC029/ATPIN1/ALDH5F1/EMB2753/CCG/CBP1/AGC1-10/AteIF3f/BPS2/CRF5/IRP4/AtGlsA1/CTPS2/ANAC054/AtSURF1a/BTS/BE1/MDH/AtGATA18/ACX4/P5CS2/eIF6A/AtCSN1/IAA30/MEE49/MEE51/PCN/DDB1B/EMB140/ATHB22/AtTAR2/emb2726/MEE59/AtGlsA1/ATIPK2A/AtRGTB1/TOZ/EMB2734/EMB1030/AtRH3/ATGPT1/FAS5/EMB2728/ATPPR5/ATPIN7/ARR4/BPS3/EMB24…	70
GO:0006195	N-activated	GO:0006195	purine nucleotide catabolic process	15/1281	53/14803	0.283019	3.27051	5.0966	2.81252e-05	0.000693883	0.000587648	iPGAM1/GAPC-2/NA/ENO1/PGM/PGK/AtFBA3/PFK5/ENO2/NA/GAPC/AtFBA8/PGI/NA/NA	15
GO:0016052	N-activated	GO:0016052	carbohydrate catabolic process	32/1281	174/14803	0.183908	2.12521	4.5953	3.41422e-05	0.000824118	0.000697944	iPGAM1/GAPC-2/NA/A/N-InvD/A/N-InvG/AtcFBP/PGD1/ENO1/PGM/PGK/AtFBA3/PFK5/ENO2/NA/NA/GAPC/A/N-InvC/NA/PGX1/NA/AtFBA8/AtSIP2/PMEI-PME65/ATTRE1/PGI/A/N-InvB/NA/PGD3/ATBXL1/ATPMEPCRA/NA/ATXYL1	32
GO:0005996	N-activated	GO:0005996	monosaccharide metabolic process	24/1281	114/14803	0.210526	2.4328	4.72669	3.43192e-05	0.000824118	0.000697944	CRB/iPGAM1/GAPC-2/GAPCP-2/G6PD3/AtcFBP/FRK3/PGK/AtFBA3/FRK1/NA/GAPC/NA/NA/AtFBA8/FRK4/PGI/MIOX4/G6PD2/NA/XK-2/FRK1/PCK2/G6PD1	24
GO:0140115	N-activated	GO:0140115	export across plasma membrane	19/1281	80/14803	0.2375	2.74451	4.81541	3.89987e-05	0.000915239	0.000775114	ABCG14/ANN1/SIAR1/NA/bige1a/ATPIN1/AHA1/AtGDU4/RHC1/ABS3/AHA2/GDU1/AtRGTB1/AtGDU5/AGR/NA/ATPIN7/AtDTX50/AtGDU6	19
GO:0051172	N-activated	GO:0051172	negative regulation of nitrogen compound metabolic process	45/1281	281/14803	0.160142	1.85058	4.43065	3.91302e-05	0.000915239	0.000775114	ATGRXS13/H1.1/SNL6/AtRAV1/AFP2/ATWHY1/AtRZ-1b/AtRAV2/AFP1/MIF1/H1.2/ASR3/APRR9/AFP4/DG238/AFP3/MRF4/AtGATA18/CP29A/DAG1/GRXS6/AtNDX/AtWRKY42/ATCPL1/ECIP1/BBX28/COR28/MRL1/NA/SIR/ROXY2/AtLARP1a/APRR5/NA/SLN/KUA1/ATOFP3/ECT3/CDF1/NA/PEL1/HON4/DRT112/ATWRKY40/ATWRKY70	45
GO:0009863	N-activated	GO:0009863	salicylic acid mediated signaling pathway	17/1281	67/14803	0.253731	2.93207	4.87849	3.99567e-05	0.00092259	0.000781339	GLYI4/ATPP2-A5/RGA/ATWRKY54/UGT76B1/BAL/ATNPR4/AtRGL3/ATWRKY38/ATNPR3/ATMYB44/MATI/IBS1/ATWRKY62/EDS4/AtBCS1/ATWRKY70	17
GO:0006740	N-activated	GO:0006740	NADPH regeneration	11/1281	32/14803	0.34375	3.97231	5.18058	4.56779e-05	0.00104134	0.000881909	PGL1/G6PD3/PGD1/AtFBA3/AtFBA8/AtTKL1/G6PD2/GSM2/PGD3/EMB2728/G6PD1	11
GO:0006753	N-activated	GO:0006753	nucleoside phosphate metabolic process	47/1281	300/14803	0.156667	1.81041	4.36467	4.67444e-05	0.00105233	0.000891219	c-NAD-MDH1/iPGAM1/GAPC-2/PGL1/NA/G6PD3/CTPS1/PRS2/mtE2-3/UCK3/PGD1/ENO1/PGM/PGK/AtFBA3/AtDRTS1/PFK5/ENO2/NA/NA/GAPC/NA/CTPS2/AT-RSH2/PUMPKIN/ACT/RNR2/CARA/AtFBA8/AtTKL1/PGI/ASE2/NA/G6PD2/GSM2/AO/PGD3/MAB1/EMB2728/AT-PHH1/HINT3/E2-/PUR2/G6PD1/NA/IAR4/APT5	47
GO:0019725	N-activated	GO:0019725	cellular homeostasis	43/1281	267/14803	0.161049	1.86105	4.36994	5.03457e-05	0.00111941	0.00094803	ACHT4/GAPCP-2/SIAR1/ATCDSP32/AHA1/ATMTP11/ACA4/NTRC/AKS3/AtGDPD1/ATNHX4/BTS/bHLH34/ANAC060/PrxIIE/ATOPT3/SLAH2/ATHMA2/AHA2/DLDG1/bHLH11/FD-GOGAT/DiT1/MEB2/AtbZIP63/ATGSL1/ATSDAT/AtbZIP1/NA/GLT1/ATPLC4/ACHT5/cMCU/GDPDL1/ATHMA4/AT-PHH1/MATI/ATCCS/RPT5B/BAP1/AtVTL5/ATGR2/BHLH039	43
GO:0009166	N-activated	GO:0009166	nucleotide catabolic process	15/1281	56/14803	0.267857	3.09531	4.83509	5.71055e-05	0.00125423	0.00106221	iPGAM1/GAPC-2/NA/ENO1/PGM/PGK/AtFBA3/PFK5/ENO2/NA/GAPC/AtFBA8/PGI/NA/NA	15
GO:0005992	N-activated	GO:0005992	trehalose biosynthetic process	8/1281	18/14803	0.444444	5.13592	5.40396	6.11018e-05	0.00132583	0.00112285	ATTPS9/ATTPS10/ATTPS6/ATTPS8/ATTPPB/ATTPS11/TPPH/ATTPPA	8
GO:0009743	N-activated	GO:0009743	response to carbohydrate	32/1281	182/14803	0.175824	2.03179	4.31076	8.4226e-05	0.00180585	0.00152937	ATPWP2/AtATL15/AtcFBP/APUM23/PGK/AHK4/ATCYCD2;1/AteIF3f/CP12/GAPC/BCE2/FLZ8/bHLH34/ATRGS1/AKIN11/ANAC060/ASN1/ATBT2/ATKEA2/MEE51/ATCIPK8/FD-GOGAT/GSM2/ASUS1/AtLARP1a/AtbZIP63/PGD3/AtbZIP1/AGR/ABR1/HHP3/RPT5B	32
GO:0071446	N-activated	GO:0071446	cellular response to salicylic acid stimulus	17/1281	72/14803	0.236111	2.72846	4.52504	0.000106172	0.0022496	0.00190518	GLYI4/ATPP2-A5/RGA/ATWRKY54/UGT76B1/BAL/ATNPR4/AtRGL3/ATWRKY38/ATNPR3/ATMYB44/MATI/IBS1/ATWRKY62/EDS4/AtBCS1/ATWRKY70	17
GO:0009642	N-activated	GO:0009642	response to light intensity	27/1281	145/14803	0.186207	2.15177	4.28971	0.000109576	0.00229473	0.0019434	CSU2/PSB27/ATNFXL1/LEW1/NA/ATFD2/NA/AHL22/CAO/CS26/BCE2/ATMYB30/ASN1/MRF4/A-PUT2/AtCSN1/ATKEA2/AtLEA5/ACBP3/ECIP1/COR28/GDH1/KUA1/UPB1/AT-PHH1/ATFSD1/LHCB2	27
GO:0072523	N-activated	GO:0072523	purine-containing compound catabolic process	16/1281	66/14803	0.242424	2.80141	4.51434	0.000120446	0.00249336	0.00211162	iPGAM1/GAPC-2/NA/ENO1/PGM/PGK/AtFBA3/PFK5/ENO2/NA/GAPC/AtFBA8/AAH/PGI/NA/NA	16
GO:0009199	N-activated	GO:0009199	ribonucleoside triphosphate metabolic process	20/1281	94/14803	0.212766	2.45868	4.36665	0.000129214	0.00261805	0.00221723	iPGAM1/GAPC-2/NA/CTPS1/UCK3/ENO1/PGM/PGK/AtFBA3/PFK5/ENO2/NA/GAPC/NA/CTPS2/PUMPKIN/AtFBA8/PGI/NA/NA	20
GO:0031669	N-activated	GO:0031669	cellular response to nutrient levels	30/1281	170/14803	0.176471	2.03926	4.19466	0.000129376	0.00261805	0.00221723	SDI2/AtNIGT1/HHO3/CARB/ATMGL/PHO1;H1/SEL1/AHK4/NA/ACO1/AKS3/AtBOR1/ATPPCK2/BCE2/BTS/ACT/HHO1/CARA/ASN1/ATBZIP53/APS3/AtTAR2/MIC60/AtbZIP63/AtbZIP1/AtATR1/AtMYB28/GLV11/NA/BHLH039	30
GO:0010114	N-activated	GO:0010114	response to red light	15/1281	60/14803	0.25	2.88895	4.51251	0.000134451	0.00269052	0.00227859	DVL4/AT-EXP1/ATGA3OX2/HMR/RFI2/HYH/DVL6/ARR5/COR28/CSA1/APRR5/ATOXS3/ARR4/LHCB2/ADS2	15
GO:0048878	N-activated	GO:0048878	chemical homeostasis	51/1281	349/14803	0.146132	1.68867	4.00724	0.000142105	0.00281243	0.00238184	MIT2/CYP87A2/GAPCP-2/AtNPF7.3/SIAR1/HHO2/AHK4/AHA1/ATMTP11/ACA4/AKS3/AtBOR1/AtGDPD1/SKOR/ATNHX4/CYP90D1/BTS/bHLH34/ANAC060/AtDWF4/AtIDD2/ATKEA2/CYTC-2/ATSMO1-1/ATOPT3/SLAH2/ATHMA2/AHA2/DLDG1/bHLH11/ROT3/FD-GOGAT/DiT1/MEB2/AtbZIP63/ATGSL1/ATSDAT/AtbZIP1/NA/GLT1/ATPLC4/cMCU/GDPDL1/ATHMA4/AT-PHH1/ATCCS/DRT112/RPT5B/AtVTL5/AtG3Pp2/BHLH039	51
GO:0031668	N-activated	GO:0031668	cellular response to extracellular stimulus	34/1281	205/14803	0.165854	1.91657	4.06736	0.000167671	0.00328234	0.00277981	SDI2/CRB/AtNIGT1/HHO3/CARB/ATMGL/PHO1;H1/SEL1/AHK4/NA/ACO1/AKS3/AtBOR1/ATPPCK2/BCE2/BTS/ACT/HHO1/CARA/ASN1/ATBZIP53/AtLEA5/APS3/AtTAR2/MIC60/AtbZIP63/AtbZIP1/AtATR1/AtMYB28/AtOCT4/LHCB2/GLV11/NA/BHLH039	34
GO:1901292	N-activated	GO:1901292	nucleoside phosphate catabolic process	15/1281	62/14803	0.241935	2.79576	4.36109	0.000199534	0.00381073	0.0032273	iPGAM1/GAPC-2/NA/ENO1/PGM/PGK/AtFBA3/PFK5/ENO2/NA/GAPC/AtFBA8/PGI/NA/NA	15
GO:0006541	N-activated	GO:0006541	glutamine metabolic process	7/1281	16/14803	0.4375	5.05567	4.99571	0.000203126	0.00381073	0.0032273	CARB/ATGSR2/ACT/FD-GOGAT/DiT1/ATGSL1/GLT1	7
GO:0009065	N-activated	GO:0009065	glutamine family amino acid catabolic process	7/1281	16/14803	0.4375	5.05567	4.99571	0.000203126	0.00381073	0.0032273	ALDH5F1/AT-POX/ADC2/GDH2/GDH1/PDH2/ALDH12A1	7
GO:0072350	N-activated	GO:0072350	tricarboxylic acid metabolic process	7/1281	16/14803	0.4375	5.05567	4.99571	0.000203126	0.00381073	0.0032273	ATNAS4/ATCS/IDH-VI/ACO2/IDH-I/IDH-V/ATNAS2	7
GO:0045892	N-activated	GO:0045892	negative regulation of DNA-templated transcription	31/1281	184/14803	0.168478	1.9469	3.97805	0.000239741	0.00440585	0.00373131	ATGRXS13/SNL6/AtRAV1/AFP2/AtRZ-1b/AtRAV2/AFP1/MIF1/ASR3/APRR9/AFP4/AFP3/MRF4/AtGATA18/DAG1/GRXS6/AtNDX/AtWRKY42/ATCPL1/ECIP1/BBX28/COR28/SIR/ROXY2/APRR5/SLN/KUA1/ATOFP3/CDF1/ATWRKY40/ATWRKY70	31
GO:1902679	N-activated	GO:1902679	negative regulation of RNA biosynthetic process	31/1281	184/14803	0.168478	1.9469	3.97805	0.000239741	0.00440585	0.00373131	ATGRXS13/SNL6/AtRAV1/AFP2/AtRZ-1b/AtRAV2/AFP1/MIF1/ASR3/APRR9/AFP4/AFP3/MRF4/AtGATA18/DAG1/GRXS6/AtNDX/AtWRKY42/ATCPL1/ECIP1/BBX28/COR28/SIR/ROXY2/APRR5/SLN/KUA1/ATOFP3/CDF1/ATWRKY40/ATWRKY70	31
GO:0000460	N-activated	GO:0000460	maturation of 5.8S rRNA	10/1281	32/14803	0.3125	3.61119	4.55117	0.000249235	0.00453407	0.00383989	AtMTR4/NA/APUM23/SMO4/eIF6A/MEE49/NA/NA/NA/ERI-1	10
GO:0019693	N-activated	GO:0019693	ribose phosphate metabolic process	35/1281	218/14803	0.16055	1.85529	3.91565	0.000258747	0.00466004	0.00394657	iPGAM1/GAPC-2/NA/CTPS1/PRS2/mtE2-3/UCK3/ENO1/PGM/PGK/AtFBA3/PFK5/ENO2/NA/NA/GAPC/NA/CTPS2/AT-RSH2/PUMPKIN/ACT/RNR2/CARA/AtFBA8/PGI/ASE2/NA/MAB1/EMB2728/HINT3/E2-/PUR2/NA/IAR4/APT5	35
GO:0009259	N-activated	GO:0009259	ribonucleotide metabolic process	33/1281	202/14803	0.163366	1.88783	3.91047	0.000276731	0.00493458	0.00417908	iPGAM1/GAPC-2/NA/CTPS1/mtE2-3/UCK3/ENO1/PGM/PGK/AtFBA3/PFK5/ENO2/NA/NA/GAPC/NA/CTPS2/AT-RSH2/PUMPKIN/ACT/RNR2/CARA/AtFBA8/PGI/ASE2/NA/MAB1/HINT3/E2-/PUR2/NA/IAR4/APT5	33
GO:0009267	N-activated	GO:0009267	cellular response to starvation	27/1281	154/14803	0.175325	2.02602	3.93937	0.000306619	0.00541392	0.00458504	SDI2/AtNIGT1/HHO3/CARB/ATMGL/PHO1;H1/SEL1/AHK4/NA/ACO1/ATPPCK2/BCE2/BTS/ACT/HHO1/CARA/ASN1/ATBZIP53/APS3/MIC60/AtbZIP63/AtbZIP1/AtATR1/AtMYB28/GLV11/NA/BHLH039	27
GO:0071496	N-activated	GO:0071496	cellular response to external stimulus	34/1281	212/14803	0.160377	1.85329	3.85156	0.000321248	0.00561716	0.00475716	SDI2/CRB/AtNIGT1/HHO3/CARB/ATMGL/PHO1;H1/SEL1/AHK4/NA/ACO1/AKS3/AtBOR1/ATPPCK2/BCE2/BTS/ACT/HHO1/CARA/ASN1/ATBZIP53/AtLEA5/APS3/AtTAR2/MIC60/AtbZIP63/AtbZIP1/AtATR1/AtMYB28/AtOCT4/LHCB2/GLV11/NA/BHLH039	34
GO:0034285	N-activated	GO:0034285	response to disaccharide	16/1281	72/14803	0.222222	2.56796	4.10487	0.000353422	0.00612002	0.00518303	ATPWP2/APUM23/AHK4/ATCYCD2;1/AteIF3f/CP12/GAPC/BCE2/FLZ8/AKIN11/ASN1/ATKEA2/FD-GOGAT/ASUS1/PGD3/HHP3	16
GO:0009141	N-activated	GO:0009141	nucleoside triphosphate metabolic process	20/1281	101/14803	0.19802	2.28828	3.9985	0.000356803	0.00612002	0.00518303	iPGAM1/GAPC-2/NA/CTPS1/UCK3/ENO1/PGM/PGK/AtFBA3/PFK5/ENO2/NA/GAPC/NA/CTPS2/PUMPKIN/AtFBA8/PGI/NA/NA	20
GO:0048825	N-activated	GO:0048825	cotyledon development	12/1281	46/14803	0.26087	3.01456	4.21187	0.000405909	0.00689663	0.00584074	CVP2/DIG6/ABCG11/ABCG14/KT12/ATPIN1/ALDH5F1/AGC1-10/CRF5/AtGATA18/AtTAR2/ABR	12
GO:0009051	N-activated	GO:0009051	pentose-phosphate shunt, oxidative branch	6/1281	13/14803	0.461538	5.33345	4.81101	0.000417834	0.0070329	0.00595615	PGL1/G6PD3/PGD1/G6PD2/PGD3/G6PD1	6
GO:0006094	N-activated	GO:0006094	gluconeogenesis	8/1281	23/14803	0.347826	4.01941	4.4603	0.000462354	0.00771018	0.00652974	GAPC-2/AtcFBP/PGK/AtFBA3/GAPC/AtFBA8/PGI/PCK2	8
GO:0010558	N-activated	GO:0010558	negative regulation of macromolecule biosynthetic process	64/1281	488/14803	0.131148	1.51552	3.56428	0.000500945	0.00827709	0.00700985	ATGRXS13/G-H2AX/SNL6/AtRAV1/AFP2/ATWHY1/EF-1alpha/EMB2733/G-H2AX/NA/AtRZ-1b/AtRAV2/AFP1/AGO7/MIF1/ABH1/AtC3H23/SE/RAP2.7/ATCPL3/ASR3/APRR9/RFI2/ALKBH10A/AFP4/PP4R3/DG238/ATNUC-L2/AFP3/MRF4/AtGATA18/HS/DAG1/GRXS6/AtNDX/EMB2770/AtWRKY42/ATCPL1/ECIP1/HTA2/BBX28/COR28/MRL1/HHO5/SIR/ROXY2/AtLARP1a/APRR5/NA/h2a.w.7/SLN/AtXRN2/KUA1/ATOFP3/ECT3/CDF1/NA/PEL1/SDE3/DRT112/ATWRKY40/ERI-1/ATHTA1/ATWRKY70	64
GO:0048507	N-activated	GO:0048507	meristem development	41/1281	279/14803	0.146953	1.69817	3.62353	0.000547705	0.00896743	0.00759449	MRG2/CVP2/NA/AtTCP23/PLT2/ATDEK1/LAS/PSD/MIF1/ALDH5F1/AHK4/SE/CLE4/AtMAX2/A/N-InvC/WOX5/AtGlsA1/ANAC054/RID3/AtGATA18/PCN/HAT1/AtTAR2/AtPAO5/AtGlsA1/AML4/AtRuvBL1/FAS5/RID2/CDF1/SHA1/ATNUP160/AT-PHH1/PRP39/AVB1/GLV11/NGAL2/RGFR2/AMP1/RFC3/ZFP5	41
GO:0006399	N-activated	GO:0006399	tRNA metabolic process	28/1281	168/14803	0.166667	1.92597	3.71509	0.000560818	0.00902938	0.00764696	AtRLG1/NA/TRUA1A/AtELP2/TRZ3/NA/NA/PRORP2/AGS1/NA/NA/ATKRS-1/NA/THADA/ATIPT3/NA/NA/IBI1/NA/AtTRM1b/EMB1030/NA/AtTRM6/mTERF6/FIONA/AtTRM3/AtTRM9/ATERS	28
GO:0055082	N-activated	GO:0055082	intracellular chemical homeostasis	35/1281	227/14803	0.154185	1.78173	3.65314	0.000561516	0.00902938	0.00764696	GAPCP-2/SIAR1/AHA1/ATMTP11/ACA4/AKS3/AtGDPD1/ATNHX4/BTS/bHLH34/ANAC060/ATOPT3/SLAH2/ATHMA2/AHA2/DLDG1/bHLH11/FD-GOGAT/DiT1/MEB2/AtbZIP63/ATGSL1/ATSDAT/AtbZIP1/NA/GLT1/ATPLC4/cMCU/GDPDL1/ATHMA4/AT-PHH1/ATCCS/RPT5B/AtVTL5/BHLH039	35
GO:1901259	N-activated	GO:1901259	chloroplast rRNA processing	8/1281	24/14803	0.333333	3.85194	4.30366	0.000641346	0.0101496	0.00859565	NA/CP29C/CP33A/CP29A/SOT1/CP28A/CP29B/EMB3113	8
GO:0006163	N-activated	GO:0006163	purine nucleotide metabolic process	37/1281	246/14803	0.150407	1.73807	3.59289	0.000642449	0.0101496	0.00859565	c-NAD-MDH1/iPGAM1/GAPC-2/PGL1/NA/G6PD3/PRS2/mtE2-3/PGD1/ENO1/PGM/PGK/AtFBA3/PFK5/ENO2/NA/NA/GAPC/AT-RSH2/AtFBA8/AtTKL1/PGI/ASE2/NA/G6PD2/GSM2/AO/PGD3/MAB1/EMB2728/HINT3/E2-/PUR2/G6PD1/NA/IAR4/APT5	37
GO:0042126	N-activated	GO:0042126	nitrate metabolic process	6/1281	14/14803	0.428571	4.95249	4.55386	0.00067784	0.0105241	0.0089128	ATGSR2/GNR1/ATHNIR/AtUPM1/GLT1/CML38	6
GO:0042128	N-activated	GO:0042128	nitrate assimilation	6/1281	14/14803	0.428571	4.95249	4.55386	0.00067784	0.0105241	0.0089128	ATGSR2/GNR1/ATHNIR/AtUPM1/GLT1/CML38	6
GO:0055086	N-activated	GO:0055086	nucleobase-containing small molecule metabolic process	52/1281	382/14803	0.136126	1.57304	3.49249	0.000698391	0.0107505	0.00910454	c-NAD-MDH1/iPGAM1/GAPC-2/PGL1/NA/G6PD3/CTPS1/PRS2/mtE2-3/UCK3/UGE3/PGD1/ENO1/PGM/PGK/AtFBA3/ALDH6B2/AtDRTS1/PFK5/ENO2/NA/NA/GAPC/NA/UGT76B1/CTPS2/AT-RSH2/PUMPKIN/ACT/RNR2/CARA/AtFBA8/AtTKL1/AAH/PGI/ASE2/NA/G6PD2/GSM2/AO/PGD3/MAB1/EMB2728/AT-PHH1/NA/HINT3/E2-/PUR2/G6PD1/NA/IAR4/APT5	52
GO:0009734	N-activated	GO:0009734	auxin-activated signaling pathway	19/1281	99/14803	0.191919	2.21778	3.74183	0.000743471	0.0113474	0.00961007	AtRLG1/AFB3/ATPIN1/ATBT2/A-PUT2/FL3/TET5/COP3/AtRGTB1/RVE1/B73/AGR/IAA9/ATMYB73/ATMYB44/ATPIN7/BRL2/ABR/DFL1	19
GO:0072521	N-activated	GO:0072521	purine-containing compound metabolic process	39/1281	266/14803	0.146617	1.69427	3.51681	0.00077252	0.0116917	0.00990165	c-NAD-MDH1/iPGAM1/GAPC-2/PGL1/NA/G6PD3/PRS2/mtE2-3/PGD1/CYP735A2/ENO1/PGM/PGK/AtFBA3/PFK5/ENO2/NA/NA/GAPC/AT-RSH2/AtFBA8/AtTKL1/AAH/PGI/ASE2/NA/G6PD2/GSM2/AO/PGD3/MAB1/EMB2728/HINT3/E2-/PUR2/G6PD1/NA/IAR4/APT5	39
GO:0009744	N-activated	GO:0009744	response to sucrose	15/1281	70/14803	0.214286	2.47625	3.81045	0.00080277	0.0120482	0.0102036	ATPWP2/APUM23/AHK4/ATCYCD2;1/AteIF3f/CP12/GAPC/BCE2/FLZ8/ASN1/ATKEA2/FD-GOGAT/ASUS1/PGD3/HHP3	15
GO:0006000	N-activated	GO:0006000	fructose metabolic process	5/1281	10/14803	0.5	5.77791	4.65183	0.000837738	0.012391	0.0104939	AtcFBP/FRK3/FRK1/FRK4/FRK1	5
GO:0006739	N-activated	GO:0006739	NADP metabolic process	11/1281	43/14803	0.255814	2.95614	3.95371	0.000839368	0.012391	0.0104939	PGL1/G6PD3/PGD1/AtFBA3/AtFBA8/AtTKL1/G6PD2/GSM2/PGD3/EMB2728/G6PD1	11
GO:2000030	N-activated	GO:2000030	regulation of response to red or far red light	12/1281	50/14803	0.24	2.7734	3.86603	0.000916681	0.0134223	0.0113673	CSU2/BBX24/BEE1/AtFDA10/BBX25/HMR/RFI2/HYH/ATMYB30/BBX28/BBX20/CIP4	12
GO:1901607	N-activated	GO:1901607	alpha-amino acid biosynthetic process	27/1281	165/14803	0.163636	1.89095	3.54217	0.000930357	0.0135127	0.0114439	AOAT1/CARB/AK-HSDH/ATGSR2/AtCM3/AGT/AHASS1/DHDPS2/CS26/THA2/DHAD/CARA/ASN1/P5CS2/CBL/NA/FD-GOGAT/AK2/AHASS2/ATGSL1/GLT1/AtATR1/ASN2/PAI2/ARD/TUP5/NA	27
GO:0003333	N-activated	GO:0003333	amino acid transmembrane transport	13/1281	57/14803	0.22807	2.63554	3.80781	0.000953018	0.0137311	0.0116288	SIAR1/AAP3/AtGDU4/UMAMIT14/AtAVT6/ATPUMP1/NA/GDU1/ATCAT6/AtGDU5/AAP5/AAP1/AtGDU6	13
GO:0046434	N-activated	GO:0046434	organophosphate catabolic process	17/1281	86/14803	0.197674	2.28429	3.67635	0.000980912	0.0140208	0.0118742	iPGAM1/GAPC-2/NA/ENO1/PGM/PGK/AtFBA3/PFK5/ENO2/NA/AtGDPD1/GAPC/AtFBA8/PGI/NA/AtGDPD2/NA	17
GO:0046942	N-activated	GO:0046942	carboxylic acid transport	22/1281	125/14803	0.176	2.03382	3.57258	0.00101057	0.014331	0.0121369	ABCG11/SIAR1/AAP3/AtGDU4/UMAMIT14/ALMT9/AtAVT6/ATPUMP1/NA/ABCG30/ACBP3/GDU1/AtmSFC1/ATCAT6/DiT1/AtGDU5/ATSDAT/ATGPT1/AAP5/AAP1/AtDTX50/AtGDU6	22
GO:0048509	N-activated	GO:0048509	regulation of meristem development	12/1281	51/14803	0.235294	2.71902	3.78489	0.00110586	0.0155598	0.0131775	MRG2/AtTCP23/MIF1/AHK4/SE/A/N-InvC/RID3/AtPAO5/CDF1/ATNUP160/PRP39/ZFP5	12
GO:0019319	N-activated	GO:0019319	hexose biosynthetic process	8/1281	26/14803	0.307692	3.55564	4.01427	0.00116538	0.0162701	0.0137791	GAPC-2/AtcFBP/PGK/AtFBA3/GAPC/AtFBA8/PGI/PCK2	8
GO:0046351	N-activated	GO:0046351	disaccharide biosynthetic process	9/1281	32/14803	0.28125	3.25007	3.92176	0.00118854	0.0164658	0.0139449	ATTPS9/AtcFBP/ATTPS10/ATTPS6/ATTPS8/ATTPPB/ATTPS11/TPPH/ATTPPA	9
GO:0007623	N-activated	GO:0007623	circadian rhythm	24/1281	143/14803	0.167832	1.93944	3.47443	0.00121929	0.0166359	0.0140889	CRB/AtFDA10/ELF3/ARR8/APRR9/RFI2/A/N-InvC/BBX7/LNK3/LUX/ARR5/ATBT2/ATCKA2/ARR9/COR28/LNK4/RVE1/APRR5/AtbZIP63/CIR1/AT-PHH1/ARR4/ATFSD1/EDS4	24
GO:0048511	N-activated	GO:0048511	rhythmic process	24/1281	143/14803	0.167832	1.93944	3.47443	0.00121929	0.0166359	0.0140889	CRB/AtFDA10/ELF3/ARR8/APRR9/RFI2/A/N-InvC/BBX7/LNK3/LUX/ARR5/ATBT2/ATCKA2/ARR9/COR28/LNK4/RVE1/APRR5/AtbZIP63/CIR1/AT-PHH1/ARR4/ATFSD1/EDS4	24
GO:0015849	N-activated	GO:0015849	organic acid transport	22/1281	127/14803	0.173228	2.00179	3.48972	0.00125378	0.0169779	0.0143786	ABCG11/SIAR1/AAP3/AtGDU4/UMAMIT14/ALMT9/AtAVT6/ATPUMP1/NA/ABCG30/ACBP3/GDU1/AtmSFC1/ATCAT6/DiT1/AtGDU5/ATSDAT/ATGPT1/AAP5/AAP1/AtDTX50/AtGDU6	22
GO:0015711	N-activated	GO:0015711	organic anion transport	26/1281	160/14803	0.1625	1.87782	3.43609	0.00127156	0.0170901	0.0144736	ABCG11/SIAR1/AAP3/AtGDU4/UMAMIT14/AAC1/ALMT9/NA/AtAVT6/ATPUMP1/NA/ADNT1/ABCG30/ACBP3/GDU1/AtmSFC1/ATCAT6/DiT1/AtGDU5/ATSDAT/NA/ATGPT1/AAP5/AAP1/AtDTX50/AtGDU6	26
GO:0098660	N-activated	GO:0098660	inorganic ion transmembrane transport	33/1281	220/14803	0.15	1.73337	3.37308	0.00128464	0.017138	0.0145142	ZIP5/MIT2/ACH1/ATZIP4/AtNPF6.3/ATCIPK23/KUP10/AtNPF7.3/ANN1/KT12/ATIRT3/KUP6/ATSUC1/AHA1/ATKEA4/ZIP3/ATIREG1/ACA4/AtBOR1/SKOR/ATNHX4/AtZIP1/ATKEA2/AHA2/DLDG1/MPT3/ATCLC-A/ATCBL9/ATNRT3.1/ATPLC4/AtNITR2;1/cMCU/ATCLC-E	33
GO:0014070	N-activated	GO:0014070	response to organic cyclic compound	43/1281	310/14803	0.13871	1.6029	3.3019	0.00134429	0.0178019	0.0150764	BT3/SMXL6/AtRAV1/GLYI4/AtATL15/ATPP2-A5/MIF1/RGA/AtSOT1/BPG3/ATWRKY54/NA/UGT76B1/ATBT2/AtDWF4/A-PUT2/BAL/ATNPR4/ATWRKY18/BSK1/BT5/BBX20/AtRGL3/ATWRKY38/ATNPR3/BT1/ATMYB44/AT-PHH1/MATI/IBS1/CML38/ATWRKY40/ATHSPRO2/ATWRKY62/BAP1/ATRALF23/BRL2/EDS4/BSK5/AtBCS1/SMAX1/BEH3/ATWRKY70	43
GO:0009640	N-activated	GO:0009640	photomorphogenesis	19/1281	104/14803	0.182692	2.11116	3.49996	0.0013782	0.0181178	0.0153439	CSU2/BBX24/SPA4/ATPIN1/MIF1/AtFDA10/BBX25/AHL22/HYH/ATMYB30/ATEIF3E-1/AtCSN1/BBX28/COP3/BBX20/COP13/APRR5/CIP4/AMP1	19
GO:2001057	N-activated	GO:2001057	reactive nitrogen species metabolic process	7/1281	21/14803	0.333333	3.85194	4.02529	0.00140392	0.0182235	0.0154335	ATGSR2/GNR1/ATHNIR/ATKEA2/AtUPM1/GLT1/CML38	7
GO:0000479	N-activated	GO:0000479	endonucleolytic cleavage of tricistronic rRNA transcript (SSU-rRNA, 5.8S rRNA, LSU-rRNA)	5/1281	11/14803	0.454545	5.25264	4.34266	0.00142672	0.0182235	0.0154335	NA/NA/APUM23/TOZ/NA	5
GO:0019740	N-activated	GO:0019740	nitrogen utilization	5/1281	11/14803	0.454545	5.25264	4.34266	0.00142672	0.0182235	0.0154335	AKS3/FD-GOGAT/DiT1/ATGSL1/GLT1	5
GO:0141067	N-activated	GO:0141067	intracellular nitrogen homeostasis	5/1281	11/14803	0.454545	5.25264	4.34266	0.00142672	0.0182235	0.0154335	AKS3/FD-GOGAT/DiT1/ATGSL1/GLT1	5
GO:0009553	N-activated	GO:0009553	embryo sac development	23/1281	137/14803	0.167883	1.94003	3.4022	0.00151902	0.0192659	0.0163162	BT3/NA/ATPWP2/AtRH36/NOF1/NRPA2/atENP1/EDA25/AtPRP4/RRP5/DHAD/ATBT2/MAA3/ATB'/AtRGTB1/ATCRM1/SAP/AtNOB1/ATGPT1/BT1/FIONA/RPT5B/EDA38	23
GO:0009313	N-activated	GO:0009313	oligosaccharide catabolic process	6/1281	16/14803	0.375	4.33343	4.10606	0.001554	0.0195717	0.0165753	A/N-InvD/A/N-InvG/A/N-InvC/AtSIP2/ATTRE1/A/N-InvB	6
GO:0009751	N-activated	GO:0009751	response to salicylic acid	27/1281	174/14803	0.155172	1.79314	3.23917	0.00207634	0.0259687	0.0219929	BT3/GLYI4/ATPP2-A5/RGA/AtSOT1/ATWRKY54/NA/UGT76B1/ATBT2/BAL/ATNPR4/ATWRKY18/BT5/AtRGL3/ATWRKY38/ATNPR3/BT1/ATMYB44/MATI/IBS1/ATWRKY40/ATHSPRO2/ATWRKY62/BAP1/EDS4/AtBCS1/ATWRKY70	27
GO:0046034	N-activated	GO:0046034	ATP metabolic process	15/1281	77/14803	0.194805	2.25113	3.38782	0.00221621	0.0274753	0.0232687	iPGAM1/GAPC-2/NA/ENO1/PGM/PGK/AtFBA3/PFK5/ENO2/NA/GAPC/AtFBA8/PGI/NA/NA	15
GO:0071941	N-activated	GO:0071941	nitrogen cycle metabolic process	6/1281	17/14803	0.352941	4.07852	3.90891	0.00222731	0.0274753	0.0232687	ATGSR2/GNR1/ATHNIR/AtUPM1/GLT1/CML38	6
GO:1902373	N-activated	GO:1902373	negative regulation of mRNA catabolic process	5/1281	12/14803	0.416667	4.81492	4.06904	0.00227242	0.027841	0.0235785	MRL1/AtLARP1a/ECT3/NA/PEL1	5
GO:0071805	N-activated	GO:0071805	potassium ion transmembrane transport	10/1281	42/14803	0.238095	2.75138	3.49834	0.00256441	0.0312061	0.0264283	ATCIPK23/KUP10/ANN1/KT12/KUP6/ATKEA4/SKOR/ATNHX4/DLDG1/ATCBL9	10
GO:0008033	N-activated	GO:0008033	tRNA processing	17/1281	94/14803	0.180851	2.08988	3.26262	0.00268946	0.0325082	0.0275311	AtRLG1/TRUA1A/AtELP2/TRZ3/NA/PRORP2/AGS1/NA/NA/THADA/ATIPT3/NA/AtTRM1b/AtTRM6/mTERF6/AtTRM3/AtTRM9	17
GO:0009966	N-activated	GO:0009966	regulation of signal transduction	41/1281	304/14803	0.134868	1.55851	3.02842	0.00289709	0.034739	0.0294204	AtRLG1/AtNIGT1/RHA2A/GLYI4/KFB01/AtLYK3/ZFP4/CAR9/ATPIN1/KFB20/RGA/ATCPL3/HMR/ATWRKY54/RFI2/AFP4/ATMKP2/TAGK2/AtIDD2/THADA/A-PUT2/ATNPR4/BBX20/ATPK10/JAO2/SOAR1/AtRGTB1/AtRGL3/AtLARP1a/ATNPR3/PYL8/AGR/ABR1/ATMYB73/ATMYB44/ATPIN7/IBS1/CML38/JAZ9/AHG3/ATWRKY70	41
GO:0080022	N-activated	GO:0080022	primary root development	9/1281	36/14803	0.25	2.88895	3.49254	0.00291259	0.034739	0.0294204	CSU2/AFB3/AtNIGT1/GAPCP-2/ANN1/ATKEA2/AtTAR2/TUP5/RFC3	9
GO:0071365	N-activated	GO:0071365	cellular response to auxin stimulus	20/1281	119/14803	0.168067	1.94215	3.17605	0.00294757	0.0349248	0.0295777	AtRLG1/AFB3/ATPIN1/ATBT2/A-PUT2/FL3/TET5/COP3/AtRGTB1/RVE1/B73/ATXTH20/AGR/IAA9/ATMYB73/ATMYB44/ATPIN7/BRL2/ABR/DFL1	20
GO:0000302	N-activated	GO:0000302	response to reactive oxygen species	24/1281	153/14803	0.156863	1.81268	3.10999	0.00309021	0.0360074	0.0304946	BT3/ABCG14/LOL1/AtSTOP1/A/N-InvG/ASG6/ATWRKY54/NTRC/GAPC/ATMKP2/FLU/ATBT2/AtLEA5/AT-HSFA4A/BT5/BT1/ATFSD1/ATCCS/HRG1/ATRBP45B/HSP17.8/AT-HSP17.6A/ATMC8/ATWRKY70	24
GO:0000966	N-activated	GO:0000966	RNA 5'-end processing	6/1281	18/14803	0.333333	3.85194	3.72632	0.00309891	0.0360074	0.0304946	APUM23/PRORP2/RNC4/TOZ/AtXRN2/MNU1	6
GO:1902369	N-activated	GO:1902369	negative regulation of RNA catabolic process	6/1281	18/14803	0.333333	3.85194	3.72632	0.00309891	0.0360074	0.0304946	CP29A/MRL1/AtLARP1a/ECT3/NA/PEL1	6
GO:0006220	N-activated	GO:0006220	pyrimidine nucleotide metabolic process	8/1281	30/14803	0.266667	3.08155	3.51259	0.00319881	0.0366946	0.0310766	CTPS1/UCK3/AtDRTS1/NA/CTPS2/PUMPKIN/ACT/CARA	8
GO:0006221	N-activated	GO:0006221	pyrimidine nucleotide biosynthetic process	8/1281	30/14803	0.266667	3.08155	3.51259	0.00319881	0.0366946	0.0310766	CTPS1/UCK3/AtDRTS1/NA/CTPS2/PUMPKIN/ACT/CARA	8
GO:0170034	N-activated	GO:0170034	L-amino acid biosynthetic process	20/1281	120/14803	0.166667	1.92597	3.13469	0.0032567	0.0368888	0.031241	AOAT1/CARB/AK-HSDH/ATGSR2/AGT/DHDPS2/CS26/THA2/CARA/ASN1/P5CS2/CBL/FD-GOGAT/AK2/ATGSL1/GLT1/ASN2/ARD/TUP5/NA	20
GO:0170038	N-activated	GO:0170038	proteinogenic amino acid biosynthetic process	20/1281	120/14803	0.166667	1.92597	3.13469	0.0032567	0.0368888	0.031241	AOAT1/CARB/AK-HSDH/ATGSR2/AGT/DHDPS2/CS26/THA2/CARA/ASN1/P5CS2/CBL/FD-GOGAT/AK2/ATGSL1/GLT1/ASN2/ARD/TUP5/NA	20
GO:0023051	N-activated	GO:0023051	regulation of signaling	41/1281	307/14803	0.13355	1.54328	2.96065	0.00346057	0.038953	0.0329892	AtRLG1/AtNIGT1/RHA2A/GLYI4/KFB01/AtLYK3/ZFP4/CAR9/ATPIN1/KFB20/RGA/ATCPL3/HMR/ATWRKY54/RFI2/AFP4/ATMKP2/TAGK2/AtIDD2/THADA/A-PUT2/ATNPR4/BBX20/ATPK10/JAO2/SOAR1/AtRGTB1/AtRGL3/AtLARP1a/ATNPR3/PYL8/AGR/ABR1/ATMYB73/ATMYB44/ATPIN7/IBS1/CML38/JAZ9/AHG3/ATWRKY70	41
GO:0009312	N-activated	GO:0009312	oligosaccharide biosynthetic process	9/1281	37/14803	0.243243	2.81087	3.39447	0.00355854	0.039807	0.0337125	ATTPS9/AtcFBP/ATTPS10/ATTPS6/ATTPS8/ATTPPB/ATTPS11/TPPH/ATTPPA	9
GO:1905039	N-activated	GO:1905039	carboxylic acid transmembrane transport	15/1281	81/14803	0.185185	2.13997	3.1664	0.00369421	0.0410696	0.0347818	SIAR1/AAP3/AtGDU4/UMAMIT14/AtAVT6/ATPUMP1/NA/GDU1/ATCAT6/DiT1/AtGDU5/ATGPT1/AAP5/AAP1/AtGDU6	15
GO:0009308	N-activated	GO:0009308	amine metabolic process	18/1281	105/14803	0.171429	1.981	3.1049	0.00374503	0.0413791	0.0350439	ATSDC1/ATNAS4/CYP735A2/ACR4/AtCM3/SAMDC/ATIPT3/AtPAO5/ATCKX4/ADC2/AtbZIP1/ATNAS2/AtATR1/ATCKX5/NA/PAI2/ATHSPRO2/ATPAO4	18
GO:0006865	N-activated	GO:0006865	amino acid transport	13/1281	66/14803	0.19697	2.27615	3.19803	0.00384562	0.0421157	0.0356677	SIAR1/AAP3/AtGDU4/UMAMIT14/AtAVT6/ATPUMP1/NA/GDU1/ATCAT6/AtGDU5/AAP5/AAP1/AtGDU6	13
GO:0048580	N-activated	GO:0048580	regulation of post-embryonic development	44/1281	337/14803	0.130564	1.50877	2.90789	0.00385846	0.0421157	0.0356677	CSU2/AtRAV1/MRF1/ATBCA4/RGA/AHK4/AtFDA10/ELF3/AtCLE6/BBX25/RDO2/AtMAX2/APRR9/A/N-InvC/BBX7/AtGlsA1/HYH/bHLH34/ATMYB30/AtTCP14/AAE3/AtGATA18/CP29C/ATBZIP53/ATKEA2/ABCG30/ATESD4/PGI/BBX28/BBX20/PTL/AtGlsA1/SOAR1/NA/AtRGL3/CIP4/CIR1/CYS5/ATCOL5/AGL31/AT-PHH1/GLV11/AMP1/RFC3	44
GO:0009084	N-activated	GO:0009084	glutamine family amino acid biosynthetic process	8/1281	31/14803	0.258065	2.98215	3.40025	0.00398992	0.0432882	0.0366607	CARB/ATGSR2/CARA/P5CS2/FD-GOGAT/ATGSL1/GLT1/TUP5	8
GO:0009733	N-activated	GO:0009733	response to auxin	41/1281	310/14803	0.132258	1.52835	2.89359	0.00411556	0.044384	0.0375887	AtRLG1/AFB3/ATPIN1/MIF1/SAUR6/ELF3/ATWRKY23/IAA16/WOX5/CTPS2/IAA2/ATMYB30/ATBT2/A-PUT2/IAA30/FL3/BAL/TET5/SAUR49/SAUR4/AUR3/COP3/BT5/AtRGTB1/RVE1/B73/ATXTH20/SAUR55/AGR/BT1/IAA9/PILS7/ATNUP160/ATMYB73/ATMYB44/ATPIN7/SAUR74/BRL2/SAUR45/ABR/DFL1	41
GO:0009218	N-activated	GO:0009218	pyrimidine ribonucleotide metabolic process	7/1281	25/14803	0.28	3.23563	3.44331	0.0042722	0.045528	0.0385576	CTPS1/UCK3/NA/CTPS2/PUMPKIN/ACT/CARA	7
GO:0009220	N-activated	GO:0009220	pyrimidine ribonucleotide biosynthetic process	7/1281	25/14803	0.28	3.23563	3.44331	0.0042722	0.045528	0.0385576	CTPS1/UCK3/NA/CTPS2/PUMPKIN/ACT/CARA	7
GO:0010646	N-activated	GO:0010646	regulation of cell communication	41/1281	311/14803	0.131833	1.52344	2.8714	0.00435619	0.04615	0.0390843	AtRLG1/AtNIGT1/RHA2A/GLYI4/KFB01/AtLYK3/ZFP4/CAR9/ATPIN1/KFB20/RGA/ATCPL3/HMR/ATWRKY54/RFI2/AFP4/ATMKP2/TAGK2/AtIDD2/THADA/A-PUT2/ATNPR4/BBX20/ATPK10/JAO2/SOAR1/AtRGTB1/AtRGL3/AtLARP1a/ATNPR3/PYL8/AGR/ABR1/ATMYB73/ATMYB44/ATPIN7/IBS1/CML38/JAZ9/AHG3/ATWRKY70	41
GO:0042273	N-activated	GO:0042273	ribosomal large subunit biogenesis	14/1281	75/14803	0.186667	2.15709	3.09199	0.00459258	0.0483698	0.0409643	NA/NA/Nog1-1/AtNOC2/FZF/PDE328/SMO4/NA/eIF6A/MEE49/PES/NA/PPAN/NA	14
GO:1903825	N-activated	GO:1903825	organic acid transmembrane transport	15/1281	83/14803	0.180723	2.0884	3.06047	0.00469094	0.0489409	0.041448	SIAR1/AAP3/AtGDU4/UMAMIT14/AtAVT6/ATPUMP1/NA/GDU1/ATCAT6/DiT1/AtGDU5/ATGPT1/AAP5/AAP1/AtGDU6	15
GO:0008652	N-activated	GO:0008652	amino acid biosynthetic process	24/1281	158/14803	0.151899	1.75531	2.93782	0.00470115	0.0489409	0.041448	AOAT1/CARB/AK-HSDH/ATATP-PRT1/ATGSR2/AtCM3/AGT/DHDPS2/CS26/THA2/CARA/ASN1/P5CS2/CBL/FD-GOGAT/AK2/ATGSL1/GLT1/AtATR1/ASN2/PAI2/ARD/TUP5/NA	24
GO:0006801	N-activated	GO:0006801	superoxide metabolic process	5/1281	14/14803	0.357143	4.12708	3.60286	0.00496137	0.0504826	0.0427536	LOL1/NTRC/CS26/ATFSD1/ATCCS	5
GO:0009268	N-activated	GO:0009268	response to pH	5/1281	14/14803	0.357143	4.12708	3.60286	0.00496137	0.0504826	0.0427536	AtSTOP1/FEP2/FEP3/STOP2/ATPIN7	5
GO:0043489	N-activated	GO:0043489	RNA stabilization	5/1281	14/14803	0.357143	4.12708	3.60286	0.00496137	0.0504826	0.0427536	CP29A/MRL1/AtLARP1a/ECT3/NA	5
GO:1903312	N-activated	GO:1903312	negative regulation of mRNA metabolic process	5/1281	14/14803	0.357143	4.12708	3.60286	0.00496137	0.0504826	0.0427536	MRL1/AtLARP1a/ECT3/NA/PEL1	5
GO:0009205	N-activated	GO:0009205	purine ribonucleoside triphosphate metabolic process	15/1281	84/14803	0.178571	2.06354	3.00862	0.00526549	0.0529785	0.0448674	iPGAM1/GAPC-2/NA/ENO1/PGM/PGK/AtFBA3/PFK5/ENO2/NA/GAPC/AtFBA8/PGI/NA/NA	15
GO:0042274	N-activated	GO:0042274	ribosomal small subunit biogenesis	15/1281	84/14803	0.178571	2.06354	3.00862	0.00526549	0.0529785	0.0448674	NA/NA/PCP1/ATPWP2/NOF1/NA/APUM23/PDE328/NA/NA/NA/TOZ/AtNOB1/ATFAS4/NA	15
GO:0046112	N-activated	GO:0046112	nucleobase biosynthetic process	7/1281	26/14803	0.269231	3.11118	3.31614	0.00541682	0.0541983	0.0459004	CTPS1/CTPS2/ACT/CARA/ASE2/PUR2/APT5	7
GO:0048366	N-activated	GO:0048366	leaf development	48/1281	382/14803	0.125654	1.45204	2.75502	0.00553621	0.0550868	0.0466529	CVP2/DIG6/AtRAV1/ATMYA1/ABCG11/NA/ABCG14/AtNPF7.3/AtELP2/ATDEK1/VIR3/KT12/ANAC029/ATPIN1/ALDH5F1/AGC1-10/PLL4/ATWRKY54/AtMAX2/CRF5/IBM1/UGT76B1/AtGlsA1/CYP90D1/ATPPC3/UBA2c/AtDWF4/AtGATA18/AtPP2-A13/AtLEA5/AtWRKY42/PCN/CYCT1;4/AtTAR2/ANAC072/CRF4/ASE2/ROT3/BLH2/PPR4/AtGlsA1/KUA1/FAS5/ATDGK2/ASL39/AT-PHH1/ATWRKY70/ABR	48
GO:0009698	N-repressed	GO:0009698	phenylpropanoid metabolic process	44/1653	112/14803	0.392857	3.51813	9.48407	1.07989e-14	1.95245e-11	1.68123e-11	DAISY/AHA10/COSY/AtGXMT1/4CL.1/ATMYB63/ATC4H/ATPAL1/CYP98A3/CLI1/PAL4/ATGPAT5/ATTS02/S8H/F6'H1/ATCAD4/CBB1/4CL5/4CL2/BRT1/MED33A/FAR4/UGT72E1/ABCG20/GT72B1/AtMYB42/AR2/ATCESA3/ATMYB64/ABCG6/AtMYB43/UGT78D2/FAR1/ASFT/GFR/HCT/AtCOMT/FACT/UGT72E2/AtDIR6/ATMYB4/4CL3/AtDIR5/CCOAMT	44
GO:0071554	N-repressed	GO:0071554	cell wall organization or biogenesis	105/1653	479/14803	0.219207	1.96305	7.59656	4.877e-12	4.40881e-09	3.79636e-09	NA/ATEXO70B2/XTH8/ATFH4/MUCI70/ANAC010/HSR8/FEI1/ANAC015/AtGXMT1/ATPME2/AtPAE2/IRX11/REB1/AGP19/AXY4/ATGH9B1/XXT5/URGT1/CSI3/ARF17/OSU1/ATMYB63/ATXTH27/ATFUT5/atfut4/NA/ATEXPB1/ELMO1/GALS1/FEI2/ATEXP8/STL1/ATPMEPCRD/CHI/NA/ATCSLD3/TBL32/ATKINESIN-13A/COBL8/CBB1/AtMSR1/XTH16/GAUT8/UGD2/PMEI-PME32/UXS5/GH43B/ATCHITIV/ExAD/PME35/GAUT1/ATXT1/ATEXP17/AtPME41/ATCSLC12/AtMYB42/ATUGE2/XTH23/GGP/ATXTH19/A…	105
GO:0019748	N-repressed	GO:0019748	secondary metabolic process	75/1653	302/14803	0.248344	2.22398	7.61927	1.27431e-11	6.70473e-09	5.77335e-09	ATGST11/ATGST1/DAISY/ATGSTU17/ATGSTU24/AHA10/ATGSTU14/COSY/AtGXMT1/4CL.1/FMO/ATGSTU12/scpl3/scpl4/ATMYB63/ATGSTZ2/AtGRF1/FPT1/ATC4H/CYP71A13/ATPAL1/ATWRKY33/CYP98A3/ANAC042/CLI1/IQD1/PAL4/ATGPAT5/ATTS02/S8H/F6'H1/ATCAD4/CBB1/4CL5/4CL2/BRT1/MED33A/CYP71B15/FAR4/ATMAPK3/UGT72E1/ABCG20/IPMI/GT72B1/AOP/AtMYB42/AR2/ATCESA3/ATMYB64/ABCG6/AtMYB43/UGT78D2/FAR1/scpl1/ASFT/GFR/HCT/AtCOMT/ATGSTU9/FACT/UGT72…	75
GO:0042546	N-repressed	GO:0042546	cell wall biogenesis	61/1653	223/14803	0.273543	2.44964	7.73334	1.48335e-11	6.70473e-09	5.77335e-09	XTH8/ANAC010/HSR8/ANAC015/AtGXMT1/IRX11/REB1/AGP19/URGT1/CSI3/OSU1/ATMYB63/ATXTH27/ATFUT5/atfut4/ELMO1/GALS1/FEI2/STL1/ATCSLD3/TBL32/ATKINESIN-13A/COBL8/CBB1/AtMSR1/XTH16/GAUT8/GAUT1/AtMYB42/ATUGE2/XTH23/ATXTH19/ANY1/GUX2/XTH7/ATCESA2/ATGB3/ATCESA3/CESA5/GAUT14/AtMYB43/ATCSLD2/ASFT/GALS2/FRA1/AtXTH13/TBL14/CESA6/IRX15-L/ATMYB54/CSI1/GALS3/ATFUT6/MGP4/FLA7/AO1/RHS8/GUX3/GXM2/AtXTH12/ATXTH17	61
GO:0005976	N-repressed	GO:0005976	polysaccharide metabolic process	88/1653	388/14803	0.226804	2.03108	7.29686	4.18831e-11	1.51449e-08	1.30411e-08	NA/GAUT6/GWD/XTH8/MUCI70/HSR8/AtGXMT1/ATPME2/REB1/SWEETIE/NA/AGP19/AXY4/XXT5/CSI3/OSU1/ATXTH27/ATFUT5/atfut4/NA/BLH4/GAUT5/ELMO1/GALS1/MEE25/STL1/ATPMEPCRD/GAUT9/ATCSLD3/NA/NA/TBL32/AtMSR1/XTH16/AtBAM1/GAUT8/GATL10/UGD2/PMEI-PME32/UXS5/PME35/GAUT1/GATL7/ATXT1/AtPME41/ATISA3/AtBAM3/PLL19/XTH23/ATXTH19/ANY1/GUX2/XTH7/APL3/ATCESA2/SBE2.2/PMEI-PME47/ATCESA3/XXT3/CESA5/GAUT14/ATCSLD2/7TM1/XGD1/ATGSL09…	88
GO:0009699	N-repressed	GO:0009699	phenylpropanoid biosynthetic process	32/1653	83/14803	0.385542	3.45262	7.94418	8.20255e-11	2.4717e-08	2.12835e-08	DAISY/AHA10/COSY/ATMYB63/ATC4H/ATPAL1/CYP98A3/PAL4/ATGPAT5/ATTS02/S8H/F6'H1/ATCAD4/4CL5/FAR4/ABCG20/GT72B1/AtMYB42/ATCESA3/ATMYB64/ABCG6/AtMYB43/UGT78D2/FAR1/ASFT/HCT/AtCOMT/FACT/AtDIR6/ATMYB4/AtDIR5/CCOAMT	32
GO:0044550	N-repressed	GO:0044550	secondary metabolite biosynthetic process	43/1653	146/14803	0.294521	2.6375	7.04967	1.26273e-09	3.26145e-07	2.80838e-07	DAISY/AHA10/COSY/FMO/ATMYB63/ATC4H/CYP71A13/ATPAL1/ATWRKY33/CYP98A3/ANAC042/IQD1/PAL4/ATGPAT5/ATTS02/S8H/F6'H1/ATCAD4/4CL5/CYP71B15/FAR4/ATMAPK3/ABCG20/IPMI/GT72B1/AOP/AtMYB42/ATCESA3/ATMYB64/ABCG6/AtMYB43/UGT78D2/FAR1/ASFT/HCT/AtCOMT/FACT/ATMKK9/CYP79B3/AtDIR6/ATMYB4/AtDIR5/CCOAMT	43
GO:0009832	N-repressed	GO:0009832	plant-type cell wall biogenesis	43/1653	170/14803	0.252941	2.26515	5.8821	1.72605e-07	3.58857e-05	3.09006e-05	ANAC010/HSR8/ANAC015/AtGXMT1/IRX11/REB1/AGP19/URGT1/CSI3/OSU1/ATMYB63/ELMO1/FEI2/STL1/ATCSLD3/TBL32/ATKINESIN-13A/COBL8/CBB1/AtMSR1/GAUT8/GAUT1/AtMYB42/ANY1/GUX2/ATCESA2/ATCESA3/CESA5/GAUT14/AtMYB43/ATCSLD2/ASFT/FRA1/TBL14/CESA6/IRX15-L/ATMYB54/CSI1/MGP4/FLA7/AO1/GUX3/GXM2	43
GO:0044036	N-repressed	GO:0044036	cell wall macromolecule metabolic process	44/1653	176/14803	0.25	2.23881	5.8616	1.78635e-07	3.58857e-05	3.09006e-05	NA/XTH8/MUCI70/AtGXMT1/REB1/AGP19/AXY4/XXT5/CSI3/OSU1/ATXTH27/ATFUT5/atfut4/ELMO1/STL1/CHI/NA/TBL32/AtMSR1/XTH16/GAUT8/UXS5/GH43B/ATCHITIV/ExAD/GAUT1/ATXT1/XTH23/ATXTH19/GUX2/XTH7/XXT3/GAUT14/ASFT/AtXTH13/ATGT18/TBL14/IRX15-L/ATFUT6/MGP4/GUX3/GXM2/AtXTH12/ATXTH17	44
GO:0000271	N-repressed	GO:0000271	polysaccharide biosynthetic process	52/1653	227/14803	0.229075	2.05142	5.65983	2.93315e-07	5.30313e-05	4.56645e-05	GAUT6/MUCI70/HSR8/AtGXMT1/REB1/AGP19/XXT5/CSI3/OSU1/ATFUT5/atfut4/GAUT5/ELMO1/GALS1/MEE25/STL1/GAUT9/ATCSLD3/AtMSR1/GAUT8/GATL10/UXS5/GAUT1/GATL7/ATXT1/ANY1/GUX2/APL3/ATCESA2/SBE2.2/ATCESA3/XXT3/CESA5/GAUT14/ATCSLD2/7TM1/XGD1/ATGSL09/ASFT/DUR/ATGT18/TBL14/CESA6/IRX15-L/SHOU4L/CSI1/ATFUT6/MGP4/RHS8/GUX3/GXM2/ATGH9A1	52
GO:0009226	N-repressed	GO:0009226	nucleotide-sugar biosynthetic process	17/1653	40/14803	0.425	3.80597	6.30028	4.29193e-07	7.05437e-05	6.07441e-05	AtFKGP/AXS2/HSR8/NRS/ER/ATFX/MEE25/UXS4/MEE31/GFAT/UGD2/UXS5/GMD2/ATUXS2/DUR/ATUSP/GER2/ATRHM1	17
GO:0009617	N-repressed	GO:0009617	response to bacterium	89/1653	481/14803	0.185031	1.657	5.19359	9.31298e-07	0.000140316	0.000120824	LecRK-I.6/ACBK1/ATEXO70B2/HUP35/OPCL1/TGA3/PROSCOOP14/ASB1/AHK3/RKL1/IOS1/GRI/GLIP2/PXMT1/ATICS1/TGA7/PBL14/DMR1/ATIPS2/ATWRKY60/NHL13/NA/LecRK-III.1/LecRK-III.2/CYP71A12/CYP71A13/AtSWAP70/AP4.3A/ATWRKY33/ArathEULS3/CuAO-zeta/PRN2/AtGH3.11/ATWRKY46/PBL35/ATHSP70/LTPG5/CYP71B15/AIG2/LecRK-I.1/LecRK-I.4/ATMAPK3/SNIPER4/ATERF#011/ATCHITIV/LecRK-V.6/AtLPK1/CRK25/ATPCAP1/CRK5/CRK20/BTI1/GGP/LecRK-VII.…	89
GO:0010383	N-repressed	GO:0010383	cell wall polysaccharide metabolic process	38/1653	152/14803	0.25	2.23881	5.44285	1.20707e-06	0.000164302	0.000141478	XTH8/MUCI70/AtGXMT1/REB1/AGP19/AXY4/XXT5/CSI3/OSU1/ATXTH27/ATFUT5/atfut4/ELMO1/STL1/TBL32/AtMSR1/XTH16/GAUT8/UXS5/GAUT1/ATXT1/XTH23/ATXTH19/GUX2/XTH7/XXT3/GAUT14/ASFT/AtXTH13/ATGT18/TBL14/IRX15-L/ATFUT6/MGP4/GUX3/GXM2/AtXTH12/ATXTH17	38
GO:0045488	N-repressed	GO:0045488	pectin metabolic process	35/1653	135/14803	0.259259	2.32173	5.46962	1.27225e-06	0.000164302	0.000141478	NA/GAUT6/MUCI70/ATPME2/NA/AGP19/OSU1/NA/BLH4/GAUT5/ELMO1/GALS1/ATPMEPCRD/GAUT9/NA/NA/AtMSR1/GAUT8/GATL10/UGD2/PMEI-PME32/PME35/GAUT1/GATL7/AtPME41/PLL19/PMEI-PME47/GAUT14/XGD1/ASFT/PMEI-PME59/ATPMEPCRF/PMEI-PME60/MGP4/NA	35
GO:0010393	N-repressed	GO:0010393	galacturonan metabolic process	35/1653	136/14803	0.257353	2.30466	5.41912	1.53188e-06	0.000184642	0.000158993	NA/GAUT6/MUCI70/ATPME2/NA/AGP19/OSU1/NA/BLH4/GAUT5/ELMO1/GALS1/ATPMEPCRD/GAUT9/NA/NA/AtMSR1/GAUT8/GATL10/UGD2/PMEI-PME32/PME35/GAUT1/GATL7/AtPME41/PLL19/PMEI-PME47/GAUT14/XGD1/ASFT/PMEI-PME59/ATPMEPCRF/PMEI-PME60/MGP4/NA	35
GO:0009225	N-repressed	GO:0009225	nucleotide-sugar metabolic process	18/1653	48/14803	0.375	3.35821	5.80187	1.80037e-06	0.000191976	0.000165308	AtFKGP/AXS2/HSR8/NRS/ER/ATFX/atPARG2/MEE25/UXS4/MEE31/GFAT/UGD2/UXS5/GMD2/ATUXS2/DUR/ATUSP/GER2/ATRHM1	18
GO:0001101	N-repressed	GO:0001101	response to acid chemical	82/1653	440/14803	0.186364	1.66893	5.05031	1.85922e-06	0.000191976	0.000165308	AtLEA14/ACS2/ATGST1/ATGLR3.4/ATEXO70B2/ATGSTU17/UBC34/HUP35/PROSCOOP14/AHK3/CPuORF19/ALDH3H1/RD21/AKS1/NA/NF-YA5/ATDIL9/DRY2/STMP3/LDAP1/BZR1/ATBBD1/ABC1K3/AtMYB88/ATGLR2/RD2/ATGLR2.9/ATGLR2.8/ATPAL1/ATWRKY33/ATWRKY46/ATHB-7/RGLG1/CLI1/LDAP3/BRL3/APUM5/ATMYB15/AtBAM1/ATMBF1C/CYP71B15/ATMAPK3/AtRZF1/AtREM4.1/ATHB-12/MPC2L/ACS6/AMT1;1/ATCBL1/ATPCAP1/NLP7/ATHVA22D/ATCBF3/ARR10/RD19/ATCIPK14/ABCG22/A…	82
GO:0016051	N-repressed	GO:0016051	carbohydrate biosynthetic process	65/1653	325/14803	0.2	1.79105	5.11238	1.91127e-06	0.000191976	0.000165308	GAUT6/MUCI70/HSR8/AtGXMT1/REB1/AGP19/ATFX/XXT5/CSI3/OSU1/ATFUT5/atfut4/GAUT5/ELMO1/GALS1/MEE25/STL1/ANAC042/TKL2/AtGulLO2/GAUT9/ATCSLD3/AtMSR1/GAUT8/GATL10/UXS5/GAUT1/GATL7/ATXT1/ATGID1B/AtBAM3/ATTPS5/GGP/ANY1/GUX2/APL3/ATCESA2/SBE2.2/ATCESA3/XXT3/CESA5/TPPI/ATSPS2F/GAUT14/ATCSLD2/7TM1/ATSPS1F/XGD1/ATGSL09/ASFT/DUR/ATGT18/TBL14/CESA6/IRX15-L/NA/SHOU4L/CSI1/AtTPPD/ATFUT6/MGP4/RHS8/GUX3/GXM2/ATGH9A1	65
GO:0010411	N-repressed	GO:0010411	xyloglucan metabolic process	19/1653	53/14803	0.358491	3.21037	5.71531	2.06893e-06	0.000196875	0.000169526	XTH8/REB1/AXY4/XXT5/ATXTH27/ATFUT5/atfut4/XTH16/ATXT1/XTH23/ATXTH19/XTH7/XXT3/AtXTH13/ATGT18/TBL14/ATFUT6/AtXTH12/ATXTH17	19
GO:0070592	N-repressed	GO:0070592	cell wall polysaccharide biosynthetic process	27/1653	95/14803	0.284211	2.54517	5.35668	3.12828e-06	0.000282796	0.000243512	MUCI70/AtGXMT1/REB1/AGP19/XXT5/CSI3/OSU1/ATFUT5/atfut4/ELMO1/STL1/AtMSR1/GAUT8/UXS5/GAUT1/ATXT1/GUX2/XXT3/GAUT14/ASFT/ATGT18/TBL14/IRX15-L/ATFUT6/MGP4/GUX3/GXM2	27
GO:0009813	N-repressed	GO:0009813	flavonoid biosynthetic process	20/1653	61/14803	0.327869	2.93614	5.37227	5.49173e-06	0.000472811	0.000407131	TT15/CYP711A1/CYP98A3/ANAC042/BEN1/ATMYB12/BRT1/GFS9/CIP7/AtCHIL/CYP75B1/UGT78D2/MYC3/HCT/AtCOMT/ATGSTF12/ARF10/ATFLS3/NA/ATRHM1	20
GO:0045229	N-repressed	GO:0045229	external encapsulating structure organization	58/1653	289/14803	0.200692	1.79724	4.85267	6.03226e-06	0.000495742	0.000426876	ATEXO70B2/AT3-MMP/ATFH4/MUCI70/HSR8/FEI1/ATPME2/AtPAE2/AGP19/At2-MMP/ATGH9B1/CSI3/ARF17/OSU1/NA/ATEXPB1/ELMO1/MEE25/FEI2/ATEXP8/STL1/ATPMEPCRD/AIR12/COBL8/AtMSR1/GFAT/GAUT8/UGD2/PMEI-PME32/PME35/GAUT1/ATEXP17/AtPME41/ATCSLC12/GGP/DRL1/ATEXP9/PMEI-PME47/CASP4/ATSPS2F/CASP5/GAUT14/ASFT/DUR/FRA1/PMEI-PME59/ATPMEPCRF/ATEXP14/TIN1/CSI1/CYP79B3/CASPL1A1/PMEI-PME60/MGP4/CASP1/4CL3/ABCG16/AtGH9B18	58
GO:0006816	N-repressed	GO:0006816	calcium ion transport	23/1653	78/14803	0.294872	2.64065	5.15072	8.43869e-06	0.000663354	0.000571204	ATGLR3.4/NA/AtNCL/ATCAX5/ATGLR2/MCU3/ATGLR2.9/ATGLR2.8/ATPLC9/ATCAX3/PLC7/ACA12/ATECA2/MICU/ATCAX4/ATGLR2.5/MCU5/ATGLR1.2/ATGLR1.3/ATPLC/ATPLC5/APC1/ACA1	23
GO:1901615	N-repressed	GO:1901615	organic hydroxy compound metabolic process	60/1653	306/14803	0.196078	1.75593	4.73735	8.97127e-06	0.000675836	0.000581952	ATPSAT1/5PTASE13/UGT71C4/UGT71C3/AtFAH/AHA10/CYP722A1/CVP1/AT5P1/TT15/NA/GRI/PES1/DRY2/AtGLYI6/ADTO1/ATICS1/SMT3/AtHMGR1/ABC1K3/XER/HMG2/ATSK1/ATIPS2/ATMES7/BAS1/UGT71C1/ATPAL1/AtNCER2/UGT74F1/BEN1/ATMYB12/AtVIP1/SGT/SDP6/CBB1/GABA-T/CYP702A5/EDS5/ATIPS1/UGT78D2/ATLCBK1/CBP60G/NA/ATBR6OX/AtCOMT/AtcPT5/CBP60a/FACT/SPHK2/ATGSTF12/ERF55/ATFLS3/NA/ALG10/AtDIR6/ATMYB4/ATRHM1/AtDIR5/AtcPT4	60
GO:0009415	N-repressed	GO:0009415	response to water	74/1653	407/14803	0.181818	1.62822	4.55643	1.4406e-05	0.00100464	0.000865079	AtLEA14/ACS2/ATGST1/ATEXO70B2/ATGSTU17/UBC34/HUP35/PROSCOOP14/AHK3/CPuORF19/ALDH3H1/RD21/AKS1/NA/NF-YA5/ATDIL9/DRY2/STMP3/LDAP1/BZR1/ATBBD1/ABC1K3/AtMYB88/RD2/ATPAL1/ATWRKY33/ATWRKY46/ATHB-7/RGLG1/CLI1/LDAP3/BRL3/APUM5/ATMYB15/AtBAM1/ATMBF1C/CYP71B15/AtRZF1/AtREM4.1/ATHB-12/MPC2L/ACS6/AMT1;1/ATCBL1/ATPCAP1/NLP7/ATHVA22D/ATCBF3/ARR10/RD19/ATCIPK14/ABCG22/AtLEA4-5/WSD7/SLAH3/AtYUC6/CBP60G/NF-YB2/CO…	74
GO:0002229	N-repressed	GO:0002229	defense response to oomycetes	22/1653	75/14803	0.293333	2.62687	5.00778	1.44472e-05	0.00100464	0.000865079	LecRK-I.6/ATEXO70B2/IOS1/LecRK-III.1/LecRK-III.2/AP4.3A/LecRK-I.1/LecRK-I.4/LecRK-V.6/AtLPK1/LecRK-VII.2/LecRK-V.9/LecRK-VI.4/CLT1/CBP60G/LecRK-II.1/LecRK-II.2/LecRK-I.8/LecRK-IX.2/CYP79B3/LecRK-VIII.2/CLT2	22
GO:0010410	N-repressed	GO:0010410	hemicellulose metabolic process	27/1653	103/14803	0.262136	2.34749	4.8654	1.62355e-05	0.00108717	0.00093615	XTH8/MUCI70/AtGXMT1/REB1/AXY4/XXT5/ATXTH27/ATFUT5/atfut4/TBL32/XTH16/UXS5/ATXT1/XTH23/ATXTH19/GUX2/XTH7/XXT3/AtXTH13/ATGT18/TBL14/IRX15-L/ATFUT6/GUX3/GXM2/AtXTH12/ATXTH17	27
GO:0006558	N-repressed	GO:0006558	L-phenylalanine metabolic process	10/1653	20/14803	0.5	4.47762	5.51759	1.8839e-05	0.00117452	0.00101136	AtFAH/ATGSTZ2/AAS/AAT/ADT3/ADT4/AtMYB42/AtMYB43/ADT5/AtTAT2	10
GO:1902221	N-repressed	GO:1902221	erythrose 4-phosphate/phosphoenolpyruvate family amino acid metabolic process	10/1653	20/14803	0.5	4.47762	5.51759	1.8839e-05	0.00117452	0.00101136	AtFAH/ATGSTZ2/AAS/AAT/ADT3/ADT4/AtMYB42/AtMYB43/ADT5/AtTAT2	10
GO:0006874	N-repressed	GO:0006874	intracellular calcium ion homeostasis	20/1653	66/14803	0.30303	2.71371	4.94695	2.06792e-05	0.00120967	0.00104162	ATGLR3.4/NA/AtNCL/ATCAX5/ATGLR2/MCU3/ATGLR2.9/ATGLR2.8/ATPLC9/ATCAX3/PLC7/ATECA2/MICU/ATCAX4/ATGLR2.5/MCU5/ATGLR1.2/ATGLR1.3/ATPLC/ATPLC5	20
GO:0002239	N-repressed	GO:0002239	response to oomycetes	25/1653	93/14803	0.268817	2.40732	4.82683	2.07409e-05	0.00120967	0.00104162	LecRK-I.6/NA/ATEXO70B2/IOS1/LecRK-III.1/LecRK-III.2/AP4.3A/LTPG5/LecRK-I.1/LecRK-I.4/LecRK-V.6/AtLPK1/LecRK-VII.2/LecRK-V.9/LecRK-VI.4/EXL4/CLT1/CBP60G/LecRK-II.1/LecRK-II.2/LecRK-I.8/LecRK-IX.2/CYP79B3/LecRK-VIII.2/CLT2	25
GO:0009414	N-repressed	GO:0009414	response to water deprivation	72/1653	398/14803	0.180905	1.62004	4.4457	2.23062e-05	0.0012603	0.00108523	AtLEA14/ACS2/ATGST1/ATEXO70B2/ATGSTU17/UBC34/HUP35/PROSCOOP14/AHK3/CPuORF19/ALDH3H1/RD21/AKS1/NA/NF-YA5/ATDIL9/DRY2/STMP3/LDAP1/BZR1/ATBBD1/ABC1K3/AtMYB88/RD2/ATPAL1/ATWRKY33/ATWRKY46/ATHB-7/RGLG1/CLI1/LDAP3/BRL3/APUM5/ATMYB15/AtBAM1/ATMBF1C/CYP71B15/AtRZF1/AtREM4.1/ATHB-12/MPC2L/ACS6/ATCBL1/ATPCAP1/NLP7/ATHVA22D/ATCBF3/ARR10/RD19/ATCIPK14/ABCG22/AtLEA4-5/WSD7/SLAH3/AtYUC6/CBP60G/NF-YB2/COR78/ABI…	72
GO:0009404	N-repressed	GO:0009404	toxin metabolic process	18/1653	57/14803	0.315789	2.82797	4.90233	2.85648e-05	0.00151898	0.00130797	ATGST11/ATGST1/ATGSTU17/ATGSTU24/ATGSTU14/ATGSTU12/ATGSTZ2/CYP71A13/ATWRKY33/ANAC042/CYP71B15/ATMAPK3/ATGSTU9/ATGSTF12/ATMKK9/CYP79B3/AT103-1A/ATGSTF10	18
GO:0009808	N-repressed	GO:0009808	lignin metabolic process	18/1653	57/14803	0.315789	2.82797	4.90233	2.85648e-05	0.00151898	0.00130797	AtGXMT1/ATMYB63/ATC4H/ATPAL1/CYP98A3/CLI1/ATTS02/ATCAD4/CBB1/UGT72E1/GT72B1/AtMYB42/ATCESA3/AtMYB43/HCT/AtCOMT/UGT72E2/CCOAMT	18
GO:0055074	N-repressed	GO:0055074	calcium ion homeostasis	20/1653	68/14803	0.294118	2.63389	4.78781	3.35386e-05	0.00173251	0.00149184	ATGLR3.4/NA/AtNCL/ATCAX5/ATGLR2/MCU3/ATGLR2.9/ATGLR2.8/ATPLC9/ATCAX3/PLC7/ATECA2/MICU/ATCAX4/ATGLR2.5/MCU5/ATGLR1.2/ATGLR1.3/ATPLC/ATPLC5	20
GO:0071669	N-repressed	GO:0071669	plant-type cell wall organization or biogenesis	53/1653	272/14803	0.194853	1.74495	4.39642	3.50561e-05	0.0017606	0.00151602	MUCI70/ANAC010/HSR8/FEI1/ANAC015/AtGXMT1/IRX11/REB1/AGP19/URGT1/CSI3/OSU1/ATMYB63/ATEXPB1/ELMO1/FEI2/ATEXP8/STL1/ATCSLD3/TBL32/ATKINESIN-13A/COBL8/CBB1/AtMSR1/GAUT8/UGD2/GAUT1/ATEXP17/AtMYB42/ANY1/GUX2/ATCESA2/FRB1/ATEXP9/ATCESA3/CESA5/GAUT14/AtMYB43/ATCSLD2/ASFT/FRA1/ATEXP14/TBL14/CESA6/IRX15-L/ATMYB54/CSI1/MGP4/FLA7/AO1/GUX3/GXM2/AtGH9B18	53
GO:0070588	N-repressed	GO:0070588	calcium ion transmembrane transport	16/1653	48/14803	0.333333	2.98508	4.88385	3.73679e-05	0.00182598	0.00157232	NA/AtNCL/ATCAX5/MCU3/ATPLC9/ATCAX3/PLC7/ACA12/ATECA2/MICU/ATCAX4/MCU5/ATPLC/ATPLC5/APC1/ACA1	16
GO:0044042	N-repressed	GO:0044042	glucan metabolic process	42/1653	201/14803	0.208955	1.87124	4.40925	4.22092e-05	0.00200827	0.00172929	GWD/XTH8/REB1/SWEETIE/AXY4/XXT5/CSI3/ATXTH27/ATFUT5/atfut4/STL1/ATCSLD3/XTH16/AtBAM1/ATXT1/ATISA3/AtBAM3/XTH23/ATXTH19/ANY1/XTH7/APL3/ATCESA2/SBE2.2/ATCESA3/XXT3/CESA5/ATCSLD2/7TM1/ATGSL09/AtXTH13/ATGT18/TBL14/CESA6/SHOU4L/CSI1/DPE2/ATFUT6/AtXTH12/ATXTH17/ATGH9A1/BGLU42	42
GO:0042742	N-repressed	GO:0042742	defense response to bacterium	70/1653	393/14803	0.178117	1.59508	4.23909	4.82871e-05	0.00223854	0.00192757	LecRK-I.6/ATEXO70B2/TGA3/PROSCOOP14/AHK3/RKL1/IOS1/GRI/GLIP2/PXMT1/ATICS1/TGA7/PBL14/ATIPS2/ATWRKY60/NHL13/LecRK-III.1/LecRK-III.2/CYP71A12/CYP71A13/AtSWAP70/AP4.3A/ATWRKY33/ArathEULS3/PRN2/AtGH3.11/ATWRKY46/AIG2/LecRK-I.1/LecRK-I.4/SNIPER4/ATERF#011/LecRK-V.6/AtLPK1/CRK25/CRK5/CRK20/GGP/LecRK-VII.2/PIP1/LecRK-V.9/ADR1-L1/SSN2/CBNAC/EDS5/RD19/LecRK-VI.4/ADR1-L2/NHL3/AtGH3.12/SZE1/CBP60G/GLIP1/TAO…	70
GO:0009833	N-repressed	GO:0009833	plant-type primary cell wall biogenesis	9/1653	18/14803	0.5	4.47762	5.23409	5.00899e-05	0.00226406	0.00194955	URGT1/ATCSLD3/ANY1/ATCESA2/ATCESA3/CESA5/ATCSLD2/CESA6/CSI1	9
GO:0010817	N-repressed	GO:0010817	regulation of hormone levels	47/1653	238/14803	0.197479	1.76847	4.23735	6.76351e-05	0.00298254	0.00256822	YUC9/YUC3/AMI1/SAUR41/CYP722A1/ASB1/AAE18/ALA9/PP2A/ALA5/ADTO1/ATVPS45/PILS5/NDL3/CYP711A1/BAS1/ATLOG1/ABCB1/BEN1/RGLG1/ILR1/AtPNC1/WAG2/CBB1/CYP702A5/LOG5/AMT1/NDL2/LOG8/ATVAMP714/AtYUC6/ATBR6OX/SUPER1/AtCOMT/AtIAMT1/AGC1-1/ILL1/ILL2/NDL1/APP1/CYP79B3/PK3AT/PATL2/AUF1/ATRHM1/ALA10/ATCCD8	47
GO:1901617	N-repressed	GO:1901617	organic hydroxy compound biosynthetic process	39/1653	187/14803	0.208556	1.86767	4.23345	8.15471e-05	0.00351041	0.00302276	AHA10/CYP722A1/CVP1/GRI/PES1/DRY2/ADTO1/ATICS1/SMT3/AtHMGR1/ABC1K3/HMG2/ATIPS2/AtNCER2/BEN1/ATMYB12/AtVIP1/CBB1/CYP702A5/EDS5/ATIPS1/UGT78D2/ATLCBK1/CBP60G/ATBR6OX/AtCOMT/AtcPT5/CBP60a/FACT/SPHK2/ATGSTF12/ERF55/ATFLS3/NA/AtDIR6/ATMYB4/ATRHM1/AtDIR5/AtcPT4	39
GO:0010150	N-repressed	GO:0010150	leaf senescence	33/1653	151/14803	0.218543	1.9571	4.19115	0.000110151	0.00463148	0.0039881	ATPSAT1/NA/AHK3/AT-RSH3/PES1/CLE14/SWEETIE/At2-MMP/ALPHA/AtTTM1/ATOPR1/anac032/NA/ATNHL10/ANAC042/CHI/LTPG14/ATCRK3/anac046/SASP/NA/ARR2/CIK3/ATG11/AEP3/DEAR4/ATGLN1;1/TBL17/COR78/HAI1/ATMKK9/MAP18/ATWRKY28	33
GO:0035556	N-repressed	GO:0035556	intracellular signal transduction	65/1653	369/14803	0.176152	1.57748	3.98282	0.000123987	0.00509474	0.00438701	ATGLR3.4/ATMPK8/AHK3/ATERF11/NA/ERF74/EMB71/ATRBOH/ARR11/ATPTP1/ATMPK15/ATGLR2/AtCDPK16/ATGLR2.9/ATGLR2.8/ATERF15/ERS/ATCRK3/RALFL22/PDLZ2/SCN1/PDK2/ATCPK2/ATMPK19/AHP1/NDR3/DSPTP1/ATMBF1C/ATMAPK3/ATPLC9/WNK3/NA/ATWNK5/ATEOL1/CPK13/PLC7/NA/ATCPK32/MHK/RALF33/ARR2/CBL6/NA/ATCBL1/NA/REN1/BIG4/ATCPK26/ATGLR2.5/SIED1/GLIP1/ATWNK8/ATERF-5/ATGLR1.2/ATGLR1.3/ATCBL2/ATPLC/ATPLC5/CPK28/MAPKKK5/ATIRE1-1/AT…	65
GO:0098662	N-repressed	GO:0098662	inorganic cation transmembrane transport	37/1653	179/14803	0.206704	1.85108	4.06161	0.000148604	0.00597058	0.00514118	AKS2/ATNHX8/AHA10/NA/ATNRAMP2/AKS1/AtNCL/ATCAX5/ZIP11/ATCHX16/ATNHX6/MCU3/ATMTPB1/AMT2/AMT1;5/AtYSL6/ATPLC9/AHA4/ATCAX3/PLC7/ATMTP3/ACA12/ATECA2/ATHKT1/AMT1;1/ATCBL1/MICU/KUP5/ATCAX4/AtYSL4/MCU5/ATPLC/ATPLC5/APC1/ATCHX18/ACA1/ATHAK5	37
GO:0009072	N-repressed	GO:0009072	aromatic amino acid metabolic process	20/1653	75/14803	0.266667	2.38806	4.27269	0.000152487	0.00598522	0.00515378	AtFAH/NA/ASB1/ATGSTZ2/AAS/AAT/ADT3/UGT74F1/AIG2/ATCM1/ADT4/AtMYB42/NA/AMT1/AtMYB43/ADT5/AtTAT2/ADCL/CYP79B3/NA	20
GO:00157111	N-repressed	GO:0015711	organic anion transport	34/1653	160/14803	0.2125	1.90299	4.07155	0.000155589	0.00598522	0.00515378	NA/ALMT4/NA/AIT1/URGT1/NA/UXT2/NA/ATPROT1/LHT6/AtCAT4/AtPNC1/AtNiaP/ATPROT2/PLIP1/MPC2L/ALMT12/AAT1/BASS6/ATUTR2/AtSWEET14/ABCD1/AAP2/CLT1/AtLHT1/NA/NA/APC2/APC1/ATNST-KT1/NA/CLT2/LHT7/ATSPLA2-ALPHA	34
GO:00986601	N-repressed	GO:0098660	inorganic ion transmembrane transport	43/1653	220/14803	0.195455	1.75034	3.9754	0.000172057	0.00648083	0.00558054	AKS2/ATNHX8/AHA10/NPF5.10/NA/ATNRAMP2/AKS1/AtNCL/ATCAX5/ZIP11/ATCHX16/NPF5.11/ATNHX6/MPT1/MCU3/ATMTPB1/AMT2/AMT1;5/AtYSL6/AtNPF2.7/ATPLC9/AHA4/ATCAX3/PLC7/ATMTP3/ACA12/ATECA2/ATHKT1/AMT1;1/ATCBL1/MICU/KUP5/ATCAX4/AtYSL4/MCU5/APC2/ATPLC/ATPLC5/ATNRT2.4/APC1/ATCHX18/ACA1/ATHAK5	43
GO:0009812	N-repressed	GO:0009812	flavonoid metabolic process	21/1653	82/14803	0.256098	2.29341	4.16399	0.000195974	0.00723104	0.00622654	TT15/CYP711A1/CYP98A3/ANAC042/BEN1/ATMYB12/BRT1/GFS9/CIP7/ARR10/AtCHIL/CYP75B1/UGT78D2/MYC3/HCT/AtCOMT/ATGSTF12/ARF10/ATFLS3/NA/ATRHM1	21
GO:0090693	N-repressed	GO:0090693	plant organ senescence	33/1653	156/14803	0.211538	1.89438	3.98146	0.000211078	0.00763259	0.00657231	ATPSAT1/NA/AHK3/AT-RSH3/PES1/CLE14/SWEETIE/At2-MMP/ALPHA/AtTTM1/ATOPR1/anac032/NA/ATNHL10/ANAC042/CHI/LTPG14/ATCRK3/anac046/SASP/NA/ARR2/CIK3/ATG11/AEP3/DEAR4/ATGLN1;1/TBL17/COR78/HAI1/ATMKK9/MAP18/ATWRKY28	33
GO:0052325	N-repressed	GO:0052325	cell wall pectin biosynthetic process	9/1653	21/14803	0.428571	3.83796	4.61405	0.000221591	0.00780482	0.00672062	AGP19/OSU1/ELMO1/AtMSR1/GAUT8/GAUT1/GAUT14/ASFT/MGP4	9
GO:0009969	N-repressed	GO:0009969	xyloglucan biosynthetic process	8/1653	17/14803	0.470588	4.21423	4.70121	0.00022815	0.00780482	0.00672062	REB1/XXT5/ATFUT5/atfut4/ATXT1/XXT3/ATGT18/ATFUT6	8
GO:0030001	N-repressed	GO:0030001	metal ion transport	42/1653	216/14803	0.194444	1.7413	3.89107	0.000228792	0.00780482	0.00672062	ATGLR3.4/AKS2/ATNHX8/AHK3/NA/ATNRAMP2/AKS1/AtNCL/ATCAX5/ZIP11/ATNHX6/ATGLR2/MCU3/ATBHLH029/ATGLR2.9/ATGLR2.8/ATMTPB1/AtYSL6/ATPLC9/ATCAX3/PLC7/ATMTP3/ACA12/ATECA2/ATHKT1/ATCBL1/MICU/KUP5/AVI2H/ATCAX4/ATGLR2.5/AtYSL4/MCU5/AtKAT1/ATGLR1.2/ATGLR1.3/ATPLC/ATPLC5/APC1/ACA1/AtHMP45/ATHAK5	42
GO:0035970	N-repressed	GO:0035970	peptidyl-threonine dephosphorylation	13/1653	40/14803	0.325	2.91045	4.28956	0.000263911	0.00883611	0.00760865	AIP1/NA/NA/PIA1/PP2C.D6/NA/ABI1/NA/PP2C74/ABI2/HAI1/APD9/APD5	13
GO:0071555	N-repressed	GO:0071555	cell wall organization	46/1653	245/14803	0.187755	1.68139	3.81296	0.000273487	0.00899025	0.00774137	ATEXO70B2/ATFH4/MUCI70/FEI1/ATPME2/AtPAE2/AGP19/ATGH9B1/CSI3/ARF17/OSU1/NA/ATEXPB1/ELMO1/FEI2/ATEXP8/STL1/ATPMEPCRD/COBL8/AtMSR1/GAUT8/UGD2/PMEI-PME32/PME35/GAUT1/ATEXP17/AtPME41/ATCSLC12/GGP/ATEXP9/PMEI-PME47/CASP4/CASP5/GAUT14/ASFT/FRA1/PMEI-PME59/ATPMEPCRF/ATEXP14/CSI1/CYP79B3/CASPL1A1/PMEI-PME60/MGP4/CASP1/AtGH9B18	46
GO:0006812	N-repressed	GO:0006812	monoatomic cation transport	48/1653	261/14803	0.183908	1.64694	3.73857	0.000335296	0.0108253	0.00932149	ATGLR3.4/AKS2/ATNHX8/AHA10/AHK3/NA/ATNRAMP2/AKS1/AtNCL/ATCAX5/ZIP11/ATCHX16/ATNHX6/ATGLR2/MCU3/ATBHLH029/ATGLR2.9/ATGLR2.8/ATMTPB1/AtYSL6/ATPLC9/AHA4/ATCAX3/PLC7/ATMTP3/ACA12/ATECA2/ATHKT1/ATCBL1/CSC1/MICU/KUP5/AVI2H/ATCAX4/ATGLR2.5/AtYSL4/MCU5/AtKAT1/ATGLR1.2/ATGLR1.3/APC2/ATPLC/ATPLC5/APC1/ATCHX18/ACA1/AtHMP45/ATHAK5	48
GO:0010345	N-repressed	GO:0010345	suberin biosynthetic process	8/1653	18/14803	0.444444	3.9801	4.48529	0.000370598	0.0117551	0.0101221	DAISY/ATGPAT5/FAR4/ABCG20/ATMYB64/ABCG6/FAR1/ASFT	8
GO:0046189	N-repressed	GO:0046189	phenol-containing compound biosynthetic process	10/1653	27/14803	0.37037	3.31675	4.27186	0.000412423	0.0128562	0.0110703	AHA10/GRI/ATICS1/EDS5/CBP60G/CBP60a/FACT/AtDIR6/ATMYB4/AtDIR5	10
GO:0098655	N-repressed	GO:0098655	monoatomic cation transmembrane transport	35/1653	175/14803	0.2	1.79105	3.73218	0.000426381	0.013066	0.011251	AKS2/ATNHX8/AHA10/NA/ATNRAMP2/AKS1/AtNCL/ATCAX5/ZIP11/ATCHX16/ATNHX6/MCU3/ATMTPB1/AtYSL6/ATPLC9/AHA4/ATCAX3/PLC7/ATMTP3/ACA12/ATECA2/ATHKT1/ATCBL1/MICU/KUP5/ATCAX4/AtYSL4/MCU5/APC2/ATPLC/ATPLC5/APC1/ATCHX18/ACA1/ATHAK5	35
GO:0045490	N-repressed	GO:0045490	pectin catabolic process	16/1653	58/14803	0.275862	2.47041	3.97799	0.000449313	0.0134696	0.0115984	NA/ATPME2/NA/NA/ATPMEPCRD/NA/NA/PMEI-PME32/PME35/AtPME41/PLL19/PMEI-PME47/PMEI-PME59/ATPMEPCRF/PMEI-PME60/NA	16
GO:0006644	N-repressed	GO:0006644	phospholipid metabolic process	41/1653	216/14803	0.189815	1.69984	3.67345	0.000454449	0.0134696	0.0115984	ATGPAT2/5PTASE13/NPC1/AtLPLAT1/AT5P1/FAB1D/ATCDS1/AtHMGR1/PIP5K2/ATLPP1/ATIPS2/PIP5K3/CEK4/AtMDD1/ATLPP3/AtNPC4/PDLZ2/PIP5K6/ATGPAT5/SAC2/PLD/AtPMT1/AtGGPS10/AtDOK1/AtMDD2/PLDBETA2/ATGPAT3/FKP1/PLDGAMMA2/CDS2/NA/PSD3/ATIPS1/ATGPAT7/NA/PGAP3A/FCLY/NA/NA/ATSPLA2-ALPHA/AtGGPS6	41
GO:0071215	N-repressed	GO:0071215	cellular response to abscisic acid stimulus	42/1653	224/14803	0.1875	1.67911	3.63104	0.000508132	0.0144777	0.0124665	PYL9/AIP1/AtPPRT3/AHK3/AKS1/IOS1/TTL1/NF-YA5/ATRBOH/ARR11/RGLG5/CAR3/ATBBD1/NA/ATHPP2C5/ATHB-7/RGLG1/ATPUB9/PLD/ATMAPK3/ATCPK32/ATCBL1/ABI1/AtMYB32/AIRP2/LecRK-VI.4/HHP1/CBP60G/CIP1/PYL1/NA/ABI2/ATPLC/HAI1/FCLY/SPHK2/ARF10/ABF1/bHLH129/LRK10L1.1/NA/ATPIRIN1	42
GO:0097306	N-repressed	GO:0097306	cellular response to alcohol	42/1653	224/14803	0.1875	1.67911	3.63104	0.000508132	0.0144777	0.0124665	PYL9/AIP1/AtPPRT3/AHK3/AKS1/IOS1/TTL1/NF-YA5/ATRBOH/ARR11/RGLG5/CAR3/ATBBD1/NA/ATHPP2C5/ATHB-7/RGLG1/ATPUB9/PLD/ATMAPK3/ATCPK32/ATCBL1/ABI1/AtMYB32/AIRP2/LecRK-VI.4/HHP1/CBP60G/CIP1/PYL1/NA/ABI2/ATPLC/HAI1/FCLY/SPHK2/ARF10/ABF1/bHLH129/LRK10L1.1/NA/ATPIRIN1	42
GO:0006811	N-repressed	GO:0006811	monoatomic ion transport	52/1653	294/14803	0.176871	1.58392	3.58543	0.000512484	0.0144777	0.0124665	ATGLR3.4/AKS2/ATNHX8/AHA10/AHK3/NA/ATNRAMP2/AKS1/AtNCL/ATCAX5/ZIP11/ATCHX16/ATNHX6/ATGLR2/MCU3/ATBHLH029/ATGLR2.9/ATGLR2.8/ATMTPB1/AtYSL6/NPF2.5/ATPLC9/AHA4/ATCAX3/PLC7/ATMTP3/BOR2/ACA12/ATECA2/ATHKT1/ATCBL1/CSC1/MICU/KUP5/AVI2H/ATCAX4/ATGLR2.5/SLAH3/AtYSL4/MCU5/AtKAT1/ATGLR1.2/ATGLR1.3/APC2/ATPLC/ATPLC5/APC1/ATCHX18/ACA1/NA/AtHMP45/ATHAK5	52
GO:0045489	N-repressed	GO:0045489	pectin biosynthetic process	17/1653	65/14803	0.261538	2.34214	3.84475	0.000595147	0.0163501	0.0140788	GAUT6/MUCI70/AGP19/OSU1/GAUT5/ELMO1/GALS1/GAUT9/AtMSR1/GAUT8/GATL10/GAUT1/GATL7/GAUT14/XGD1/ASFT/MGP4	17
GO:0010120	N-repressed	GO:0010120	camalexin biosynthetic process	7/1653	15/14803	0.466667	4.17911	4.36747	0.000610301	0.0163501	0.0140788	CYP71A13/ATWRKY33/ANAC042/CYP71B15/ATMAPK3/ATMKK9/CYP79B3	7
GO:0052317	N-repressed	GO:0052317	camalexin metabolic process	7/1653	15/14803	0.466667	4.17911	4.36747	0.000610301	0.0163501	0.0140788	CYP71A13/ATWRKY33/ANAC042/CYP71B15/ATMAPK3/ATMKK9/CYP79B3	7
GO:0018958	N-repressed	GO:0018958	phenol-containing compound metabolic process	15/1653	54/14803	0.277778	2.48756	3.88262	0.000619486	0.0163501	0.0140788	AtFAH/AHA10/GRI/ATICS1/ATMES7/ATPAL1/UGT74F1/EDS5/CBP60G/AtCOMT/CBP60a/FACT/AtDIR6/ATMYB4/AtDIR5	15
GO:0120254	N-repressed	GO:0120254	olefinic compound metabolic process	18/1653	71/14803	0.253521	2.27034	3.8041	0.00062398	0.0163501	0.0140788	ACS2/UGT71C4/UGT71C3/SWEETIE/ACO5/XER/UGT71C1/ATPAL1/PAL4/BRT1/ATEOL1/ACS6/EOL2/FACT/ACS5/ATMKK9/ERF55/ACCS7	18
GO:0000272	N-repressed	GO:0000272	polysaccharide catabolic process	22/1653	96/14803	0.229167	2.05224	3.6671	0.000745193	0.0192473	0.0165735	NA/GWD/ATPME2/NA/NA/ATPMEPCRD/NA/NA/AtBAM1/PMEI-PME32/PME35/AtPME41/ATISA3/AtBAM3/PLL19/PMEI-PME47/PMEI-PME59/ATPMEPCRF/DPE2/PMEI-PME60/NA/BGLU42	22
GO:0042886	N-repressed	GO:0042886	amide transport	12/1653	39/14803	0.307692	2.75546	3.89183	0.000789325	0.0201	0.0173078	NPF5.10/ATUPS2/ATUPS1/NPF2.5/AtNPF8.1/ABCD1/CLT1/ATDUR3/ATOPT1/ATOPT4/ATOPT7/CLT2	12
GO:0042445	N-repressed	GO:0042445	hormone metabolic process	26/1653	122/14803	0.213115	1.90849	3.57238	0.000842529	0.0211569	0.0182179	YUC9/YUC3/AMI1/CYP722A1/ASB1/AAE18/ADTO1/BAS1/ATLOG1/BEN1/RGLG1/ILR1/AtPNC1/CBB1/CYP702A5/LOG5/AMT1/LOG8/AtYUC6/ATBR6OX/SUPER1/AtCOMT/AtIAMT1/ILL1/ILL2/CYP79B3	26
GO:0009834	N-repressed	GO:0009834	plant-type secondary cell wall biogenesis	19/1653	79/14803	0.240506	2.15379	3.64553	0.000898583	0.0216268	0.0186225	ANAC010/ANAC015/AtGXMT1/IRX11/ATMYB63/TBL32/ATKINESIN-13A/CBB1/AtMYB42/GUX2/ATCESA3/AtMYB43/TBL14/IRX15-L/ATMYB54/FLA7/AO1/GUX3/GXM2	19
GO:0009850	N-repressed	GO:0009850	auxin metabolic process	15/1653	56/14803	0.267857	2.39872	3.71799	0.000938826	0.0216268	0.0186225	YUC9/YUC3/AMI1/ASB1/AAE18/RGLG1/ILR1/AtPNC1/AMT1/AtYUC6/SUPER1/AtIAMT1/ILL1/ILL2/CYP79B3	15
GO:0010118	N-repressed	GO:0010118	stomatal movement	30/1653	149/14803	0.201342	1.80307	3.49302	0.000946823	0.0216268	0.0186225	AKS2/ATEXO70B2/ATMYB61/UBC34/PUB11/ALMT4/RD21/AKS1/ATRBOH/AIT1/ATICS1/ATBBD1/ATGLR2/ArathEULS3/AtGH3.11/PLD/SCAB3/CuAO/MGR1/CST2/ARR2/ATCBL1/ALMT12/ATPCAP1/NLP7/M3K&#948;5/ABI1/CDL1/AtCOMT/ABI2/HAI1	30
GO:0009094	N-repressed	GO:0009094	L-phenylalanine biosynthetic process	6/1653	12/14803	0.5	4.47762	4.27275	0.000977098	0.0216268	0.0186225	AAT/ADT3/ADT4/AtMYB42/AtMYB43/ADT5	6
GO:1902223	N-repressed	GO:1902223	erythrose 4-phosphate/phosphoenolpyruvate family amino acid biosynthetic process	6/1653	12/14803	0.5	4.47762	4.27275	0.000977098	0.0216268	0.0186225	AAT/ADT3/ADT4/AtMYB42/AtMYB43/ADT5	6
GO:0009403	N-repressed	GO:0009403	toxin biosynthetic process	7/1653	16/14803	0.4375	3.91791	4.14025	0.000980861	0.0216268	0.0186225	CYP71A13/ATWRKY33/ANAC042/CYP71B15/ATMAPK3/ATMKK9/CYP79B3	7
GO:0009700	N-repressed	GO:0009700	indole phytoalexin biosynthetic process	7/1653	16/14803	0.4375	3.91791	4.14025	0.000980861	0.0216268	0.0186225	CYP71A13/ATWRKY33/ANAC042/CYP71B15/ATMAPK3/ATMKK9/CYP79B3	7
GO:0046217	N-repressed	GO:0046217	indole phytoalexin metabolic process	7/1653	16/14803	0.4375	3.91791	4.14025	0.000980861	0.0216268	0.0186225	CYP71A13/ATWRKY33/ANAC042/CYP71B15/ATMAPK3/ATMKK9/CYP79B3	7
GO:0052314	N-repressed	GO:0052314	phytoalexin metabolic process	7/1653	16/14803	0.4375	3.91791	4.14025	0.000980861	0.0216268	0.0186225	CYP71A13/ATWRKY33/ANAC042/CYP71B15/ATMAPK3/ATMKK9/CYP79B3	7
GO:0052315	N-repressed	GO:0052315	phytoalexin biosynthetic process	7/1653	16/14803	0.4375	3.91791	4.14025	0.000980861	0.0216268	0.0186225	CYP71A13/ATWRKY33/ANAC042/CYP71B15/ATMAPK3/ATMKK9/CYP79B3	7
GO:0120251	N-repressed	GO:0120251	hydrocarbon biosynthetic process	15/1653	57/14803	0.263158	2.35664	3.6383	0.00114469	0.024786	0.0213429	ACS2/TPS29/TPS22/TPS26/SWEETIE/ACO5/NA/TPS25/TPS9/ATEOL1/ACS6/EOL2/ACS5/ATMKK9/ACCS7	15
GO:0006869	N-repressed	GO:0006869	lipid transport	22/1653	99/14803	0.222222	1.99005	3.50422	0.00115156	0.024786	0.0213429	ALA9/AIT1/ALA5/LTPG14/ATTS02/NA/ALIS1/LTPG5/ABCA5/ABCA7/PLIP1/AtSWEET14/ACBP2/ABCD1/ALA1/NA/NA/TET8/NA/ALA10/ATSPLA2-ALPHA/ABCA8	22
GO:0034220	N-repressed	GO:0034220	monoatomic ion transmembrane transport	36/1653	192/14803	0.1875	1.67911	3.35801	0.00123145	0.0261937	0.022555	ATGLR3.4/AKS2/ATNHX8/AHA10/NA/ATNRAMP2/AKS1/AtNCL/ATCAX5/ZIP11/ATCHX16/ATNHX6/MCU3/ATMTPB1/AtYSL6/ATPLC9/AHA4/ATCAX3/PLC7/ATMTP3/ACA12/ATECA2/ATHKT1/ATCBL1/MICU/KUP5/ATCAX4/AtYSL4/MCU5/APC2/ATPLC/ATPLC5/APC1/ATCHX18/ACA1/ATHAK5	36
GO:0009620	N-repressed	GO:0009620	response to fungus	54/1653	321/14803	0.168224	1.50649	3.25268	0.00135302	0.0281574	0.0242459	AtLEA14/ATEXO70B2/GWD/AT3-MMP/ATFH4/AtSBT3.5/RD21/4CL.1/IOS1/NA/NA/NA/PXMT1/At2-MMP/ATMYB122/ATICS1/ATBBD1/RFO1/DMR1/ATIPS2/ATWRKY60/NA/CYP71A13/atPARG2/AtROS1/ATWRKY33/NA/ATTI1/AtVIP1/NA/AHL19/EAP3/CML36/CES101/LAG1/4CL2/LTPG5/PRT1/CYP71B15/LecRK-I.1/ATSYP122/AtPME41/ADR1-L1/ADR1-L2/LRR1/NA/CBP60G/PRX62/GLIP1/ATWRKY8/LecRK-I.8/MAPKKK5/ATMKK9/ATI3A	54
GO:0009738	N-repressed	GO:0009738	abscisic acid-activated signaling pathway	36/1653	193/14803	0.186528	1.67041	3.32373	0.00135492	0.0281574	0.0242459	PYL9/AIP1/AtPPRT3/IOS1/TTL1/NF-YA5/ATRBOH/ARR11/RGLG5/CAR3/ATBBD1/NA/ATHPP2C5/ATHB-7/RGLG1/PLD/ATMAPK3/ATCPK32/ATCBL1/ABI1/AtMYB32/AIRP2/LecRK-VI.4/HHP1/CBP60G/CIP1/PYL1/NA/ABI2/ATPLC/HAI1/FCLY/ARF10/ABF1/NA/ATPIRIN1	36
GO:0010876	N-repressed	GO:0010876	lipid localization	24/1653	113/14803	0.212389	1.902	3.41245	0.0013756	0.0282622	0.0243362	ALA9/AIT1/ALA5/LTPG14/LDAP3/ATTS02/NA/ALIS1/LTPG5/ABCA5/ABCA7/PLIP1/AtSWEET14/ACBP2/ABCD1/ALA1/NA/NA/LDIP/TET8/NA/ALA10/ATSPLA2-ALPHA/ABCA8	24
GO:0070085	N-repressed	GO:0070085	glycosylation	30/1653	153/14803	0.196078	1.75593	3.33228	0.00147223	0.0299078	0.0257532	NA/TT15/NA/ATFUT5/atfut4/NA/NA/GALS1/EDA5/SGT/ATFUT11/AtMSR1/GFAT/AtDOK1/ExAD/ATXT1/NA/NA/NA/XGD1/GALS2/DSA1/NA/AtcPT5/ATGT18/GALS3/ATFUT6/ALG10/RHS8/AtcPT4	30
GO:0006575	N-repressed	GO:0006575	cellular modified amino acid metabolic process	22/1653	101/14803	0.217822	1.95064	3.39879	0.00151762	0.0304873	0.0262522	ATGST11/ATGST1/ATGSTU17/ATGSTU24/ATGSTU14/ETHE1/ATGSTU12/ATGGH2/ATGSTZ2/MTHFR2/ATHMT-1/MTHFR1/SHM4/GGT3/ATIPS1/ADCL/ATGSTU9/FCLY/ATGSTF12/AT103-1A/NA/ATGSTF10	22
GO:00158491	N-repressed	GO:0015849	organic acid transport	26/1653	127/14803	0.204724	1.83335	3.34396	0.00156169	0.0310279	0.0267177	NA/ALMT4/NA/AIT1/NA/ATPROT1/LHT6/AtCAT4/AtNiaP/ABCG20/ATPROT2/PLIP1/MPC2L/ALMT12/AAT1/BASS6/AtSWEET14/ABCD1/AAP2/ABCG6/AtLHT1/NA/NA/NA/LHT7/ATSPLA2-ALPHA	26
GO:0019375	N-repressed	GO:0019375	galactolipid biosynthetic process	6/1653	13/14803	0.461538	4.13318	4.00689	0.00164382	0.0323047	0.0278171	AtLPLAT1/ATMGD3/PDLZ2/ATTS02/DGD2/ATMGD2	6
GO:0120252	N-repressed	GO:0120252	hydrocarbon metabolic process	16/1653	65/14803	0.246154	2.20437	3.45008	0.0017151	0.033343	0.0287112	ACS2/TPS29/TPS22/TPS26/SWEETIE/ACO5/NA/TPS25/TPS9/ATEOL1/ACS6/EOL2/ACS5/ATMKK9/ACCS7/ATCCD8	16
GO:0042545	N-repressed	GO:0042545	cell wall modification	26/1653	128/14803	0.203125	1.81903	3.29952	0.00175618	0.0337785	0.0290861	ATEXO70B2/ATFH4/ATPME2/ATGH9B1/ARF17/NA/ATEXPB1/ATEXP8/ATPMEPCRD/PMEI-PME32/PME35/ATEXP17/AtPME41/GGP/ATEXP9/PMEI-PME47/CASP4/CASP5/PMEI-PME59/ATPMEPCRF/ATEXP14/CYP79B3/CASPL1A1/PMEI-PME60/CASP1/AtGH9B18	26
GO:0042446	N-repressed	GO:0042446	hormone biosynthetic process	14/1653	54/14803	0.259259	2.32173	3.44978	0.00193018	0.0367344	0.0316315	YUC9/YUC3/AMI1/ASB1/ATLOG1/BEN1/LOG5/AMT1/LOG8/AtYUC6/SUPER1/AtCOMT/AtIAMT1/CYP79B3	14
GO:0009247	N-repressed	GO:0009247	glycolipid biosynthetic process	13/1653	49/14803	0.265306	2.37588	3.42024	0.00221274	0.0416732	0.0358842	AtLPLAT1/ATMGD3/GCS/PDLZ2/ATTS02/DGD2/SQD1/SQD2/ATMGD2/NA/PGAP3A/NA/NA	13
GO:0008654	N-repressed	GO:0008654	phospholipid biosynthetic process	29/1653	151/14803	0.192053	1.71988	3.15234	0.00242156	0.0430766	0.0370927	ATGPAT2/AtLPLAT1/FAB1D/ATCDS1/AtHMGR1/PIP5K2/ATIPS2/PIP5K3/CEK4/AtMDD1/PDLZ2/PIP5K6/ATGPAT5/AtPMT1/AtGGPS10/AtDOK1/AtMDD2/ATGPAT3/FKP1/CDS2/NA/PSD3/ATIPS1/ATGPAT7/NA/PGAP3A/NA/NA/AtGGPS6	29
GO:0045017	N-repressed	GO:0045017	glycerolipid biosynthetic process	26/1653	131/14803	0.198473	1.77737	3.16851	0.00246898	0.0430766	0.0370927	ATGPAT2/AtLPLAT1/FAB1D/PES1/ATCDS1/PIP5K2/PIP5K3/CEK4/PDLZ2/PIP5K6/ATGPAT5/AtPMT1/AtDGAT2/PLIP1/ATGPAT3/CDS2/NA/PSD3/ATIPS1/ATGPAT7/WSD7/ATPDAT/NA/PGAP3A/NA/NA	26
GO:0006857	N-repressed	GO:0006857	oligopeptide transport	8/1653	23/14803	0.347826	3.11486	3.59868	0.00249172	0.0430766	0.0370927	NPF5.10/NPF2.5/AtNPF8.1/CLT1/ATOPT1/ATOPT4/ATOPT7/CLT2	8
GO:0015833	N-repressed	GO:0015833	peptide transport	8/1653	23/14803	0.347826	3.11486	3.59868	0.00249172	0.0430766	0.0370927	NPF5.10/NPF2.5/AtNPF8.1/CLT1/ATOPT1/ATOPT4/ATOPT7/CLT2	8
GO:0009692	N-repressed	GO:0009692	ethylene metabolic process	9/1653	28/14803	0.321429	2.87847	3.52738	0.00252551	0.0430766	0.0370927	ACS2/SWEETIE/ACO5/ATEOL1/ACS6/EOL2/ACS5/ATMKK9/ACCS7	9
GO:0009693	N-repressed	GO:0009693	ethylene biosynthetic process	9/1653	28/14803	0.321429	2.87847	3.52738	0.00252551	0.0430766	0.0370927	ACS2/SWEETIE/ACO5/ATEOL1/ACS6/EOL2/ACS5/ATMKK9/ACCS7	9
GO:0043449	N-repressed	GO:0043449	cellular alkene metabolic process	9/1653	28/14803	0.321429	2.87847	3.52738	0.00252551	0.0430766	0.0370927	ACS2/SWEETIE/ACO5/ATEOL1/ACS6/EOL2/ACS5/ATMKK9/ACCS7	9
GO:0043450	N-repressed	GO:0043450	alkene biosynthetic process	9/1653	28/14803	0.321429	2.87847	3.52738	0.00252551	0.0430766	0.0370927	ACS2/SWEETIE/ACO5/ATEOL1/ACS6/EOL2/ACS5/ATMKK9/ACCS7	9
GO:1900673	N-repressed	GO:1900673	olefin metabolic process	9/1653	28/14803	0.321429	2.87847	3.52738	0.00252551	0.0430766	0.0370927	ACS2/SWEETIE/ACO5/ATEOL1/ACS6/EOL2/ACS5/ATMKK9/ACCS7	9
GO:1900674	N-repressed	GO:1900674	olefin biosynthetic process	9/1653	28/14803	0.321429	2.87847	3.52738	0.00252551	0.0430766	0.0370927	ACS2/SWEETIE/ACO5/ATEOL1/ACS6/EOL2/ACS5/ATMKK9/ACCS7	9
GO:0009095	N-repressed	GO:0009095	aromatic amino acid family biosynthetic process, prephenate pathway	6/1653	14/14803	0.428571	3.83796	3.76647	0.0026066	0.0440442	0.0379258	AAT/ADT3/ADT4/AtMYB42/AtMYB43/ADT5	6
GO:0006664	N-repressed	GO:0006664	glycolipid metabolic process	14/1653	56/14803	0.25	2.23881	3.29291	0.00279106	0.0462958	0.0398646	AtLPLAT1/ATMGD3/GCS/PDLZ2/ATTS02/DGD2/SQD1/SQD2/ATMGD2/NA/NA/PGAP3A/NA/NA	14
GO:1903509	N-repressed	GO:1903509	liposaccharide metabolic process	14/1653	56/14803	0.25	2.23881	3.29291	0.00279106	0.0462958	0.0398646	AtLPLAT1/ATMGD3/GCS/PDLZ2/ATTS02/DGD2/SQD1/SQD2/ATMGD2/NA/NA/PGAP3A/NA/NA	14
GO:00140701	N-repressed	GO:0014070	response to organic cyclic compound	51/1653	310/14803	0.164516	1.47328	2.98575	0.00292064	0.0480047	0.0413362	NA/MACP1/GAI/DREB26/TGA3/PROSCOOP14/HERK2/GRI/GLIP2/BSK7/STMP3/RGL/PXMT1/ARR11/BZR1/BRON/ATOPR1/MLP328/ATWRKY60/BAS1/NA/AP4.3A/KH9/CuAO-zeta/CHI/ATWRKY46/MEE31/NA/ATSYP122/BSK6/AtPME41/UBI10/CRK5/CRK20/SMXL2/IBL1/AEP3/CYCD3/EDS5/CDL1/NHL3/AtMYB56/GLIP1/BSK2/MYC3/NDL1/LecRK-IX.2/CEP5/ATIRE1-1/BSK8/scpl23	51
GO:00097511	N-repressed	GO:0009751	response to salicylic acid	32/1653	174/14803	0.183908	1.64694	3.04344	0.0030554	0.0497673	0.0428539	NA/MACP1/GAI/DREB26/TGA3/PROSCOOP14/GRI/GLIP2/STMP3/RGL/PXMT1/ARR11/ATOPR1/ATWRKY60/NA/AP4.3A/KH9/CuAO-zeta/ATWRKY46/NA/ATSYP122/UBI10/CRK5/CRK20/AEP3/EDS5/NHL3/GLIP1/NDL1/LecRK-IX.2/CEP5/ATIRE1-1	32
GO:0051553	N-repressed	GO:0051553	flavone biosynthetic process	7/1653	19/14803	0.368421	3.2993	3.55557	0.00319603	0.0511365	0.0440329	ATMYB12/UGT78D2/AtCOMT/ATGSTF12/ATFLS3/NA/ATRHM1	7
GO:0051555	N-repressed	GO:0051555	flavonol biosynthetic process	7/1653	19/14803	0.368421	3.2993	3.55557	0.00319603	0.0511365	0.0440329	ATMYB12/UGT78D2/AtCOMT/ATGSTF12/ATFLS3/NA/ATRHM1	7
GO:0046467	N-repressed	GO:0046467	membrane lipid biosynthetic process	19/1653	88/14803	0.215909	1.93352	3.11399	0.00342068	0.0542507	0.0467145	AtLPLAT1/NA/ATMGD3/GCS/AtNCER2/PDLZ2/ATTS02/LAG1/DGD2/SQD1/SQD2/TSC10B/ATMGD2/ATLCBK1/NA/PGAP3A/SPHK2/NA/NA	19
GO:0009250	N-repressed	GO:0009250	glucan biosynthetic process	24/1653	121/14803	0.198347	1.77624	3.03971	0.00357411	0.0561227	0.0483264	REB1/XXT5/CSI3/ATFUT5/atfut4/STL1/ATCSLD3/ATXT1/ANY1/APL3/ATCESA2/SBE2.2/ATCESA3/XXT3/CESA5/ATCSLD2/7TM1/ATGSL09/ATGT18/CESA6/SHOU4L/CSI1/ATFUT6/ATGH9A1	24
GO:0006790	N-repressed	GO:0006790	sulfur compound metabolic process	53/1653	328/14803	0.161585	1.44703	2.9027	0.00360079	0.0561227	0.0483264	ATGST11/ATGST1/ATGSTU17/ATGSTU24/ATGSTU14/SOT7/PDH-E1/115D-4A/ETHE1/FMO/SWEETIE/SUFE2/ATGSTU12/AtHMGR1/ATGSTZ2/DMR1/AtGRF1/CYP71A13/MAT3/ATWRKY33/AtMDD1/ANAC042/MTHFR2/ATMS2/IQD1/GABA-T/ATSAHH2/ATHMT-1/CYP71B15/FAR4/ATMAPK3/ATEOL1/AtMDD2/IPMI/MTHFR1/NA/AOP/FKP1/GGT3/SQD1/LKR/SQD2/ATCIMS/FAR1/NA/EOL2/ATGSTU9/NA/ATGSTF12/ATMKK9/CYP79B3/AT103-1A/ATGSTF10	53
GO:0009073	N-repressed	GO:0009073	aromatic amino acid family biosynthetic process	12/1653	46/14803	0.26087	2.33615	3.21787	0.00375606	0.0580423	0.0499794	NA/ASB1/AAT/ADT3/ATCM1/ADT4/AtMYB42/AMT1/AtMYB43/ADT5/ADCL/NA	12

## Sheet: Table S3
Table S3: 2,894 Genotype DEGs, which are genes differentially expressed in both hho5 T-DNA mutant alleles compared to WT- Col-0, with DESEq2 statistics
HHO5_in_planta_DEG	baseMean_hho5.1	log2FoldChange_hho5.1	lfcSE_hho5.1	stat_hho5.1	pvalue_hho5.1	padj_hho5.1	baseMean_hho5.2	log2FoldChange_hho5.2	lfcSE_hho5.2	stat_hho5.2	pvalue_hho5.2	padj_hho5.2	AveLog2	Direction
AT1G01040	532.142	-0.515182	0.0596492	-8.63687	5.77763e-18	2.99755e-16	532.142	-0.461946	0.0599077	-7.71097	1.24862e-14	5.16658e-13	-0.488564	Induced
AT1G01070	99.5474	-0.413222	0.104744	-3.94505	7.97822e-05	0.000962046	99.5474	-0.377742	0.105747	-3.57211	0.000354112	0.00326428	-0.395482	Induced
AT1G01080	56.7771	0.368414	0.079611	4.62768	3.69781e-06	5.90074e-05	56.7771	0.431281	0.0810973	5.31807	1.04872e-07	2.14775e-06	0.399848	Repressed
AT1G01090	1944.27	0.18438	0.0439549	4.19475	2.73176e-05	0.000369729	1944.27	0.120937	0.0440843	2.7433	0.00608247	0.0329071	0.152658	Repressed
AT1G01130	21.3898	0.811523	0.129334	6.27463	3.50475e-10	9.66145e-09	21.3898	0.780821	0.132587	5.88913	3.88243e-09	9.73447e-08	0.796172	Repressed
AT1G01140	12.8761	-1.153	0.210279	-5.48321	4.17686e-08	8.94335e-07	12.8761	-1.12529	0.214636	-5.24276	1.58189e-07	3.1754e-06	-1.13914	Induced
AT1G01180	155.397	-0.300694	0.09318	-3.22702	0.00125087	0.0102887	155.397	-0.346141	0.0939716	-3.68347	0.000230084	0.00226436	-0.323417	Induced
AT1G01220	270.067	0.203257	0.0490347	4.14516	3.39569e-05	0.000447904	270.067	0.18026	0.0497598	3.62259	0.000291664	0.00277261	0.191758	Repressed
AT1G01260	276.617	0.212405	0.052197	4.0693	4.71545e-05	0.000598197	276.617	0.2335	0.0527643	4.42535	9.62879e-06	0.000138373	0.222953	Repressed
AT1G01290	141.092	-0.248158	0.0657213	-3.77591	0.000159422	0.00175885	141.092	-0.281821	0.0669293	-4.21073	2.54546e-05	0.000329872	-0.26499	Induced
AT1G01380	74.3952	-0.403944	0.125532	-3.21786	0.00129152	0.0105458	74.3952	-0.36891	0.126516	-2.91591	0.00354653	0.0215174	-0.386427	Induced
AT1G01420	127.327	0.475322	0.10759	4.41792	9.96535e-06	0.000148046	127.327	0.436506	0.108293	4.03079	5.55902e-05	0.000655485	0.455914	Repressed
AT1G01550	2825.18	-0.24511	0.0910195	-2.69293	0.00708262	0.0418912	2825.18	-0.33432	0.0910741	-3.67085	0.000241741	0.00236185	-0.289715	Induced
AT1G01560	46.604	-0.847588	0.199987	-4.23822	2.25295e-05	0.000310109	46.604	-0.986239	0.202027	-4.88172	1.05166e-06	1.80639e-05	-0.916914	Induced
AT1G01580	23.8036	-0.452252	0.151089	-2.99328	0.00275994	0.019769	23.8036	-0.680214	0.156661	-4.34196	1.41219e-05	0.00019558	-0.566233	Induced
AT1G01600	206.968	0.318934	0.113284	2.81534	0.00487256	0.0312196	206.968	0.426614	0.113489	3.75909	0.000170536	0.00174981	0.372774	Repressed
AT1G01630	711.72	0.441161	0.0723312	6.09918	1.06614e-09	2.79797e-08	711.72	0.438704	0.0724888	6.05202	1.43037e-09	3.78329e-08	0.439933	Repressed
AT1G01660	68.0103	-0.845427	0.160668	-5.26194	1.42543e-07	2.82213e-06	68.0103	-0.94276	0.162143	-5.81436	6.08661e-09	1.48203e-07	-0.894094	Induced
AT1G01670	28.7271	-3.10207	0.132946	-23.3333	2.03609e-120	2.05991e-117	28.7271	-2.92142	0.136245	-21.4424	5.37971e-102	5.44266e-99	-3.01175	Induced
AT1G01690	87.0708	-0.21142	0.0779853	-2.71103	0.00670754	0.0402075	87.0708	-0.292093	0.0798867	-3.65634	0.000255845	0.00247692	-0.251756	Induced
AT1G01710	271.211	-0.367841	0.0804145	-4.57432	4.7778e-06	7.49412e-05	271.211	-0.430191	0.080989	-5.31173	1.08592e-07	2.21498e-06	-0.399016	Induced
AT1G01770	120.807	-0.2744	0.0685867	-4.00077	6.31361e-05	0.000778012	120.807	-0.2478	0.0696766	-3.55643	0.000375932	0.00343879	-0.2611	Induced
AT1G01800	628.534	-0.466237	0.0515324	-9.04744	1.46355e-19	8.41294e-18	628.534	-0.462238	0.0518488	-8.91512	4.87301e-19	2.76968e-17	-0.464237	Induced
AT1G01910	502.528	0.127981	0.0391483	3.26913	0.00107878	0.00912928	502.528	0.17653	0.0395242	4.46637	7.95576e-06	0.00011665	0.152255	Repressed
AT1G02020	102.302	0.3762	0.0863683	4.35577	1.32602e-05	0.000190423	102.302	0.359839	0.0874073	4.11681	3.8416e-05	0.000471097	0.36802	Repressed
AT1G02070	8.84911	-0.865346	0.233986	-3.69828	0.000217069	0.00230439	8.84911	-1.01643	0.243289	-4.17788	2.9424e-05	0.000372802	-0.940889	Induced
AT1G02100	412.932	-0.107102	0.0356567	-3.00371	0.00266707	0.019245	412.932	-0.105247	0.0363054	-2.89893	0.00374435	0.0225822	-0.106175	Induced
AT1G02170	386.089	-0.220944	0.0688795	-3.2077	0.00133803	0.0108381	386.089	-0.244159	0.0692722	-3.52463	0.000424079	0.00380018	-0.232552	Induced
AT1G02180	25.8871	0.948989	0.111773	8.49028	2.06136e-17	1.0248e-15	25.8871	0.838543	0.115643	7.2511	4.13387e-13	1.53196e-11	0.893766	Repressed
AT1G02205	22.4226	-2.95806	0.286322	-10.3312	5.09073e-25	3.91657e-23	22.4226	-2.58704	0.284216	-9.10238	8.8376e-20	5.35389e-18	-2.77255	Induced
AT1G02230	63.1294	-0.962136	0.224016	-4.29494	1.74743e-05	0.00024588	63.1294	-0.703284	0.224133	-3.13779	0.00170225	0.0120179	-0.83271	Induced
AT1G02260	159.369	2.37085	0.080906	29.3038	9.27241e-189	3.75236e-185	159.369	2.42478	0.0813329	29.813	2.65092e-195	1.07278e-191	2.39782	Repressed
AT1G02270	225.7	0.44557	0.0798984	5.57671	2.45114e-08	5.40855e-07	225.7	0.418865	0.0804366	5.20739	1.91512e-07	3.78793e-06	0.432218	Repressed
AT1G02280	160.753	-0.821755	0.0692389	-11.8684	1.72729e-32	1.83947e-30	160.753	-0.865972	0.0704984	-12.2836	1.10979e-34	1.24753e-32	-0.843864	Induced
AT1G02290	118.989	0.193364	0.0670406	2.88429	0.00392303	0.0263375	118.989	0.177174	0.0682336	2.59658	0.00941578	0.0455351	0.185269	Repressed
AT1G02310	21.3987	-0.9383	0.154313	-6.08051	1.19804e-09	3.12385e-08	21.3987	-0.938577	0.158352	-5.92717	3.08204e-09	7.88394e-08	-0.938438	Induced
AT1G02330	339.775	0.764756	0.0420831	18.1725	8.51608e-74	3.37871e-71	339.775	0.800479	0.0425749	18.8017	7.31949e-79	3.29117e-76	0.782618	Repressed
AT1G02360	413.476	-0.402043	0.110783	-3.6291	0.000284415	0.00289189	413.476	-0.493773	0.111094	-4.44465	8.80341e-06	0.000127691	-0.447908	Induced
AT1G02430	15.0264	-0.622898	0.145788	-4.27262	1.93191e-05	0.000269588	15.0264	-0.492481	0.148422	-3.31812	0.000906245	0.00715449	-0.55769	Induced
AT1G02440	17.1585	-0.63081	0.160269	-3.93595	8.28686e-05	0.000994522	17.1585	-0.47505	0.162081	-2.93094	0.00337939	0.020702	-0.55293	Induced
AT1G02860	375.442	-0.279548	0.0766269	-3.64817	0.00026411	0.00272237	375.442	-0.277036	0.0769926	-3.59822	0.000320403	0.00299863	-0.278292	Induced
AT1G03070	35.7342	-0.39551	0.141774	-2.78973	0.00527516	0.033262	35.7342	-0.408606	0.143961	-2.83832	0.00453523	0.0261915	-0.402058	Induced
AT1G03660	19.8811	-0.943135	0.174516	-5.40429	6.50664e-08	1.34342e-06	19.8811	-0.792664	0.176018	-4.50331	6.69032e-06	9.95382e-05	-0.867899	Induced
AT1G03820	355.582	0.53979	0.138696	3.89191	9.94596e-05	0.00116732	355.582	0.41921	0.138981	3.01631	0.00255872	0.016701	0.4795	Repressed
AT1G03950	178.28	-0.203908	0.0716414	-2.84623	0.00442407	0.0289885	178.28	-0.233908	0.072504	-3.22615	0.0012547	0.00936463	-0.218908	Induced
AT1G04180	61.4602	-0.482008	0.0970439	-4.96691	6.80278e-07	1.21597e-05	61.4602	-0.372959	0.098071	-3.80294	0.000142986	0.00149673	-0.427484	Induced
AT1G04240	52.9756	0.637672	0.134718	4.7334	2.20792e-06	3.65291e-05	52.9756	0.914004	0.134718	6.78455	1.16449e-11	3.79424e-10	0.775838	Repressed
AT1G04260	188.142	0.207636	0.0742614	2.79602	0.00517359	0.0327337	188.142	0.21591	0.0748884	2.8831	0.00393787	0.0234143	0.211773	Repressed
AT1G04280	1058.14	-0.41311	0.0766565	-5.38911	7.0809e-08	1.45162e-06	1058.14	-0.403193	0.0767792	-5.25133	1.51003e-07	3.0402e-06	-0.408152	Induced
AT1G04290	17.7145	3.70654	0.23481	15.7853	3.9299e-56	8.28309e-54	17.7145	3.60881	0.236967	15.2292	2.26453e-52	4.40582e-50	3.65768	Repressed
AT1G04310	79.6541	0.77595	0.0926669	8.37354	5.59114e-17	2.6936e-15	79.6541	0.934768	0.0930908	10.0415	1.0017e-23	7.31712e-22	0.855359	Repressed
AT1G04330	143.422	0.478106	0.143277	3.33694	0.000847072	0.00745527	143.422	0.57613	0.143499	4.01487	5.94793e-05	0.000695265	0.527118	Repressed
AT1G04370	14.4141	1.61216	0.313573	5.14126	2.72903e-07	5.17518e-06	14.4141	1.64346	0.314959	5.21801	1.80853e-07	3.59115e-06	1.62781	Repressed
AT1G04425	47.6241	0.687552	0.150343	4.57322	4.80276e-06	7.52562e-05	47.6241	0.824534	0.150891	5.46443	4.64398e-08	9.87042e-07	0.756043	Repressed
AT1G04430	1868.11	0.327441	0.0440677	7.43041	1.08265e-13	4.15679e-12	1868.11	0.341348	0.0441614	7.72955	1.07931e-14	4.49357e-13	0.334394	Repressed
AT1G04445	9.67057	-0.536538	0.189996	-2.82394	0.0047437	0.0305876	9.67057	-0.788661	0.201782	-3.90849	9.28757e-05	0.00102467	-0.662599	Induced
AT1G04555	82.873	0.559292	0.088813	6.29741	3.0266e-10	8.38908e-09	82.873	0.446595	0.0904631	4.93677	7.9427e-07	1.39629e-05	0.502944	Repressed
AT1G04570	40.6727	-0.822434	0.0954741	-8.61421	7.04266e-18	3.62598e-16	40.6727	-0.741045	0.0976903	-7.58566	3.30801e-14	1.3307e-12	-0.78174	Induced
AT1G04580	14.3831	-4.57967	0.257098	-17.813	5.60568e-71	1.95561e-68	14.3831	-4.27437	0.256704	-16.6509	2.97945e-62	8.14678e-60	-4.42702	Induced
AT1G04590	195.468	0.736695	0.083378	8.83561	9.95537e-19	5.44424e-17	195.468	0.73669	0.083872	8.78349	1.58473e-18	8.57362e-17	0.736692	Repressed
AT1G04610	84.7278	-0.503432	0.0936497	-5.3757	7.62878e-08	1.55477e-06	84.7278	-0.522658	0.0950655	-5.49788	3.8439e-08	8.3007e-07	-0.513045	Induced
AT1G04620	12.1819	-1.07875	0.171961	-6.2732	3.53696e-10	9.73697e-09	12.1819	-1.18188	0.180674	-6.54149	6.09084e-11	1.86166e-09	-1.13031	Induced
AT1G04635	40.4953	-0.358602	0.102832	-3.48724	0.000488024	0.0046165	40.4953	-0.276679	0.104574	-2.64577	0.00815046	0.0409527	-0.31764	Induced
AT1G04770	292.821	0.331679	0.115302	2.87662	0.00401964	0.0269049	292.821	0.446616	0.115516	3.86627	0.000110513	0.00119451	0.389148	Repressed
AT1G04820	4957.82	0.201612	0.0642606	3.13741	0.00170449	0.0132751	4957.82	0.179456	0.0642898	2.79136	0.00524867	0.0294269	0.190534	Repressed
AT1G04930	63.0483	0.475921	0.0865086	5.50143	3.76723e-08	8.10055e-07	63.0483	0.434787	0.0883255	4.92255	8.54229e-07	1.48365e-05	0.455354	Repressed
AT1G04950	241.057	-0.284185	0.0666671	-4.26275	2.01926e-05	0.000281195	241.057	-0.28801	0.0672929	-4.27995	1.86939e-05	0.000249671	-0.286097	Induced
AT1G05060	304.043	-0.76377	0.190565	-4.00792	6.12547e-05	0.000759453	304.043	-0.64375	0.190659	-3.37645	0.000734277	0.00601294	-0.70376	Induced
AT1G05150	446.349	0.278142	0.0610887	4.55309	5.28646e-06	8.20294e-05	446.349	0.362205	0.0613146	5.90732	3.47717e-09	8.83884e-08	0.320173	Repressed
AT1G05200	152.573	0.878884	0.0957516	9.1788	4.35931e-20	2.54932e-18	152.573	0.677189	0.096707	7.00248	2.51463e-12	8.71249e-11	0.778037	Repressed
AT1G05220	29.3761	-0.535083	0.106302	-5.03363	4.8129e-07	8.77334e-06	29.3761	-0.764294	0.112882	-6.77075	1.28115e-11	4.1543e-10	-0.649688	Induced
AT1G05270	420.914	-0.155172	0.0449628	-3.45112	0.000558263	0.0051816	420.914	-0.149113	0.0454686	-3.27948	0.00104	0.00803181	-0.152143	Induced
AT1G05300	179.804	0.482075	0.122187	3.94539	7.96713e-05	0.000961282	179.804	0.356316	0.122938	2.89834	0.0037514	0.0226053	0.419195	Repressed
AT1G05320	403.438	-0.721057	0.120148	-6.0014	1.95621e-09	4.9726e-08	403.438	-0.636757	0.120319	-5.29222	1.20839e-07	2.45734e-06	-0.678907	Induced
AT1G05340	74.3885	0.851371	0.164195	5.18511	2.15886e-07	4.14837e-06	74.3885	1.1066	0.164146	6.74156	1.56693e-11	5.05666e-10	0.978985	Repressed
AT1G05350	343.617	0.490153	0.0867816	5.64812	1.62215e-08	3.64291e-07	343.617	0.503481	0.0870555	5.78345	7.31851e-09	1.75454e-07	0.496817	Repressed
AT1G05360	247.876	0.259454	0.0518599	5.00299	5.64492e-07	1.01891e-05	247.876	0.326495	0.0523562	6.23603	4.48802e-10	1.25084e-08	0.292975	Repressed
AT1G05503	15.8347	5.98723	0.479672	12.4819	9.3678e-36	1.14186e-33	15.8347	5.97229	0.480528	12.4286	1.82825e-35	2.13831e-33	5.97976	Repressed
AT1G05540	5.31537	0.859599	0.292078	2.94305	0.00325001	0.0226293	5.31537	0.875156	0.297048	2.94618	0.00321725	0.0199137	0.867378	Repressed
AT1G05620	425.909	-0.167737	0.044464	-3.77242	0.000161675	0.00177886	425.909	-0.162365	0.0449654	-3.61089	0.000305144	0.0028798	-0.165051	Induced
AT1G05630	296.422	0.284785	0.0542182	5.25257	1.4999e-07	2.95224e-06	296.422	0.371137	0.0545655	6.80168	1.03405e-11	3.39107e-10	0.327961	Repressed
AT1G05690	26.71	-0.70634	0.125563	-5.62538	1.85105e-08	4.11584e-07	26.71	-0.83149	0.130893	-6.35243	2.11937e-10	6.10005e-09	-0.768915	Induced
AT1G05710	250.484	1.0731	0.0991861	10.8191	2.79544e-27	2.35679e-25	250.484	0.949429	0.0996552	9.52714	1.61678e-21	1.06214e-19	1.01127	Repressed
AT1G05720	170.782	-0.389501	0.0561509	-6.93669	4.01382e-12	1.35585e-10	170.782	-0.421427	0.0573679	-7.34605	2.04153e-13	7.76473e-12	-0.405464	Induced
AT1G05750	32.6782	0.354019	0.109188	3.24228	0.00118576	0.0098492	32.6782	0.517541	0.11016	4.69808	2.62618e-06	4.23503e-05	0.43578	Repressed
AT1G05770	28.2975	-1.03673	0.142821	-7.25893	3.90161e-13	1.43798e-11	28.2975	-1.01317	0.145652	-6.95611	3.498e-12	1.18756e-10	-1.02495	Induced
AT1G05790	209.895	-0.312133	0.0606538	-5.14614	2.65897e-07	5.05655e-06	209.895	-0.382762	0.0616679	-6.20683	5.40637e-10	1.49648e-08	-0.347448	Induced
AT1G05805	392.951	-0.213202	0.0501192	-4.25389	2.10084e-05	0.000291553	392.951	-0.220024	0.0506107	-4.34737	1.37778e-05	0.000191339	-0.216613	Induced
AT1G05840	222.48	-0.362859	0.0599992	-6.04773	1.46896e-09	3.80053e-08	222.48	-0.404654	0.0608867	-6.64601	3.01144e-11	9.44706e-10	-0.383757	Induced
AT1G05860	127.218	-0.205195	0.0623949	-3.28866	0.00100667	0.00860179	127.218	-0.182528	0.0635378	-2.87275	0.00406921	0.0240679	-0.193862	Induced
AT1G05890	866.686	-0.189484	0.0711335	-2.66379	0.00772661	0.0447838	866.686	-0.205752	0.0713008	-2.8857	0.00390547	0.0232832	-0.197618	Induced
AT1G05894	16.936	-0.487808	0.135581	-3.59791	0.000320786	0.00321964	16.936	-0.459486	0.139827	-3.28609	0.00101588	0.00787257	-0.473647	Induced
AT1G05900	133.508	-0.756118	0.0882302	-8.56984	1.0363e-17	5.24213e-16	133.508	-0.796852	0.0893535	-8.91797	4.74925e-19	2.71458e-17	-0.776485	Induced
AT1G05970	35.0942	-0.537805	0.137837	-3.90174	9.55042e-05	0.0011281	35.0942	-0.539358	0.140099	-3.84984	0.000118197	0.00126808	-0.538582	Induced
AT1G05990	20.1578	-0.465412	0.143323	-3.24729	0.00116508	0.00971332	20.1578	-0.788582	0.151867	-5.19257	2.07407e-07	4.05868e-06	-0.626997	Induced
AT1G06110	364.478	-0.263325	0.0516105	-5.10215	3.35808e-07	6.28645e-06	364.478	-0.289781	0.0521901	-5.55242	2.81745e-08	6.24407e-07	-0.276553	Induced
AT1G06137	7.92037	-1.89913	0.560565	-3.38788	0.000704343	0.00635101	7.92037	-1.59428	0.559631	-2.8488	0.00438849	0.0255236	-1.7467	Induced
AT1G06150	373.976	0.21193	0.0552424	3.83636	0.00012487	0.00141895	373.976	0.215314	0.055675	3.86734	0.00011003	0.00119119	0.213622	Repressed
AT1G06160	85.8965	0.600181	0.136754	4.38877	1.13991e-05	0.000167624	85.8965	0.710864	0.137137	5.1836	2.17647e-07	4.24264e-06	0.655523	Repressed
AT1G06220	1057.9	0.166504	0.0443524	3.75411	0.000173958	0.00189037	1057.9	0.184812	0.0445361	4.14971	3.32897e-05	0.000414964	0.175658	Repressed
AT1G06290	725.655	-0.417028	0.0658476	-6.33323	2.40081e-10	6.73759e-09	725.655	-0.345477	0.066002	-5.23434	1.65573e-07	3.30395e-06	-0.381253	Induced
AT1G06430	198.473	-0.335895	0.0885627	-3.79273	0.000148998	0.00166023	198.473	-0.29188	0.0890275	-3.27853	0.00104348	0.00804945	-0.313887	Induced
AT1G06460	21.4858	0.724867	0.155726	4.65475	3.24371e-06	5.24325e-05	21.4858	0.436979	0.160899	2.71585	0.00661051	0.0349667	0.580923	Repressed
AT1G06560	164.503	0.176654	0.0668947	2.64078	0.00827149	0.0472783	164.503	0.187183	0.0676902	2.76528	0.00568734	0.0312117	0.181918	Repressed
AT1G06570	268.85	-0.335525	0.1052	-3.18939	0.00142573	0.0114386	268.85	-0.35609	0.105573	-3.37292	0.000743764	0.00607808	-0.345807	Induced
AT1G06590	210.52	0.205034	0.0641347	3.19692	0.00138901	0.0112107	210.52	0.286064	0.0645915	4.42882	9.47496e-06	0.00013655	0.245549	Repressed
AT1G06630	206.626	1.02435	0.0890227	11.5066	1.22148e-30	1.22354e-28	206.626	1.03038	0.0894262	11.5222	1.0199e-30	1.01658e-28	1.02737	Repressed
AT1G06640	2163.62	1.03799	0.0827861	12.5382	4.61251e-36	5.72574e-34	2163.62	0.971278	0.0828398	11.7248	9.51505e-32	9.77297e-30	1.00463	Repressed
AT1G06690	56.0766	0.39196	0.0896718	4.37105	1.23649e-05	0.000179093	56.0766	0.428122	0.0911646	4.69615	2.65115e-06	4.26757e-05	0.410041	Repressed
AT1G06700	693.205	0.214597	0.0301698	7.11297	1.13573e-12	4.01052e-11	693.205	0.178013	0.0306602	5.80598	6.3991e-09	1.5488e-07	0.196305	Repressed
AT1G06710	79.7004	0.284364	0.0800949	3.55034	0.000384731	0.00376158	79.7004	0.319067	0.0813105	3.92406	8.70705e-05	0.000968545	0.301716	Repressed
AT1G06720	1012.52	0.202275	0.0643002	3.1458	0.00165635	0.0129959	1012.52	0.274507	0.0644055	4.26216	2.02459e-05	0.000268626	0.238391	Repressed
AT1G06730	142.662	0.13766	0.0470811	2.92388	0.00345693	0.023816	142.662	0.151038	0.0483763	3.12214	0.0017954	0.0125529	0.144349	Repressed
AT1G06830	80.7422	1.51869	0.173447	8.75597	2.02362e-18	1.09189e-16	80.7422	1.80737	0.173386	10.424	1.92725e-25	1.52926e-23	1.66303	Repressed
AT1G07040	235.112	-0.304813	0.0867088	-3.51536	0.000439153	0.00421929	235.112	-0.399793	0.087375	-4.5756	4.74866e-06	7.26261e-05	-0.352303	Induced
AT1G07175	27.644	-0.550315	0.118253	-4.6537	3.26037e-06	5.265e-05	27.644	-0.537081	0.121428	-4.42305	9.7316e-06	0.000139751	-0.543698	Induced
AT1G07250	302.998	-0.123468	0.0444708	-2.77639	0.0054966	0.0343903	302.998	-0.115279	0.045157	-2.55285	0.0106845	0.0498706	-0.119374	Induced
AT1G07260	424.766	0.448035	0.0697222	6.426	1.31005e-10	3.76528e-09	424.766	0.510417	0.0699131	7.30073	2.86215e-13	1.07644e-11	0.479226	Repressed
AT1G07550	135.278	2.07211	0.180597	11.4736	1.78998e-30	1.76675e-28	135.278	1.85067	0.181158	10.2158	1.68527e-24	1.27714e-22	1.96139	Repressed
AT1G07560	324.421	0.41592	0.108558	3.83132	0.000127459	0.00144563	324.421	0.369556	0.10888	3.39416	0.000688388	0.0056992	0.392738	Repressed
AT1G07660	192.667	-1.48262	0.133521	-11.104	1.19968e-28	1.06935e-26	192.667	-1.40912	0.133963	-10.5188	7.08012e-26	5.70754e-24	-1.44587	Induced
AT1G07680	56.0424	1.8943	0.280638	6.74998	1.47863e-11	4.6602e-10	56.0424	1.94153	0.281037	6.90843	4.90036e-12	1.64162e-10	1.91792	Repressed
AT1G07690	13.0126	-1.79453	0.282205	-6.35896	2.03119e-10	5.7401e-09	13.0126	-1.65924	0.284048	-5.84139	5.17657e-09	1.27269e-07	-1.72688	Induced
AT1G07710	63.8724	-0.718026	0.0833945	-8.60999	7.30697e-18	3.74302e-16	63.8724	-0.772896	0.0860185	-8.98523	2.58196e-19	1.5143e-17	-0.745461	Induced
AT1G07750	564.504	-0.564332	0.0696595	-8.10129	5.43788e-16	2.41294e-14	564.504	-0.518801	0.0698945	-7.42263	1.14821e-13	4.42533e-12	-0.541566	Induced
AT1G07780	112.908	-0.775011	0.0749422	-10.3415	4.57519e-25	3.54691e-23	112.908	-0.715685	0.0760498	-9.41073	4.92683e-21	3.17482e-19	-0.745348	Induced
AT1G07790	947.633	-0.938922	0.107758	-8.71323	2.95347e-18	1.56441e-16	947.633	-0.861041	0.107842	-7.98426	1.41365e-15	6.25902e-14	-0.899981	Induced
AT1G07795	24.1444	-1.74248	0.14759	-11.8062	3.62598e-32	3.80146e-30	24.1444	-1.60529	0.149887	-10.71	9.13881e-27	7.60965e-25	-1.67389	Induced
AT1G07870	316.176	-0.29051	0.101529	-2.86136	0.00421829	0.0279937	316.176	-0.382275	0.101949	-3.74968	0.000177059	0.00181032	-0.336392	Induced
AT1G07890	10933.7	-0.278188	0.073792	-3.76989	0.000163318	0.00179596	10933.7	-0.296976	0.0738048	-4.02381	5.72648e-05	0.000672097	-0.287582	Induced
AT1G07917	8.84445	-1.04174	0.295856	-3.52111	0.000429749	0.00414468	8.84445	-0.898354	0.297973	-3.01488	0.00257077	0.0167472	-0.970047	Induced
AT1G07920	2187.24	0.247607	0.074594	3.31939	0.000902145	0.00786471	2187.24	0.335843	0.0746301	4.5001	6.79217e-06	0.000100979	0.291725	Repressed
AT1G07950	172.945	0.509717	0.0431226	11.8202	3.07012e-32	3.23546e-30	172.945	0.461683	0.0444691	10.3821	2.99127e-25	2.34594e-23	0.4857	Repressed
AT1G07960	334.308	0.362892	0.0991502	3.66003	0.000252187	0.00262083	334.308	0.403839	0.0993727	4.06389	4.82621e-05	0.000578516	0.383366	Repressed
AT1G08200	3758.44	-0.198433	0.0574511	-3.45395	0.000552434	0.00514165	3758.44	-0.2307	0.0575004	-4.01214	6.0171e-05	0.00070173	-0.214567	Induced
AT1G08270	24.8734	0.594105	0.139469	4.25977	2.04641e-05	0.000284609	24.8734	0.72345	0.140726	5.14083	2.73534e-07	5.23128e-06	0.658777	Repressed
AT1G08310	25.2313	-0.493882	0.126212	-3.91311	9.11164e-05	0.00108069	25.2313	-0.509177	0.129804	-3.92267	8.75736e-05	0.000973072	-0.501529	Induced
AT1G08340	138.338	-0.400031	0.100367	-3.98568	6.72883e-05	0.00082616	138.338	-0.386852	0.101102	-3.82633	0.000130066	0.00138005	-0.393442	Induced
AT1G08410	511.05	0.263583	0.0623289	4.22891	2.34825e-05	0.000321914	511.05	0.250439	0.0626358	3.99834	6.37871e-05	0.000738369	0.257011	Repressed
AT1G08470	170.531	0.277068	0.0863757	3.20771	0.00133797	0.0108381	170.531	0.270364	0.0869789	3.10838	0.00188114	0.0130308	0.273716	Repressed
AT1G08520	167.118	0.484665	0.0615836	7.87003	3.54553e-15	1.48839e-13	167.118	0.523887	0.0622952	8.40975	4.10889e-17	2.04273e-15	0.504276	Repressed
AT1G08530	72.0213	0.427055	0.0791865	5.39303	6.92796e-08	1.42171e-06	72.0213	0.339114	0.0811977	4.1764	2.96157e-05	0.000374293	0.383085	Repressed
AT1G08550	34.1999	-0.504702	0.0994105	-5.07695	3.83551e-07	7.11997e-06	34.1999	-0.346375	0.100743	-3.43821	0.000585569	0.00496789	-0.425538	Induced
AT1G08570	430.928	-0.300249	0.0645813	-4.64916	3.33293e-06	5.36931e-05	430.928	-0.270731	0.064949	-4.16837	3.06789e-05	0.000385803	-0.28549	Induced
AT1G08600	715.631	0.184068	0.0404716	4.54808	5.41381e-06	8.3941e-05	715.631	0.20201	0.0407642	4.95557	7.21169e-07	1.27442e-05	0.193039	Repressed
AT1G08730	16.8455	-0.577356	0.146621	-3.93775	8.22497e-05	0.000988853	16.8455	-0.487829	0.149652	-3.25976	0.00111508	0.00849813	-0.532592	Induced
AT1G08763	25.8258	-1.38055	0.379805	-3.63489	0.000278095	0.00283761	25.8258	-1.48605	0.383498	-3.87498	0.000106635	0.00116066	-1.4333	Induced
AT1G08765	43.1071	0.869714	0.121361	7.16631	7.70443e-13	2.76403e-11	43.1071	0.861336	0.122913	7.00766	2.42339e-12	8.43972e-11	0.865525	Repressed
AT1G08770	307.53	-0.511318	0.0859298	-5.95042	2.67454e-09	6.60766e-08	307.53	-0.527419	0.0863627	-6.10702	1.01506e-09	2.72396e-08	-0.519369	Induced
AT1G08840	137.907	0.297561	0.0949559	3.13368	0.00172629	0.0134139	137.907	0.25413	0.0957559	2.65393	0.00795594	0.0402653	0.275846	Repressed
AT1G08880	903.668	-0.295377	0.0632219	-4.67206	2.98187e-06	4.8462e-05	903.668	-0.281243	0.0633997	-4.43603	9.16342e-06	0.000132438	-0.28831	Induced
AT1G08900	19.3168	-1.56842	0.158684	-9.88393	4.88791e-23	3.34128e-21	19.3168	-1.36461	0.159932	-8.53246	1.43264e-17	7.30177e-16	-1.46652	Induced
AT1G08903	25.4492	-0.562074	0.200529	-2.80295	0.00506372	0.0322085	25.4492	-0.695031	0.2039	-3.40868	0.00065277	0.0054534	-0.628553	Induced
AT1G08930	2544.46	-0.418926	0.120786	-3.46834	0.000523685	0.00490745	2544.46	-0.432511	0.120822	-3.57972	0.00034396	0.00318521	-0.425718	Induced
AT1G08955	7.1275	3.21154	0.393387	8.16383	3.24564e-16	1.47578e-14	7.1275	4.37367	0.38483	11.3652	6.23252e-30	5.9206e-28	3.7926	Repressed
AT1G09000	231.002	0.245134	0.0779472	3.14487	0.00166163	0.0130165	231.002	0.228772	0.0785539	2.9123	0.00358781	0.0217287	0.236953	Repressed
AT1G09070	869.133	-0.308951	0.081209	-3.80439	0.000142153	0.00159353	869.133	-0.316303	0.0813493	-3.88821	0.000100987	0.00110393	-0.312627	Induced
AT1G09080	5.78725	-1.04596	0.360888	-2.89829	0.00375199	0.0253905	5.78725	-1.13015	0.370549	-3.04993	0.00228894	0.0152601	-1.08805	Induced
AT1G09100	447.222	0.612692	0.0414297	14.7887	1.73174e-49	2.9695e-47	447.222	0.594022	0.0419156	14.1719	1.3681e-45	2.23242e-43	0.603357	Repressed
AT1G09230	190.16	-0.667591	0.0569809	-11.716	1.05497e-31	1.0891e-29	190.16	-0.7455	0.0583357	-12.7795	2.13471e-37	2.71659e-35	-0.706545	Induced
AT1G09280	224.406	-0.23712	0.0503939	-4.70533	2.53457e-06	4.1627e-05	224.406	-0.227455	0.0512402	-4.439	9.03776e-06	0.000130996	-0.232288	Induced
AT1G09400	16.252	-0.728564	0.151278	-4.81607	1.46411e-06	2.47285e-05	16.252	-0.632393	0.154316	-4.09804	4.16659e-05	0.000506956	-0.680478	Induced
AT1G09410	12.5298	2.15479	0.207422	10.3884	2.79892e-25	2.20364e-23	12.5298	2.08097	0.210798	9.87186	5.51303e-23	3.84657e-21	2.11788	Repressed
AT1G09415	39.5015	-1.08042	0.13288	-8.13077	4.26578e-16	1.91808e-14	39.5015	-1.03341	0.134853	-7.66321	1.81348e-14	7.42793e-13	-1.05691	Induced
AT1G09420	78.7207	-2.77864	0.130994	-21.212	7.39562e-100	6.23512e-97	78.7207	-2.63081	0.132064	-19.9208	2.68731e-88	1.75403e-85	-2.70473	Induced
AT1G09440	82.0182	-0.693891	0.0798664	-8.68814	3.68411e-18	1.9312e-16	82.0182	-0.679782	0.0815159	-8.33926	7.47565e-17	3.67142e-15	-0.686836	Induced
AT1G09480	34.2956	1.74304	0.142246	12.2538	1.60364e-34	1.84364e-32	34.2956	1.3869	0.145781	9.5136	1.84184e-21	1.20608e-19	1.56497	Repressed
AT1G09490	102.956	0.428566	0.0572744	7.48268	7.28246e-14	2.84466e-12	102.956	0.404432	0.0588841	6.86827	6.49851e-12	2.16268e-10	0.416499	Repressed
AT1G09533	16.5485	0.962571	0.15636	6.15611	7.45544e-10	2.00603e-08	16.5485	1.03612	0.158563	6.53448	6.38318e-11	1.94618e-09	0.999347	Repressed
AT1G09560	1079.76	0.76361	0.127775	5.97621	2.28393e-09	5.74075e-08	1079.76	0.628147	0.127863	4.91266	8.985e-07	1.55387e-05	0.695878	Repressed
AT1G09570	1274.05	0.140778	0.0520833	2.70295	0.0068728	0.0409615	1274.05	0.137652	0.0522208	2.63597	0.00838973	0.0417917	0.139215	Repressed
AT1G09680	18.0778	1.41225	0.164555	8.58226	9.30276e-18	4.72945e-16	18.0778	1.08792	0.170165	6.39336	1.6228e-10	4.72456e-09	1.25009	Repressed
AT1G09700	131.091	0.298962	0.0683662	4.37294	1.22582e-05	0.000178057	131.091	0.294331	0.0693936	4.24147	2.22059e-05	0.000291007	0.296646	Repressed
AT1G09794	39.7677	0.302846	0.0928768	3.26073	0.00111127	0.00935335	39.7677	0.28385	0.0954563	2.97361	0.00294322	0.0186336	0.293348	Repressed
AT1G09795	79.0112	0.219444	0.0832232	2.63681	0.00836897	0.0477008	79.0112	0.254375	0.0843933	3.01416	0.0025769	0.0167656	0.236909	Repressed
AT1G09810	153.282	0.294677	0.0677568	4.34904	1.36734e-05	0.00019594	153.282	0.269984	0.0686949	3.93019	8.48798e-05	0.000948347	0.28233	Repressed
AT1G09812	36.3017	0.542476	0.144368	3.7576	0.000171552	0.00186723	36.3017	0.466091	0.14649	3.18172	0.00146405	0.0106445	0.504283	Repressed
AT1G09815	208.696	0.766675	0.0517388	14.8182	1.11772e-49	1.93298e-47	208.696	0.791855	0.0524176	15.1067	1.46367e-51	2.74222e-49	0.779265	Repressed
AT1G09830	335.686	0.238578	0.0576433	4.13888	3.49009e-05	0.000458404	335.686	0.293275	0.0580122	5.05541	4.29477e-07	7.93611e-06	0.265927	Repressed
AT1G09850	225.379	-0.284811	0.0806042	-3.53345	0.000410181	0.00397872	225.379	-0.246129	0.0810521	-3.03667	0.00239206	0.0158277	-0.26547	Induced
AT1G09880	30.173	-0.469107	0.160101	-2.93007	0.00338886	0.0234059	30.173	-0.490463	0.162427	-3.0196	0.00253112	0.0165636	-0.479785	Induced
AT1G09890	23.9864	-1.11597	0.159828	-6.98234	2.90313e-12	9.88923e-11	23.9864	-1.07432	0.162745	-6.60125	4.07719e-11	1.2653e-09	-1.09515	Induced
AT1G09910	114.406	1.42342	0.0680856	20.9064	4.68356e-97	3.50989e-94	114.406	1.37036	0.0692255	19.7956	3.24652e-87	2.05281e-84	1.39689	Repressed
AT1G09925	67.6089	0.48534	0.0898099	5.40409	6.51392e-08	1.34355e-06	67.6089	0.516314	0.0910212	5.67245	1.40766e-08	3.24774e-07	0.500827	Repressed
AT1G09930	14.0785	-1.42709	0.320142	-4.45766	8.28592e-06	0.000125304	14.0785	-1.16451	0.319603	-3.6436	0.000268846	0.0025867	-1.2958	Induced
AT1G09945	12.6862	0.866942	0.233971	3.70534	0.000211111	0.0022494	12.6862	1.00527	0.235383	4.27079	1.94777e-05	0.000258955	0.936107	Repressed
AT1G09950	55.0567	0.285293	0.104891	2.7199	0.00653008	0.0393477	55.0567	0.345013	0.106177	3.24942	0.00115641	0.00874066	0.315153	Repressed
AT1G09985	9.97317	1.10778	0.202289	5.47621	4.34526e-08	9.2647e-07	9.97317	1.06425	0.206677	5.14934	2.61405e-07	5.00877e-06	1.08601	Repressed
AT1G10000	6.98103	5.90925	0.473238	12.4868	8.8085e-36	1.08019e-33	6.98103	5.89954	0.475271	12.413	2.22163e-35	2.55411e-33	5.90439	Repressed
AT1G10070	11.8166	-1.25572	0.281761	-4.45669	8.32353e-06	0.000125779	11.8166	-1.02535	0.282172	-3.63377	0.00027931	0.00267631	-1.14054	Induced
AT1G10095	57.3713	-0.225522	0.0773429	-2.91587	0.00354693	0.0243366	57.3713	-0.31268	0.0803567	-3.89115	9.97715e-05	0.0010936	-0.269101	Induced
AT1G10155	11.5528	-0.804076	0.220257	-3.65062	0.000261607	0.00270621	11.5528	-0.656574	0.222241	-2.95433	0.0031335	0.0195525	-0.730325	Induced
AT1G10180	352.26	-0.131441	0.0411724	-3.19244	0.00141075	0.01135	352.26	-0.172351	0.0419361	-4.10986	3.95902e-05	0.000484615	-0.151896	Induced
AT1G10200	733.647	-0.310625	0.052521	-5.91429	3.33316e-09	8.11591e-08	733.647	-0.293564	0.0527644	-5.56367	2.64164e-08	5.88667e-07	-0.302094	Induced
AT1G10220	21.5651	-0.557778	0.143895	-3.87628	0.000106064	0.00123268	21.5651	-0.647503	0.148594	-4.35752	1.31547e-05	0.000183567	-0.60264	Induced
AT1G10270	448.371	0.288011	0.0925756	3.11109	0.001864	0.014319	448.371	0.250061	0.0928268	2.69385	0.00706324	0.0368629	0.269036	Repressed
AT1G10290	1567.37	0.15035	0.0274822	5.47081	4.47992e-08	9.52172e-07	1567.37	0.205932	0.0276464	7.44876	9.4224e-14	3.64537e-12	0.178141	Repressed
AT1G10300	72.8422	0.682973	0.119786	5.70162	1.18675e-08	2.70719e-07	72.8422	0.764513	0.120471	6.34606	2.20899e-10	6.34897e-09	0.723743	Repressed
AT1G10370	399.28	-1.08497	0.129937	-8.34997	6.82813e-17	3.27394e-15	399.28	-1.16998	0.130273	-8.98098	2.6837e-19	1.5604e-17	-1.12747	Induced
AT1G10400	145.847	0.464341	0.0958154	4.84621	1.25845e-06	2.15427e-05	145.847	0.535402	0.0962284	5.56387	2.63853e-08	5.88622e-07	0.499872	Repressed
AT1G10520	36.5544	0.303131	0.0945808	3.205	0.00135062	0.0109183	36.5544	0.364923	0.0965419	3.77994	0.000156866	0.00162687	0.334027	Repressed
AT1G10540	10.6223	-2.47946	0.218647	-11.34	8.31258e-30	7.82311e-28	10.6223	-2.30605	0.222674	-10.3562	3.92332e-25	3.06503e-23	-2.39276	Induced
AT1G10550	89.1092	-0.392264	0.128156	-3.06082	0.00220731	0.0164504	89.1092	-0.535523	0.129641	-4.1308	3.61503e-05	0.000447106	-0.463894	Induced
AT1G10560	52.8408	0.79149	0.102808	7.69869	1.37468e-14	5.54088e-13	52.8408	1.01638	0.103051	9.86292	6.02684e-23	4.16202e-21	0.903935	Repressed
AT1G10570	228.576	0.363257	0.0937646	3.87414	0.000107002	0.00124286	228.576	0.44279	0.0940551	4.70777	2.50438e-06	4.05713e-05	0.403024	Repressed
AT1G10610	39.7445	-0.288162	0.101811	-2.83038	0.00464934	0.0301425	39.7445	-0.422157	0.105579	-3.99851	6.37438e-05	0.00073829	-0.355159	Induced
AT1G10650	247.893	0.28213	0.0612786	4.60405	4.14351e-06	6.56537e-05	247.893	0.192592	0.0620411	3.10426	0.00190757	0.0131509	0.237361	Repressed
AT1G10760	604.598	0.194759	0.0559615	3.48022	0.000500995	0.00471495	604.598	0.17467	0.0562322	3.10622	0.00189495	0.0131085	0.184714	Repressed
AT1G10810	97.2471	-0.394039	0.0777782	-5.0662	4.05844e-07	7.51313e-06	97.2471	-0.324228	0.0787624	-4.11653	3.84622e-05	0.000471377	-0.359134	Induced
AT1G10865	132.756	0.413584	0.0775766	5.3313	9.75102e-08	1.96908e-06	132.756	0.375933	0.0785393	4.78656	1.69663e-06	2.83013e-05	0.394759	Repressed
AT1G10920	34.4693	-1.04833	0.133537	-7.85052	4.14318e-15	1.73568e-13	34.4693	-1.17276	0.137736	-8.51454	1.67252e-17	8.48166e-16	-1.11054	Induced
AT1G10930	193.675	0.239969	0.0801186	2.99517	0.00274294	0.0196672	193.675	0.233839	0.0806966	2.89776	0.0037584	0.022613	0.236904	Repressed
AT1G10940	858.781	-0.214742	0.0470861	-4.56062	5.1003e-06	7.93842e-05	858.781	-0.238989	0.0473436	-5.04797	4.46532e-07	8.21376e-06	-0.226865	Induced
AT1G10970	133.427	-0.527536	0.0867497	-6.08113	1.1934e-09	3.11577e-08	133.427	-0.59344	0.0881693	-6.73069	1.68858e-11	5.42329e-10	-0.560488	Induced
AT1G11060	297.891	-0.158478	0.0482217	-3.28644	0.00101462	0.00866236	297.891	-0.136076	0.0488485	-2.78567	0.00534175	0.029833	-0.147277	Induced
AT1G11100	165.598	0.457638	0.099906	4.58069	4.63447e-06	7.29758e-05	165.598	0.421629	0.100489	4.19577	2.71944e-05	0.000349367	0.439633	Repressed
AT1G11160	148.936	0.304836	0.104274	2.92343	0.00346203	0.023843	148.936	0.365573	0.104675	3.49246	0.000478601	0.00421411	0.335205	Repressed
AT1G11175	36.3591	-0.508767	0.105484	-4.82316	1.41298e-06	2.39851e-05	36.3591	-0.555228	0.108823	-5.10211	3.35883e-07	6.34572e-06	-0.531997	Induced
AT1G11180	14.0352	0.533318	0.169481	3.14677	0.00165083	0.0129644	14.0352	0.48174	0.173703	2.77335	0.00554829	0.0306906	0.507529	Repressed
AT1G11185	88.0278	-0.757731	0.161184	-4.70103	2.58848e-06	4.24091e-05	88.0278	-0.78209	0.162158	-4.82301	1.4141e-06	2.39038e-05	-0.769911	Induced
AT1G11200	152.561	0.302552	0.0563815	5.36616	8.04288e-08	1.63557e-06	152.561	0.259775	0.057565	4.51272	6.40027e-06	9.55037e-05	0.281164	Repressed
AT1G11270	38.835	1.15968	0.108948	10.6443	1.85294e-26	1.51791e-24	38.835	1.07139	0.111385	9.61884	6.65806e-22	4.44617e-20	1.11554	Repressed
AT1G11280	271.725	3.30948	0.0905404	36.5526	1.62403e-292	3.28607e-288	271.725	3.35721	0.090766	36.9875	1.82115e-299	3.68492e-295	3.33335	Repressed
AT1G11310	1190.06	-0.362359	0.0696791	-5.20039	1.98869e-07	3.85063e-06	1190.06	-0.362055	0.0698053	-5.18663	2.14129e-07	4.18212e-06	-0.362207	Induced
AT1G11540	454.635	0.956626	0.118753	8.05557	7.91065e-16	3.45711e-14	454.635	0.895065	0.118931	7.5259	5.23597e-14	2.06923e-12	0.925845	Repressed
AT1G11710	55.7749	0.934567	0.122179	7.64918	2.02265e-14	8.0882e-13	55.7749	1.03153	0.122916	8.39216	4.77291e-17	2.36125e-15	0.983047	Repressed
AT1G11800	107.839	-1.21085	0.0759358	-15.9458	3.04924e-57	6.78003e-55	107.839	-1.30883	0.0782498	-16.7263	8.43536e-63	2.3381e-60	-1.25984	Induced
AT1G11820	298.581	0.196091	0.0602427	3.25502	0.00113385	0.00950387	298.581	0.162502	0.060812	2.6722	0.0075355	0.0386988	0.179296	Repressed
AT1G11860	957.797	0.586015	0.0474751	12.3436	5.27282e-35	6.20293e-33	957.797	0.598859	0.0476411	12.5702	3.07937e-36	3.68686e-34	0.592437	Repressed
AT1G11870	148.935	-0.165401	0.0537351	-3.07809	0.00208334	0.0156774	148.935	-0.155355	0.0549243	-2.82852	0.00467635	0.0268277	-0.160378	Induced
AT1G11880	50.6569	0.839553	0.0894324	9.38758	6.13964e-21	3.73061e-19	50.6569	0.87325	0.091003	9.59584	8.32376e-22	5.54023e-20	0.856402	Repressed
AT1G11905	196.65	-0.42082	0.0475414	-8.85165	8.62327e-19	4.75431e-17	196.65	-0.37889	0.0484845	-7.81467	5.51093e-15	2.34754e-13	-0.399855	Induced
AT1G11930	303.303	-0.269032	0.0901266	-2.98504	0.00283539	0.0202083	303.303	-0.254351	0.0904539	-2.81194	0.00492432	0.0279727	-0.261691	Induced
AT1G12010	375.104	0.786427	0.108183	7.26943	3.61007e-13	1.33539e-11	375.104	0.728752	0.10844	6.72033	1.81307e-11	5.80471e-10	0.75759	Repressed
AT1G12020	90.7109	0.45807	0.0956584	4.78861	1.67944e-06	2.82006e-05	90.7109	0.421883	0.0968379	4.35659	1.32104e-05	0.000184218	0.439977	Repressed
AT1G12110	2040.21	0.425817	0.0838051	5.08104	3.75365e-07	6.97441e-06	2040.21	0.299411	0.083918	3.5679	0.000359857	0.00331121	0.362614	Repressed
AT1G12160	226.631	0.738435	0.0471794	15.6516	3.23756e-55	6.68458e-53	226.631	0.72619	0.047975	15.1368	9.25791e-52	1.76721e-49	0.732312	Repressed
AT1G12200	1365.68	0.779095	0.14106	5.52314	3.32989e-08	7.22155e-07	1365.68	0.792291	0.1411	5.61512	1.96428e-08	4.44081e-07	0.785693	Repressed
AT1G12240	1336.73	-0.214126	0.0718338	-2.98085	0.00287448	0.0204293	1336.73	-0.212693	0.0719333	-2.95681	0.00310836	0.0194419	-0.21341	Induced
AT1G12290	168.882	-0.284821	0.0947746	-3.00524	0.00265369	0.0191597	168.882	-0.278642	0.095364	-2.92188	0.00347923	0.0211917	-0.281732	Induced
AT1G12340	19.307	-7.04071	0.432511	-16.2787	1.39812e-59	3.5362e-57	19.307	-7.4201	0.451499	-16.4344	1.08578e-60	2.7123e-58	-7.23041	Induced
AT1G12370	165.637	0.156632	0.0541	2.89523	0.00378878	0.0255882	165.637	0.181265	0.0550122	3.295	0.00098423	0.00765075	0.168948	Repressed
AT1G12380	265.258	0.242808	0.0665767	3.64704	0.000265276	0.0027316	265.258	0.345205	0.0668547	5.16352	2.42346e-07	4.67493e-06	0.294007	Repressed
AT1G12390	114.575	2.14691	0.0783326	27.4076	2.22874e-165	5.63704e-162	114.575	2.13208	0.0791521	26.9365	8.2216e-160	2.07945e-156	2.13949	Repressed
AT1G12400	65.5697	2.29297	0.112012	20.4707	3.92988e-93	2.8399e-90	65.5697	2.238	0.113152	19.7787	4.54599e-87	2.7054e-84	2.26549	Repressed
AT1G12410	390.804	0.397018	0.0456148	8.70371	3.21195e-18	1.69688e-16	390.804	0.406628	0.0460752	8.82532	1.09149e-18	6.01775e-17	0.401823	Repressed
AT1G12450	68.4167	0.421462	0.0732965	5.75009	8.91962e-09	2.06735e-07	68.4167	0.26783	0.0760332	3.52253	0.000427442	0.00382366	0.344646	Repressed
AT1G12530	137.849	0.552817	0.0633039	8.73276	2.48541e-18	1.33042e-16	137.849	0.544402	0.064291	8.46778	2.50114e-17	1.25891e-15	0.54861	Repressed
AT1G12550	36.8366	0.331889	0.105503	3.14578	0.00165644	0.0129959	36.8366	0.369239	0.107499	3.43483	0.000592926	0.00501978	0.350564	Repressed
AT1G12600	28.0709	-1.09841	0.121931	-9.00844	2.08999e-19	1.19124e-17	28.0709	-1.25617	0.128107	-9.80567	1.06434e-22	7.30029e-21	-1.17729	Induced
AT1G12620	33.1055	2.37235	0.131624	18.0237	1.26985e-72	4.75817e-70	33.1055	2.46274	0.132683	18.561	6.64052e-77	2.79926e-74	2.41755	Repressed
AT1G12630	20.0529	2.24336	0.216161	10.3782	3.11697e-25	2.44453e-23	20.0529	2.22111	0.218126	10.1827	2.36858e-24	1.78163e-22	2.23224	Repressed
AT1G12640	515.315	0.475026	0.0667244	7.11923	1.08535e-12	3.85282e-11	515.315	0.443806	0.0669957	6.6244	3.48655e-11	1.08701e-09	0.459416	Repressed
AT1G12650	390.137	0.322947	0.0602039	5.36422	8.13018e-08	1.65167e-06	390.137	0.383903	0.0604999	6.34551	2.21692e-10	6.36271e-09	0.353425	Repressed
AT1G12700	24.4353	0.821337	0.137489	5.97382	2.31759e-09	5.81814e-08	24.4353	0.947535	0.138756	6.82877	8.56462e-12	2.81783e-10	0.884436	Repressed
AT1G12710	71.211	-0.335211	0.0669234	-5.00887	5.47503e-07	9.89123e-06	71.211	-0.424904	0.0697856	-6.08871	1.13823e-09	3.0384e-08	-0.380057	Induced
AT1G12730	47.7078	-0.919898	0.0757201	-12.1487	5.83039e-34	6.55401e-32	47.7078	-1.04264	0.0807989	-12.9042	4.26236e-38	5.49328e-36	-0.981272	Induced
AT1G12740	400.104	-0.417883	0.0916836	-4.55788	5.16733e-06	8.03656e-05	400.104	-0.518167	0.0922016	-5.61994	1.91024e-08	4.32831e-07	-0.468025	Induced
AT1G12780	171.241	-0.409943	0.0762142	-5.37883	7.49716e-08	1.53075e-06	171.241	-0.504354	0.0773551	-6.51999	7.0314e-11	2.12984e-09	-0.457149	Induced
AT1G12810	252.935	-0.439148	0.104805	-4.19014	2.7878e-05	0.000376809	252.935	-0.453297	0.105208	-4.3086	1.64292e-05	0.000222957	-0.446223	Induced
AT1G12845	22.2606	-0.564766	0.15413	-3.66422	0.000248091	0.00258224	22.2606	-0.622054	0.157994	-3.93721	8.2435e-05	0.000924606	-0.59341	Induced
AT1G12860	19.0849	0.837491	0.165751	5.05272	4.35567e-07	8.00478e-06	19.0849	0.736489	0.169262	4.35117	1.35416e-05	0.000188446	0.78699	Repressed
AT1G12880	48.4335	0.581827	0.173512	3.35324	0.000798723	0.00708831	48.4335	0.609487	0.174332	3.49613	0.000472067	0.0041666	0.595657	Repressed
AT1G12910	230.339	0.141938	0.0513098	2.76629	0.00566975	0.0352231	230.339	0.169068	0.0520098	3.25069	0.00115126	0.00871477	0.155503	Repressed
AT1G12990	198.938	0.161791	0.0563735	2.86999	0.00410488	0.02743	198.938	0.152644	0.0572315	2.66714	0.00765003	0.0391432	0.157218	Repressed
AT1G13040	63.0903	0.4003	0.100502	3.98302	6.80447e-05	0.000834434	63.0903	0.454422	0.101603	4.47253	7.72981e-06	0.000113666	0.427361	Repressed
AT1G13080	182.87	-0.86772	0.223616	-3.88041	0.000104282	0.00121406	182.87	-1.22562	0.224716	-5.45408	4.92272e-08	1.04191e-06	-1.04667	Induced
AT1G13090	148.691	-0.35867	0.100443	-3.57086	0.000355806	0.00351189	148.691	-0.32963	0.101005	-3.26349	0.00110049	0.00839323	-0.34415	Induced
AT1G13130	19.5987	1.38654	0.319994	4.33302	1.47078e-05	0.000209428	19.5987	1.46216	0.320815	4.55765	5.17301e-06	7.85816e-05	1.42435	Repressed
AT1G13160	869.615	0.512027	0.068215	7.50608	6.09239e-14	2.38902e-12	869.615	0.620375	0.0683108	9.08165	1.06946e-19	6.4403e-18	0.566201	Repressed
AT1G13195	137.013	-0.31493	0.0697973	-4.51207	6.41989e-06	9.84091e-05	137.013	-0.259398	0.0706178	-3.67326	0.000239473	0.00234082	-0.287164	Induced
AT1G13260	314.559	-0.565338	0.166077	-3.40407	0.000663897	0.0060185	314.559	-0.898371	0.166834	-5.38482	7.25167e-08	1.51738e-06	-0.731854	Induced
AT1G13330	20.9031	0.34134	0.119798	2.84929	0.00438164	0.0287571	20.9031	0.378775	0.122848	3.0833	0.00204721	0.0139464	0.360058	Repressed
AT1G13340	64.8066	-0.404736	0.125287	-3.23047	0.00123589	0.0101861	64.8066	-0.475067	0.126858	-3.74486	0.000180493	0.00183985	-0.439902	Induced
AT1G13360	816.142	-0.256373	0.0948812	-2.70205	0.00689144	0.0410243	816.142	-0.312762	0.0950446	-3.29069	0.000999426	0.00776292	-0.284568	Induced
AT1G13440	21748.1	0.265167	0.0759121	3.49308	0.000477478	0.00452944	21748.1	0.24112	0.0759198	3.17599	0.00149327	0.010818	0.253144	Repressed
AT1G13480	130.864	2.30362	0.166452	13.8396	1.47023e-43	2.17144e-41	130.864	2.34974	0.166719	14.094	4.13282e-45	6.53308e-43	2.32668	Repressed
AT1G13490	27.2345	-3.25221	0.272054	-11.9543	6.16686e-33	6.63724e-31	27.2345	-3.0987	0.273962	-11.3107	1.16151e-29	1.09312e-27	-3.17546	Induced
AT1G13520	303.043	-0.874869	0.200762	-4.35774	1.31409e-05	0.000188979	303.043	-0.758044	0.200831	-3.77453	0.000160307	0.00165661	-0.816456	Induced
AT1G13600	62.0765	-0.769958	0.150079	-5.13037	2.89179e-07	5.46334e-06	62.0765	-0.901237	0.152572	-5.90697	3.48464e-09	8.8467e-08	-0.835597	Induced
AT1G13670	529.867	-0.310766	0.0955809	-3.25134	0.00114864	0.00961192	529.867	-0.246467	0.0957264	-2.5747	0.0100326	0.0476294	-0.278616	Induced
AT1G13710	7.50219	-1.38242	0.296598	-4.66093	3.14782e-06	5.09953e-05	7.50219	-1.16777	0.29802	-3.91843	8.91286e-05	0.00098818	-1.2751	Induced
AT1G13780	40.2709	0.641735	0.122079	5.25672	1.46646e-07	2.89204e-06	40.2709	0.513823	0.124583	4.12436	3.71773e-05	0.000457292	0.577779	Repressed
AT1G13790	5.8059	-1.19613	0.226708	-5.2761	1.31964e-07	2.62552e-06	5.8059	-1.36609	0.243825	-5.60276	2.10966e-08	4.75355e-07	-1.28111	Induced
AT1G13910	98.6478	-0.305533	0.0848883	-3.59924	0.000319144	0.00320634	98.6478	-0.30003	0.0860448	-3.48691	0.000488643	0.00428574	-0.302782	Induced
AT1G13930	2602.99	0.379919	0.061052	6.22287	4.88136e-10	1.32755e-08	2602.99	0.486716	0.0610832	7.96808	1.61156e-15	7.08875e-14	0.433317	Repressed
AT1G13990	149.035	-0.25515	0.0769047	-3.31775	0.000907465	0.00789652	149.035	-0.279585	0.0778286	-3.59232	0.00032775	0.00305468	-0.267368	Induced
AT1G14010	365.9	-0.234613	0.0719774	-3.25954	0.00111594	0.00938488	365.9	-0.304595	0.0724462	-4.20443	2.61743e-05	0.000337117	-0.269604	Induced
AT1G14020	237.498	0.347054	0.0559548	6.20239	5.56111e-10	1.50634e-08	237.498	0.383934	0.0565124	6.7938	1.0922e-11	3.56445e-10	0.365494	Repressed
AT1G14040	468.102	0.51284	0.105038	4.88243	1.04784e-06	1.81835e-05	468.102	0.424748	0.105274	4.03468	5.46769e-05	0.000645468	0.468794	Repressed
AT1G14060	265.023	0.796962	0.140222	5.68357	1.31909e-08	2.99892e-07	265.023	0.868023	0.140397	6.18265	6.30347e-10	1.7259e-08	0.832492	Repressed
AT1G14120	341.703	0.803296	0.155332	5.17147	2.32262e-07	4.44616e-06	341.703	0.791442	0.155497	5.08976	3.5851e-07	6.72299e-06	0.797369	Repressed
AT1G14180	58.873	0.345768	0.10396	3.32597	0.000881104	0.0077212	58.873	0.390806	0.105115	3.71789	0.000200895	0.00201432	0.368287	Repressed
AT1G14200	68.4758	-0.82513	0.182646	-4.51764	6.25339e-06	9.60023e-05	68.4758	-0.871583	0.183755	-4.74318	2.10385e-06	3.4581e-05	-0.848356	Induced
AT1G14220	105.063	-0.3639	0.113882	-3.1954	0.00139638	0.0112567	105.063	-0.388776	0.114803	-3.38646	0.000707996	0.00584003	-0.376338	Induced
AT1G14230	374.435	0.17673	0.0420722	4.20063	2.66178e-05	0.000360982	374.435	0.189624	0.042612	4.45002	8.58641e-06	0.000124901	0.183177	Repressed
AT1G14260	143.6	-1.02391	0.129517	-7.9056	2.66641e-15	1.12871e-13	143.6	-0.917767	0.129911	-7.06457	1.61111e-12	5.66943e-11	-0.970838	Induced
AT1G14270	28.5792	-0.398094	0.117535	-3.38702	0.000706567	0.00636256	28.5792	-0.570883	0.122721	-4.65187	3.28936e-06	5.2065e-05	-0.484488	Induced
AT1G14290	350.407	-0.405056	0.102939	-3.93491	8.32288e-05	0.000997661	350.407	-0.426483	0.10326	-4.13017	3.62503e-05	0.000448068	-0.415769	Induced
AT1G14540	174.779	-1.29424	0.293903	-4.40361	1.06465e-05	0.000156898	174.779	-1.15663	0.293997	-3.93418	8.34828e-05	0.000935322	-1.22543	Induced
AT1G14550	43.5022	-0.997542	0.307458	-3.24448	0.00117664	0.00978551	43.5022	-0.85409	0.307676	-2.77594	0.00550425	0.0305364	-0.925816	Induced
AT1G14570	772.123	-0.442597	0.0460935	-9.60216	7.82854e-22	4.99693e-20	772.123	-0.436662	0.0463822	-9.41442	4.75683e-21	3.07507e-19	-0.43963	Induced
AT1G14590	56.9973	-0.796649	0.0805743	-9.88713	4.73411e-23	3.24712e-21	56.9973	-0.891221	0.0840659	-10.6015	2.93366e-26	2.38392e-24	-0.843935	Induced
AT1G14610	2050.06	0.105799	0.0378987	2.79162	0.00524446	0.03312	2050.06	0.129939	0.0380071	3.41881	0.000628964	0.00528837	0.117869	Repressed
AT1G14640	66.8546	-0.541827	0.134924	-4.0158	5.92434e-05	0.00073859	66.8546	-0.355821	0.135278	-2.6303	0.00853095	0.0422766	-0.448824	Induced
AT1G14790	108.965	-0.410316	0.0904007	-4.53886	5.65597e-06	8.74278e-05	108.965	-0.267481	0.0908241	-2.94504	0.00322911	0.0199749	-0.338898	Induced
AT1G14850	666.612	0.124856	0.0473579	2.63642	0.00837854	0.047704	666.612	0.169716	0.0476048	3.5651	0.000363719	0.00333916	0.147286	Repressed
AT1G14870	1493.07	-0.577003	0.144512	-3.99277	6.53072e-05	0.00080281	1493.07	-0.577784	0.144563	-3.99676	6.42165e-05	0.000742153	-0.577394	Induced
AT1G14900	683.947	0.474474	0.0789041	6.0133	1.81782e-09	4.64417e-08	683.947	0.471267	0.0790601	5.96088	2.50886e-09	6.4916e-08	0.472871	Repressed
AT1G15290	686.39	0.373008	0.0695901	5.36007	8.31901e-08	1.68664e-06	686.39	0.428292	0.0697621	6.13933	8.28702e-10	2.24171e-08	0.40065	Repressed
AT1G15310	103.324	-0.326936	0.0923277	-3.54104	0.000398558	0.00387713	103.324	-0.314545	0.0933497	-3.36954	0.000752941	0.00613326	-0.320741	Induced
AT1G15350	426.316	-0.318657	0.0815366	-3.90814	9.30094e-05	0.0011012	426.316	-0.353678	0.0818629	-4.32037	1.55767e-05	0.000212815	-0.336167	Induced
AT1G15460	124.784	-0.526916	0.120169	-4.3848	1.16094e-05	0.000170221	124.784	-0.66707	0.121249	-5.50165	3.76263e-08	8.14258e-07	-0.596993	Induced
AT1G15550	357.241	0.750881	0.132831	5.65289	1.57772e-08	3.55496e-07	357.241	0.733904	0.133032	5.51675	3.45335e-08	7.52154e-07	0.742392	Repressed
AT1G15610	8.48333	4.54355	0.598884	7.58669	3.28169e-14	1.29945e-12	8.48333	5.29643	0.596713	8.876	6.9307e-19	3.89544e-17	4.91999	Repressed
AT1G15620	4.30673	4.87564	0.58585	8.32233	8.62508e-17	4.10635e-15	4.30673	5.12947	0.586209	8.75025	2.12887e-18	1.13656e-16	5.00255	Repressed
AT1G15625	176.791	-1.83778	0.171764	-10.6995	1.02352e-26	8.41862e-25	176.791	-1.62611	0.171837	-9.46314	2.98845e-21	1.95059e-19	-1.73195	Induced
AT1G15630	62.3374	-1.79579	0.115215	-15.5865	8.99492e-55	1.82003e-52	62.3374	-1.67369	0.116643	-14.3488	1.08408e-46	1.79798e-44	-1.73474	Induced
AT1G15640	39.9756	-0.600461	0.160834	-3.73343	0.000188889	0.00203514	39.9756	-0.663756	0.163205	-4.06701	4.76212e-05	0.00057253	-0.632109	Induced
AT1G15690	7089.78	-0.208116	0.0498204	-4.17732	2.9496e-05	0.000396033	7089.78	-0.180379	0.0498439	-3.61887	0.000295888	0.00280808	-0.194247	Induced
AT1G15730	43.3936	0.400254	0.111124	3.60188	0.000315919	0.00317709	43.3936	0.386229	0.113045	3.41661	0.000634062	0.0053257	0.393242	Repressed
AT1G15740	661.523	-0.296064	0.0885191	-3.34463	0.000823918	0.00728316	661.523	-0.328337	0.0887003	-3.70165	0.000214205	0.00213089	-0.3122	Induced
AT1G15772	4.30666	1.80046	0.319717	5.63142	1.78734e-08	3.98792e-07	4.30666	1.87691	0.323296	5.80555	6.41555e-09	1.55092e-07	1.83869	Repressed
AT1G15790	54.9874	1.74441	0.11605	15.0315	4.56518e-51	8.03233e-49	54.9874	1.73141	0.117233	14.769	2.32224e-49	4.0507e-47	1.73791	Repressed
AT1G15800	96.7839	-0.310156	0.0762689	-4.06661	4.77018e-05	0.000604004	96.7839	-0.317632	0.0777847	-4.08348	4.4366e-05	0.000535621	-0.313894	Induced
AT1G15860	473.195	-0.312929	0.0459616	-6.80849	9.8631e-12	3.18802e-10	473.195	-0.366499	0.0465213	-7.87807	3.32467e-15	1.4405e-13	-0.339714	Induced
AT1G15870	54.2417	-0.686644	0.101563	-6.76079	1.37237e-11	4.35926e-10	54.2417	-0.634763	0.10326	-6.14726	7.88329e-10	2.13821e-08	-0.660704	Induced
AT1G15880	260.603	0.419572	0.062447	6.71885	1.83159e-11	5.72804e-10	260.603	0.387189	0.0630431	6.14166	8.16632e-10	2.21201e-08	0.403381	Repressed
AT1G15885	4.6639	4.61292	0.477512	9.66033	4.44439e-22	2.87309e-20	4.6639	4.54481	0.481276	9.44324	3.61423e-21	2.35146e-19	4.57886	Repressed
AT1G15890	59.7628	6.31646	0.351176	17.9866	2.48054e-72	9.12569e-70	59.7628	6.29391	0.351497	17.906	1.05861e-71	3.825e-69	6.30519	Repressed
AT1G15910	297.192	-0.235448	0.0490875	-4.7965	1.61462e-06	2.71798e-05	297.192	-0.251862	0.049815	-5.05596	4.28242e-07	7.92052e-06	-0.243655	Induced
AT1G15920	241.25	-0.121062	0.0375859	-3.22095	0.00127767	0.0104666	241.25	-0.21734	0.0390477	-5.56601	2.60641e-08	5.82742e-07	-0.169201	Induced
AT1G16030	141.156	-0.905279	0.255876	-3.53796	0.000403238	0.00392077	141.156	-0.924163	0.256273	-3.60617	0.000310746	0.00291507	-0.914721	Induced
AT1G16120	66.453	-0.565898	0.129587	-4.36693	1.26002e-05	0.000182109	66.453	-0.478233	0.130399	-3.66746	0.000244975	0.00238768	-0.522065	Induced
AT1G16130	69.4407	-0.474463	0.117726	-4.03022	5.57236e-05	0.00069815	69.4407	-0.474148	0.118991	-3.98473	6.75558e-05	0.000777545	-0.474305	Induced
AT1G16150	91.4522	-0.854147	0.148567	-5.74925	8.96404e-09	2.07527e-07	91.4522	-0.74736	0.149101	-5.01243	5.37472e-07	9.72737e-06	-0.800753	Induced
AT1G16220	160.668	0.514453	0.0967345	5.3182	1.048e-07	2.10369e-06	160.668	0.631693	0.0970656	6.5079	7.62107e-11	2.29813e-09	0.573073	Repressed
AT1G16225	12.3131	-0.605944	0.19599	-3.09171	0.00199009	0.0151154	12.3131	-0.906396	0.206246	-4.39474	1.10905e-05	0.000156707	-0.75617	Induced
AT1G16260	6.75877	2.1552	0.266508	8.08683	6.12367e-16	2.70538e-14	6.75877	2.17729	0.269859	8.06825	7.13114e-16	3.27192e-14	2.16625	Repressed
AT1G16280	219.334	0.273391	0.0520812	5.24932	1.52665e-07	2.99906e-06	219.334	0.278569	0.052861	5.26985	1.36533e-07	2.76262e-06	0.27598	Repressed
AT1G16300	723.597	-0.247993	0.0556701	-4.45469	8.40139e-06	0.000126672	723.597	-0.203712	0.05594	-3.64161	0.000270938	0.00260435	-0.225852	Induced
AT1G16350	785.148	0.122872	0.0377319	3.25645	0.00112813	0.00946378	785.148	0.169404	0.037984	4.45988	8.20061e-06	0.000119806	0.146138	Repressed
AT1G16360	16.1608	-0.959419	0.129512	-7.40796	1.28256e-13	4.90572e-12	16.1608	-1.31713	0.14359	-9.1728	4.60887e-20	2.82593e-18	-1.13827	Induced
AT1G16370	95.2662	0.637046	0.150129	4.24334	2.20222e-05	0.000304162	95.2662	0.724597	0.15052	4.81395	1.47978e-06	2.48894e-05	0.680822	Repressed
AT1G16390	89.0776	2.06645	0.117603	17.5714	4.08335e-69	1.33262e-66	89.0776	2.10816	0.118144	17.8439	3.22441e-71	1.12488e-68	2.0873	Repressed
AT1G16400	909.517	0.498612	0.0963378	5.17566	2.27103e-07	4.35152e-06	909.517	0.459396	0.0964485	4.76313	1.90615e-06	3.15107e-05	0.479004	Repressed
AT1G16470	812.699	-0.159404	0.0438924	-3.6317	0.000281564	0.00287011	812.699	-0.133491	0.0441326	-3.02476	0.00248831	0.0163416	-0.146447	Induced
AT1G16530	143.669	1.17832	0.166874	7.06113	1.65152e-12	5.74172e-11	143.669	1.08104	0.16754	6.45243	1.10071e-10	3.26565e-09	1.12968	Repressed
AT1G16540	221.9	0.226292	0.0553176	4.09079	4.29911e-05	0.000551606	221.9	0.242251	0.0559934	4.32643	1.51548e-05	0.000208546	0.234272	Repressed
AT1G16560	666.827	0.219244	0.0415911	5.27141	1.35378e-07	2.68817e-06	666.827	0.170989	0.041971	4.07399	4.62149e-05	0.000556283	0.195116	Repressed
AT1G16570	173.749	0.441776	0.0471957	9.36052	7.93463e-21	4.76408e-19	173.749	0.496932	0.0480308	10.3461	4.35857e-25	3.39197e-23	0.469354	Repressed
AT1G16590	41.7445	-0.950536	0.10244	-9.27894	1.71168e-20	1.00974e-18	41.7445	-1.02205	0.106151	-9.62821	6.07777e-22	4.07211e-20	-0.986291	Induced
AT1G16750	14.6349	0.703214	0.175401	4.00917	6.09321e-05	0.000756381	14.6349	0.558545	0.180456	3.09518	0.00196694	0.013505	0.630879	Repressed
AT1G16780	63.1355	-0.936502	0.106813	-8.76767	1.82404e-18	9.89479e-17	63.1355	-0.855041	0.10805	-7.91337	2.50516e-15	1.09717e-13	-0.895772	Induced
AT1G16840	488.253	-0.373944	0.136985	-2.72981	0.00633712	0.0383334	488.253	-0.540574	0.137249	-3.93864	8.19463e-05	0.000920656	-0.457259	Induced
AT1G16905	37.5394	-0.530333	0.152269	-3.48287	0.000496066	0.00467508	37.5394	-0.400732	0.153155	-2.61651	0.00888329	0.0436167	-0.465533	Induced
AT1G17100	42.8428	-0.399941	0.125359	-3.19035	0.00142099	0.0114163	42.8428	-0.586072	0.128791	-4.55055	5.35047e-06	8.11555e-05	-0.493007	Induced
AT1G17160	215.401	0.178856	0.0530615	3.37073	0.000749701	0.00668686	215.401	0.19761	0.0537943	3.67343	0.000239314	0.0023404	0.188233	Repressed
AT1G17170	706.805	-0.984658	0.14075	-6.99582	2.6372e-12	9.02894e-11	706.805	-0.716669	0.140726	-5.09267	3.53057e-07	6.64536e-06	-0.850664	Induced
AT1G17180	145.609	0.825889	0.188775	4.37499	1.21438e-05	0.000176775	145.609	0.982436	0.18887	5.20164	1.97533e-07	3.8956e-06	0.904163	Repressed
AT1G17190	336.717	-0.35713	0.10734	-3.32709	0.000877565	0.00769686	336.717	-0.404544	0.107705	-3.75604	0.000172621	0.0017703	-0.380837	Induced
AT1G17210	942.356	0.360657	0.0393017	9.17662	4.44824e-20	2.59383e-18	942.356	0.342283	0.0395559	8.65316	5.00922e-18	2.63264e-16	0.35147	Repressed
AT1G17240	37.1852	3.77172	0.237752	15.8641	1.12262e-56	2.39107e-54	37.1852	3.95619	0.237973	16.6245	4.62955e-62	1.21655e-59	3.86396	Repressed
AT1G17255	7.9297	1.57952	0.24315	6.49606	8.24519e-11	2.41088e-09	7.9297	0.994388	0.255994	3.88442	0.000102574	0.00111886	1.28695	Repressed
AT1G17270	104.228	-0.13835	0.0510767	-2.70867	0.0067554	0.0403926	104.228	-0.146896	0.0529875	-2.77228	0.00556651	0.0307301	-0.142623	Induced
AT1G17300	139.853	-0.581917	0.110669	-5.25817	1.45493e-07	2.8749e-06	139.853	-0.478022	0.11109	-4.30303	1.68479e-05	0.00022818	-0.529969	Induced
AT1G17330	139.584	0.499632	0.0572781	8.72292	2.71117e-18	1.43984e-16	139.584	0.471408	0.0584549	8.06447	7.35515e-16	3.35946e-14	0.48552	Repressed
AT1G17470	688.069	0.107102	0.0374957	2.85638	0.00428496	0.0283154	688.069	0.100387	0.0378643	2.65123	0.00801999	0.0404781	0.103744	Repressed
AT1G17560	100.859	0.905897	0.100469	9.01668	1.93875e-19	1.11129e-17	100.859	0.850138	0.101413	8.3829	5.16396e-17	2.54848e-15	0.878017	Repressed
AT1G17620	1494.51	0.691143	0.0861285	8.02455	1.01897e-15	4.40553e-14	1494.51	0.638412	0.0862004	7.40613	1.30037e-13	4.99271e-12	0.664777	Repressed
AT1G17640	28.3385	0.316373	0.119516	2.64713	0.00811781	0.0466106	28.3385	0.506947	0.120301	4.21399	2.50896e-05	0.000325843	0.41166	Repressed
AT1G17760	331.538	0.225357	0.0543918	4.14323	3.42456e-05	0.000451123	331.538	0.165683	0.0549956	3.01266	0.0025897	0.01683	0.19552	Repressed
AT1G17870	30.8389	1.59004	0.141056	11.2724	1.79565e-29	1.66666e-27	30.8389	1.78402	0.141524	12.6057	1.96299e-36	2.39272e-34	1.68703	Repressed
AT1G17880	1853.68	0.649639	0.105604	6.15168	7.6668e-10	2.06016e-08	1853.68	0.646427	0.105646	6.11881	9.4275e-10	2.53665e-08	0.648033	Repressed
AT1G17890	754.271	0.832848	0.0425695	19.5644	3.10902e-85	1.61303e-82	754.271	0.856862	0.0427946	20.0227	3.49436e-89	2.52518e-86	0.844855	Repressed
AT1G17920	29.8973	0.528771	0.113803	4.64638	3.37817e-06	5.43354e-05	29.8973	0.471253	0.116839	4.03335	5.49871e-05	0.000648752	0.500012	Repressed
AT1G17960	40.3521	-0.677638	0.12255	-5.52948	3.21179e-08	6.97289e-07	40.3521	-0.57564	0.123862	-4.64741	3.36129e-06	5.30931e-05	-0.626639	Induced
AT1G18190	316.36	0.283976	0.0482394	5.8868	3.93742e-09	9.49581e-08	316.36	0.218139	0.0489634	4.45514	8.38379e-06	0.000122217	0.251057	Repressed
AT1G18320	17.9324	1.58306	0.16681	9.4902	2.30595e-21	1.42252e-19	17.9324	1.41575	0.170794	8.28922	1.13996e-16	5.51817e-15	1.4994	Repressed
AT1G18390	377.48	-0.345241	0.086056	-4.01181	6.02545e-05	0.000749348	377.48	-0.43319	0.0864841	-5.0089	5.47414e-07	9.88962e-06	-0.389216	Induced
AT1G18440	94.6333	0.322011	0.0639029	5.03908	4.67787e-07	8.55038e-06	94.6333	0.289435	0.065537	4.41636	1.00379e-05	0.000143639	0.305723	Repressed
AT1G18470	649.538	-0.269943	0.0765303	-3.52727	0.000419862	0.00406288	649.538	-0.25919	0.0767077	-3.37893	0.000727681	0.00597804	-0.264567	Induced
AT1G18500	783.637	-0.173122	0.0591116	-2.92873	0.00340349	0.0234798	783.637	-0.169103	0.0593208	-2.85065	0.004363	0.0254192	-0.171112	Induced
AT1G18540	4454.56	0.291364	0.103725	2.80901	0.00496945	0.0317198	4454.56	0.325194	0.103741	3.13467	0.0017205	0.0121213	0.308279	Repressed
AT1G18570	236.516	-0.699013	0.26204	-2.66758	0.00763993	0.0444469	236.516	-0.940899	0.262543	-3.58379	0.000338639	0.00314746	-0.819956	Induced
AT1G18670	459.621	0.464422	0.0625098	7.42958	1.08942e-13	4.17488e-12	459.621	0.323417	0.0629902	5.13441	2.83034e-07	5.39258e-06	0.39392	Repressed
AT1G18910	772.657	-0.308295	0.0836481	-3.68562	0.000228143	0.0024018	772.657	-0.350095	0.0838306	-4.17622	2.96391e-05	0.000374355	-0.329195	Induced
AT1G18970	44.0759	-1.26296	0.336415	-3.75416	0.000173922	0.00189037	44.0759	-1.49856	0.339679	-4.41168	1.02573e-05	0.000146468	-1.38076	Induced
AT1G19020	213.083	-0.894449	0.156034	-5.73239	9.9023e-09	2.28204e-07	213.083	-0.777765	0.156183	-4.97983	6.36407e-07	1.13255e-05	-0.836107	Induced
AT1G19080	39.9194	1.91255	0.10914	17.5238	9.42888e-69	2.981e-66	39.9194	1.88717	0.110946	17.0098	6.94506e-65	2.03661e-62	1.89986	Repressed
AT1G19100	189.836	-0.125929	0.0421464	-2.9879	0.00280902	0.0200486	189.836	-0.119485	0.0433345	-2.75726	0.00582883	0.0318242	-0.122707	Induced
AT1G19240	84.567	0.286176	0.0881715	3.24567	0.00117174	0.00975675	84.567	0.255403	0.0894978	2.85373	0.00432092	0.0252395	0.270789	Repressed
AT1G19250	73.7268	1.27558	0.281632	4.52924	5.91955e-06	9.10421e-05	73.7268	1.53663	0.281482	5.45906	4.78672e-08	1.01483e-06	1.4061	Repressed
AT1G19290	109.697	0.370937	0.074258	4.99525	5.87606e-07	1.0578e-05	109.697	0.369493	0.0753402	4.90433	9.37479e-07	1.61713e-05	0.370215	Repressed
AT1G19310	199.307	-0.282245	0.0586526	-4.81215	1.49313e-06	2.51767e-05	199.307	-0.237778	0.0593627	-4.00551	6.18837e-05	0.000717979	-0.260012	Induced
AT1G19380	109.829	0.795493	0.109559	7.26085	3.84669e-13	1.42033e-11	109.829	0.617945	0.110705	5.58191	2.37892e-08	5.33756e-07	0.706719	Repressed
AT1G19390	27.416	-1.18586	0.27434	-4.32258	1.54215e-05	0.000218975	27.416	-1.08726	0.275539	-3.94593	7.94903e-05	0.000896548	-1.13656	Induced
AT1G19450	1389.74	-0.501593	0.122073	-4.10895	3.97454e-05	0.000512917	1389.74	-0.492	0.122135	-4.02831	5.61788e-05	0.00066127	-0.496797	Induced
AT1G19480	101.385	0.230447	0.0694086	3.32015	0.000899706	0.00785313	101.385	0.201809	0.0708168	2.84973	0.00437569	0.0254712	0.216128	Repressed
AT1G19485	199.973	1.00234	0.0498202	20.1191	5.01871e-90	3.07723e-87	199.973	0.965245	0.0507155	19.0325	9.16919e-81	4.63824e-78	0.983792	Repressed
AT1G19540	15.9714	1.40722	0.201377	6.98798	2.78866e-12	9.53139e-11	15.9714	1.42598	0.203479	7.00801	2.41724e-12	8.43284e-11	1.4166	Repressed
AT1G19565	21.9466	-3.99233	0.215611	-18.5163	1.52454e-76	6.42656e-74	21.9466	-4.00744	0.22887	-17.5096	1.2094e-68	3.94695e-66	-3.99988	Induced
AT1G19570	2137.98	0.343934	0.0883254	3.89394	9.86288e-05	0.00116026	2137.98	0.264171	0.0883888	2.98874	0.00280129	0.0179541	0.304053	Repressed
AT1G19600	661.905	0.255523	0.0868582	2.94184	0.00326267	0.0227018	661.905	0.255324	0.0870422	2.93334	0.00335336	0.0205799	0.255424	Repressed
AT1G19630	6.31766	1.21451	0.305116	3.98048	6.87774e-05	0.000842398	6.31766	1.41402	0.306198	4.61798	3.87502e-06	6.0546e-05	1.31426	Repressed
AT1G19660	286.338	-0.72369	0.104443	-6.92907	4.23617e-12	1.41912e-10	286.338	-0.628781	0.10465	-6.00841	1.87356e-09	4.90422e-08	-0.676236	Induced
AT1G19690	98.3915	-0.486425	0.0687126	-7.07912	1.45069e-12	5.07841e-11	98.3915	-0.392313	0.0697246	-5.6266	1.83792e-08	4.1691e-07	-0.439369	Induced
AT1G19700	444.176	0.382168	0.0876335	4.36098	1.2948e-05	0.000186736	444.176	0.32451	0.0878872	3.69235	0.000222188	0.00219662	0.353339	Repressed
AT1G19750	12.3085	0.497225	0.160098	3.10575	0.001898	0.0145581	12.3085	0.4267	0.165548	2.5775	0.0099517	0.047371	0.461962	Repressed
AT1G19800	205.011	-0.29534	0.0429368	-6.87848	6.04953e-12	1.99359e-10	205.011	-0.364174	0.044392	-8.20361	2.33276e-16	1.10026e-14	-0.329757	Induced
AT1G19970	58.5522	-0.429433	0.0966546	-4.44296	8.87298e-06	0.000132793	58.5522	-0.4537	0.0986842	-4.5975	4.276e-06	6.60967e-05	-0.441566	Induced
AT1G19980	63.5435	0.214231	0.0718619	2.98114	0.00287173	0.0204169	63.5435	0.277284	0.0733765	3.77893	0.000157505	0.00163183	0.245758	Repressed
AT1G19990	130.555	-0.301286	0.09917	-3.03808	0.0023809	0.0175119	130.555	-0.266871	0.0998405	-2.67298	0.0075181	0.0386192	-0.284079	Induced
AT1G20050	1044.63	0.411508	0.02901	14.1851	1.13341e-45	1.79168e-43	1044.63	0.407987	0.0292933	13.9277	4.30236e-44	6.49656e-42	0.409748	Repressed
AT1G20060	93.748	0.451902	0.120424	3.75259	0.000175019	0.00190088	93.748	0.412641	0.121285	3.40224	0.00066835	0.0055629	0.432271	Repressed
AT1G20190	169.424	-0.382233	0.120312	-3.17701	0.00148802	0.0118492	169.424	-0.476533	0.121005	-3.93814	8.21173e-05	0.000921554	-0.429383	Induced
AT1G20220	791.609	0.392365	0.0889038	4.41337	1.01776e-05	0.000150757	791.609	0.488088	0.08898	5.48537	4.12616e-08	8.87234e-07	0.440226	Repressed
AT1G20300	181.523	0.23177	0.0553666	4.18609	2.838e-05	0.000381901	181.523	0.184625	0.0564318	3.27164	0.00106926	0.00820454	0.208197	Repressed
AT1G20460	106.684	-0.237106	0.0604787	-3.92049	8.83704e-05	0.00105182	106.684	-0.222859	0.0619579	-3.59695	0.000321976	0.00301196	-0.229982	Induced
AT1G20490	48.2078	2.35115	0.136261	17.2547	1.03178e-66	3.07017e-64	48.2078	2.22569	0.137805	16.151	1.11698e-58	2.56828e-56	2.28842	Repressed
AT1G20560	435.179	-0.209314	0.0347425	-6.02472	1.69398e-09	4.33873e-08	435.179	-0.254144	0.0355084	-7.15728	8.22931e-13	2.98944e-11	-0.231729	Induced
AT1G20610	109.583	0.633999	0.150537	4.21158	2.53595e-05	0.000345771	109.583	0.69416	0.150912	4.59977	4.22951e-06	6.55784e-05	0.66408	Repressed
AT1G20630	120.867	1.1458	0.131321	8.72522	2.65657e-18	1.41455e-16	120.867	0.998703	0.13211	7.55964	4.0419e-14	1.60676e-12	1.07225	Repressed
AT1G20640	981.412	0.330931	0.063019	5.25129	1.51034e-07	2.96989e-06	981.412	0.24711	0.0631971	3.91015	9.22396e-05	0.00101821	0.289021	Repressed
AT1G20693	1902.72	0.431562	0.0532743	8.10075	5.46212e-16	2.41839e-14	1902.72	0.423263	0.0533624	7.93185	2.15901e-15	9.47621e-14	0.427412	Repressed
AT1G20696	1456.9	-0.268013	0.0549738	-4.87528	1.08652e-06	1.87902e-05	1456.9	-0.309144	0.0551162	-5.60895	2.03561e-08	4.59182e-07	-0.288579	Induced
AT1G20780	426.941	-0.451293	0.0521935	-8.64653	5.30868e-18	2.76133e-16	426.941	-0.384835	0.0525461	-7.32377	2.41103e-13	9.13572e-12	-0.418064	Induced
AT1G20810	19.0414	1.22128	0.157794	7.73969	9.96612e-15	4.04929e-13	19.0414	1.14349	0.16105	7.10021	1.24571e-12	4.44546e-11	1.18238	Repressed
AT1G20890	85.3436	0.572242	0.0690616	8.28595	1.17165e-16	5.55204e-15	85.3436	0.481178	0.0709826	6.77881	1.21167e-11	3.94164e-10	0.52671	Repressed
AT1G20970	1651.54	0.13483	0.0378039	3.56657	0.000361677	0.00356116	1651.54	0.116509	0.0379586	3.06937	0.00214513	0.0144778	0.12567	Repressed
AT1G20990	58.9226	-1.42733	0.211311	-6.75465	1.4318e-11	4.51965e-10	58.9226	-1.00313	0.21069	-4.76118	1.92463e-06	3.17642e-05	-1.21523	Induced
AT1G21065	176.354	-0.214176	0.055744	-3.84213	0.000121971	0.00139118	176.354	-0.253115	0.0568987	-4.44853	8.64601e-06	0.000125497	-0.233646	Induced
AT1G21080	741.915	-0.353049	0.0552659	-6.38819	1.67863e-10	4.77712e-09	741.915	-0.38696	0.055545	-6.96659	3.24711e-12	1.10796e-10	-0.370004	Induced
AT1G21110	549.144	-0.961463	0.175062	-5.49214	3.97089e-08	8.52037e-07	549.144	-1.01814	0.175235	-5.81012	6.24272e-09	1.51457e-07	-0.989801	Induced
AT1G21120	259.102	1.05492	0.266305	3.96131	7.45384e-05	0.000905288	259.102	1.14946	0.266388	4.31499	1.59612e-05	0.000217774	1.10219	Repressed
AT1G21150	20.0876	0.458681	0.125016	3.66897	0.00024353	0.00254525	20.0876	0.559748	0.127179	4.40127	1.07619e-05	0.000152705	0.509214	Repressed
AT1G21210	382.43	-0.395709	0.126817	-3.12032	0.00180654	0.0139369	382.43	-0.360839	0.126975	-2.8418	0.00448591	0.0259633	-0.378274	Induced
AT1G21240	9.3449	2.01636	0.607529	3.31896	0.000903537	0.00787346	9.3449	1.97562	0.609932	3.23908	0.00119918	0.00901345	1.99599	Repressed
AT1G21410	45.023	-0.383842	0.110932	-3.46017	0.000539828	0.00504521	45.023	-0.298636	0.112336	-2.65843	0.00785061	0.0398818	-0.341239	Induced
AT1G21480	148.296	-0.367408	0.0492787	-7.45573	8.93724e-14	3.47762e-12	148.296	-0.423127	0.0509978	-8.29696	1.06809e-16	5.18267e-15	-0.395268	Induced
AT1G21520	58.6775	-1.65582	0.252471	-6.55845	5.43682e-11	1.62976e-09	58.6775	-1.50675	0.252918	-5.95745	2.56205e-09	6.6123e-08	-1.58128	Induced
AT1G21640	339.818	0.653705	0.0515568	12.6793	7.69986e-37	9.67695e-35	339.818	0.632852	0.0520566	12.157	5.26682e-34	5.82343e-32	0.643278	Repressed
AT1G21650	95.6494	0.224168	0.0850462	2.63584	0.00839287	0.0477697	95.6494	0.261908	0.0859715	3.04645	0.00231564	0.0154026	0.243038	Repressed
AT1G21680	195.448	-0.559134	0.0909603	-6.14701	7.89582e-10	2.11888e-08	195.448	-0.47479	0.0913871	-5.19538	2.04306e-07	4.01077e-06	-0.516962	Induced
AT1G21690	197.027	0.304923	0.068882	4.42674	9.56676e-06	0.000142543	197.027	0.305619	0.0695265	4.39572	1.10405e-05	0.00015611	0.305271	Repressed
AT1G21730	371.041	0.355755	0.0435357	8.17157	3.04392e-16	1.38718e-14	371.041	0.328282	0.0441251	7.4398	1.00837e-13	3.89375e-12	0.342019	Repressed
AT1G21740	247.327	0.270663	0.0794515	3.40664	0.00065767	0.00597276	247.327	0.237454	0.0799407	2.97038	0.00297431	0.0187729	0.254059	Repressed
AT1G21780	401.666	-0.277595	0.0994636	-2.79092	0.00525588	0.0331714	401.666	-0.312347	0.0997362	-3.13173	0.00173781	0.0122263	-0.294971	Induced
AT1G21790	60.4852	-0.527814	0.086385	-6.11003	9.96147e-10	2.63478e-08	60.4852	-0.518796	0.0883878	-5.86954	4.36995e-09	1.08626e-07	-0.523305	Induced
AT1G21810	13.9572	0.650013	0.210234	3.09185	0.00198913	0.0151138	13.9572	0.684031	0.212801	3.21442	0.0013071	0.00970918	0.667022	Repressed
AT1G21900	449.918	-0.668622	0.106639	-6.26995	3.61155e-10	9.92882e-09	449.918	-0.633316	0.106834	-5.92802	3.06606e-09	7.85298e-08	-0.650969	Induced
AT1G21920	496.578	0.569581	0.0725608	7.8497	4.17033e-15	1.74344e-13	496.578	0.480507	0.072958	6.58607	4.51608e-11	1.39722e-09	0.525044	Repressed
AT1G21930	102.635	-0.566087	0.095201	-5.94623	2.74386e-09	6.76239e-08	102.635	-0.626121	0.0965729	-6.4834	8.96765e-11	2.69616e-09	-0.596104	Induced
AT1G21980	817.855	0.189226	0.0620506	3.04954	0.00229194	0.0169561	817.855	0.188517	0.0622286	3.02943	0.0024502	0.0161437	0.188871	Repressed
AT1G22020	353.689	-0.146443	0.0512867	-2.85537	0.00429865	0.0283411	353.689	-0.188078	0.0519134	-3.62292	0.000291291	0.00277234	-0.16726	Induced
AT1G22150	19.5693	-1.83971	0.262861	-6.99879	2.58183e-12	8.85435e-11	19.5693	-2.0603	0.271459	-7.58973	3.20583e-14	1.29216e-12	-1.95	Induced
AT1G22160	99.9318	-0.557255	0.210841	-2.64301	0.00821728	0.0470651	99.9318	-0.679655	0.211844	-3.20828	0.00133533	0.00987858	-0.618455	Induced
AT1G22230	161.616	0.465983	0.0698501	6.67119	2.5374e-11	7.8265e-10	161.616	0.390461	0.0708162	5.51373	3.51316e-08	7.64358e-07	0.428222	Repressed
AT1G22290	4.38697	-1.36634	0.278836	-4.90015	9.57639e-07	1.66898e-05	4.38697	-1.20757	0.284097	-4.25054	2.13255e-05	0.000281658	-1.28695	Induced
AT1G22400	53.3019	1.885	0.173111	10.889	1.30124e-27	1.12039e-25	53.3019	1.91728	0.173861	11.0276	2.8123e-28	2.51788e-26	1.90114	Repressed
AT1G22460	44.6959	0.41583	0.109959	3.78167	0.00015578	0.00172432	44.6959	0.324101	0.112343	2.88493	0.00391502	0.0233196	0.369965	Repressed
AT1G22500	143.127	0.365654	0.0924822	3.95378	7.69255e-05	0.000931485	143.127	0.370549	0.0935563	3.96071	7.47273e-05	0.000848979	0.368102	Repressed
AT1G22540	116.972	0.538521	0.0642386	8.38314	5.1536e-17	2.48873e-15	116.972	0.565143	0.0652459	8.66175	4.64567e-18	2.46074e-16	0.551832	Repressed
AT1G22550	307.956	0.893204	0.117224	7.61964	2.54387e-14	1.01324e-12	307.956	0.834427	0.117526	7.09993	1.24819e-12	4.44644e-11	0.863816	Repressed
AT1G22650	161.464	0.580938	0.109584	5.30128	1.14994e-07	2.30604e-06	161.464	0.698239	0.11016	6.33839	2.32175e-10	6.64473e-09	0.639588	Repressed
AT1G22660	163.759	-0.246475	0.0614863	-4.00862	6.10751e-05	0.000757691	163.759	-0.282101	0.0626356	-4.50384	6.67353e-06	9.93614e-05	-0.264288	Induced
AT1G22730	443.082	-0.109478	0.0387268	-2.82694	0.00469949	0.0303703	443.082	-0.13971	0.0393555	-3.54995	0.0003853	0.00351654	-0.124594	Induced
AT1G22740	121.519	0.502464	0.110506	4.54694	5.44314e-06	8.43312e-05	121.519	0.505597	0.111089	4.55129	5.33186e-06	8.09339e-05	0.50403	Repressed
AT1G22790	221.952	0.273888	0.0502308	5.45259	4.96402e-08	1.04627e-06	221.952	0.36233	0.050755	7.13881	9.41446e-13	3.40773e-11	0.318109	Repressed
AT1G22882	385.438	0.20319	0.0657531	3.09019	0.00200026	0.015187	385.438	0.27322	0.0660047	4.1394	3.48218e-05	0.000432526	0.238205	Repressed
AT1G22885	359.852	0.370213	0.124842	2.96546	0.00302228	0.0213225	359.852	0.443324	0.124969	3.54747	0.000388944	0.0035482	0.406768	Repressed
AT1G22900	13.2079	-1.7723	0.209968	-8.44079	3.15205e-17	1.54055e-15	13.2079	-1.76623	0.215999	-8.17699	2.91014e-16	1.36305e-14	-1.76926	Induced
AT1G22930	2091.94	-0.284976	0.0858515	-3.31941	0.000902095	0.00786471	2091.94	-0.25764	0.0858966	-2.99942	0.00270494	0.017436	-0.271308	Induced
AT1G22980	29.3668	-1.51879	0.134345	-11.3051	1.23748e-29	1.15923e-27	29.3668	-1.51413	0.138116	-10.9628	5.77167e-28	5.09973e-26	-1.51646	Induced
AT1G22985	31.6232	-0.57075	0.120537	-4.73506	2.18986e-06	3.62599e-05	31.6232	-0.544165	0.123124	-4.41966	9.88585e-06	0.000141765	-0.557458	Induced
AT1G23010	213.138	0.604971	0.0930578	6.50102	7.97766e-11	2.33942e-09	213.138	0.528128	0.093602	5.64228	1.67814e-08	3.82814e-07	0.56655	Repressed
AT1G23020	281.856	0.854074	0.114919	7.43195	1.07006e-13	4.11626e-12	281.856	0.64051	0.115369	5.55183	2.82691e-08	6.25416e-07	0.747292	Repressed
AT1G23030	518.085	0.188556	0.0635394	2.96755	0.00300182	0.0212077	518.085	0.208617	0.0637852	3.27062	0.00107311	0.00822788	0.198587	Repressed
AT1G23080	906.002	0.817374	0.0685454	11.9246	8.81376e-33	9.43586e-31	906.002	0.864918	0.0686581	12.5975	2.18064e-36	2.62637e-34	0.841146	Repressed
AT1G23090	43.4799	-0.818027	0.115808	-7.06363	1.62211e-12	5.64918e-11	43.4799	-1.06479	0.120479	-8.83792	9.75177e-19	5.40596e-17	-0.941407	Induced
AT1G23120	60.5124	1.22331	0.146548	8.34748	6.9735e-17	3.33574e-15	60.5124	1.12785	0.147731	7.63451	2.26677e-14	9.22853e-13	1.17558	Repressed
AT1G23170	190.483	-0.219438	0.0651094	-3.3703	0.000750864	0.00669294	190.483	-0.256711	0.0660227	-3.88823	0.000100979	0.00110393	-0.238075	Induced
AT1G23180	157.507	-0.214557	0.0623199	-3.44283	0.00057566	0.00531625	157.507	-0.228679	0.0633768	-3.60824	0.000308284	0.00289996	-0.221618	Induced
AT1G23190	2114.06	-0.216817	0.0440037	-4.92724	8.33985e-07	1.46356e-05	2114.06	-0.209757	0.0441065	-4.75569	1.97771e-06	3.25871e-05	-0.213287	Induced
AT1G23200	272.747	-0.685579	0.166782	-4.11063	3.94585e-05	0.000510488	272.747	-0.837803	0.167175	-5.01153	5.40002e-07	9.76443e-06	-0.761691	Induced
AT1G23220	157.553	0.588974	0.0656825	8.96699	3.04714e-19	1.72706e-17	157.553	0.526679	0.0666772	7.89894	2.81287e-15	1.22928e-13	0.557827	Repressed
AT1G23260	376.028	-0.145605	0.0553509	-2.63058	0.008524	0.0483664	376.028	-0.206797	0.0559209	-3.69802	0.000217288	0.0021552	-0.176201	Induced
AT1G23310	662.196	-0.158224	0.0558661	-2.83221	0.00462282	0.0299994	662.196	-0.230663	0.0562522	-4.10052	4.12226e-05	0.000502166	-0.194444	Induced
AT1G23330	445.807	-0.256527	0.0966676	-2.65371	0.00796128	0.0458289	445.807	-0.316735	0.0969658	-3.26646	0.001089	0.00832764	-0.286631	Induced
AT1G23340	89.4898	-0.256989	0.0829008	-3.09996	0.00193548	0.0147783	89.4898	-0.258584	0.0842399	-3.06961	0.00214338	0.014472	-0.257786	Induced
AT1G23360	35.3401	1.25268	0.160664	7.79689	6.34514e-15	2.60421e-13	35.3401	1.16758	0.162431	7.18818	6.56588e-13	2.39809e-11	1.21013	Repressed
AT1G23380	107.924	0.799884	0.0781736	10.2321	1.42329e-24	1.06269e-22	107.924	0.738321	0.0793463	9.30505	1.33931e-20	8.33836e-19	0.769103	Repressed
AT1G23390	119.79	0.344448	0.0884155	3.89579	9.78794e-05	0.00115212	119.79	0.238697	0.0896375	2.66292	0.00774659	0.0394959	0.291573	Repressed
AT1G23400	66.6143	0.552672	0.070176	7.87552	3.39325e-15	1.42742e-13	66.6143	0.487707	0.0724292	6.73357	1.65551e-11	5.32554e-10	0.52019	Repressed
AT1G23450	8.82551	0.808336	0.216875	3.7272	0.000193616	0.00207832	8.82551	0.911573	0.219474	4.15345	3.27495e-05	0.000408793	0.859954	Repressed
AT1G23460	100.809	0.743691	0.0809464	9.18745	4.02257e-20	2.36606e-18	100.809	0.769816	0.0818544	9.4047	5.2178e-21	3.35165e-19	0.756754	Repressed
AT1G23490	1919.75	-0.117575	0.0335978	-3.49948	0.000466163	0.00444712	1919.75	-0.0902887	0.0337307	-2.67675	0.00743402	0.0383041	-0.103932	Induced
AT1G23530	110.018	-0.587874	0.108173	-5.43457	5.49284e-08	1.14935e-06	110.018	-0.438184	0.108542	-4.03701	5.41362e-05	0.000640621	-0.513029	Induced
AT1G23730	8.75336	-1.12197	0.407489	-2.75338	0.00589838	0.0362759	8.75336	-1.54859	0.41995	-3.68757	0.00022641	0.00223363	-1.33528	Induced
AT1G23800	196.701	0.652809	0.100931	6.46785	9.94081e-11	2.89414e-09	196.701	0.596546	0.101429	5.88144	4.06714e-09	1.01724e-07	0.624678	Repressed
AT1G23850	178.169	-0.534471	0.0854109	-6.25764	3.90843e-10	1.07014e-08	178.169	-0.713467	0.0866659	-8.23238	1.83533e-16	8.71732e-15	-0.623969	Induced
AT1G23890	119.08	1.22983	0.0774518	15.8787	8.90443e-57	1.91673e-54	119.08	1.20044	0.078371	15.3174	5.853e-53	1.16107e-50	1.21514	Repressed
AT1G23900	824.793	0.398518	0.07318	5.44572	5.15974e-08	1.08526e-06	824.793	0.386361	0.0733267	5.26904	1.3714e-07	2.77212e-06	0.392439	Repressed
AT1G23935	46.3064	2.94066	0.172305	17.0666	2.6318e-65	7.6074e-63	46.3064	2.98763	0.172994	17.2701	7.89844e-67	2.42147e-64	2.96415	Repressed
AT1G23950	217.002	3.60771	0.124358	29.0107	4.82773e-185	1.62807e-181	217.002	3.52036	0.124683	28.2346	2.20097e-175	7.42241e-172	3.56404	Repressed
AT1G24040	52.1019	0.251728	0.0793053	3.17416	0.00150272	0.0119521	52.1019	0.312926	0.0809786	3.8643	0.000111408	0.00120354	0.282327	Repressed
AT1G24090	45.7165	0.838276	0.127182	6.59115	4.36441e-11	1.322e-09	45.7165	0.813208	0.1287	6.31865	2.63861e-10	7.51968e-09	0.825742	Repressed
AT1G24150	357.409	-0.561131	0.0937559	-5.98501	2.16371e-09	5.4794e-08	357.409	-0.628644	0.0941435	-6.67751	2.43035e-11	7.65976e-10	-0.594888	Induced
AT1G24180	2911.48	-0.143705	0.047327	-3.03643	0.00239398	0.0175723	2911.48	-0.144481	0.0474014	-3.04804	0.00230338	0.0153362	-0.144093	Induced
AT1G24240	73.2936	1.55461	0.0965854	16.0957	2.73595e-58	6.51286e-56	73.2936	1.61014	0.0973945	16.5321	2.154e-61	5.51698e-59	1.58237	Repressed
AT1G24265	42.8398	-0.384075	0.100339	-3.82777	0.000129308	0.00146414	42.8398	-0.282386	0.101827	-2.77318	0.00555108	0.0306906	-0.333231	Induced
AT1G24267	522.92	0.201591	0.0330257	6.10407	1.03403e-09	2.72074e-08	522.92	0.208151	0.0335484	6.2045	5.4871e-10	1.5151e-08	0.204871	Repressed
AT1G24310	383.967	0.253107	0.0804289	3.14696	0.00164977	0.0129637	383.967	0.229701	0.0807512	2.84456	0.00444732	0.025797	0.241404	Repressed
AT1G24320	194.59	0.704139	0.167123	4.21329	2.51677e-05	0.000343619	194.59	0.707903	0.167384	4.22921	2.34512e-05	0.000305545	0.706021	Repressed
AT1G24340	192.868	-0.447749	0.0602005	-7.43763	1.02511e-13	3.95841e-12	192.868	-0.53956	0.061462	-8.77877	1.65278e-18	8.91795e-17	-0.493655	Induced
AT1G24450	116.101	0.482826	0.079955	6.03872	1.55345e-09	4.00415e-08	116.101	0.441268	0.0810132	5.44686	5.12667e-08	1.08055e-06	0.462047	Repressed
AT1G24460	969.576	0.189838	0.0530133	3.58094	0.000342356	0.00340237	969.576	0.164348	0.0531981	3.08936	0.00200587	0.0137442	0.177093	Repressed
AT1G24490	223.141	0.562572	0.0664921	8.46073	2.6572e-17	1.30817e-15	223.141	0.479927	0.0672403	7.13749	9.5048e-13	3.43429e-11	0.52125	Repressed
AT1G24510	2646.88	0.386758	0.0791949	4.88362	1.04156e-06	1.80901e-05	2646.88	0.448363	0.0792266	5.65925	1.52033e-08	3.4997e-07	0.417561	Repressed
AT1G24530	138.674	0.964947	0.159522	6.04898	1.45763e-09	3.77639e-08	138.674	0.63668	0.160406	3.96919	7.21187e-05	0.000821767	0.800814	Repressed
AT1G24575	112.776	-0.619716	0.151585	-4.08823	4.34674e-05	0.00055701	112.776	-0.433018	0.151768	-2.85316	0.00432869	0.0252702	-0.526367	Induced
AT1G24735	80.4867	0.685879	0.105497	6.50141	7.95704e-11	2.33676e-09	80.4867	0.854772	0.105834	8.0765	6.66523e-16	3.07208e-14	0.770325	Repressed
AT1G24764	504.214	-0.296745	0.0486557	-6.09887	1.06821e-09	2.79975e-08	504.214	-0.300555	0.049066	-6.12552	9.039e-10	2.4386e-08	-0.29865	Induced
AT1G25230	66.6079	0.778022	0.107687	7.22482	5.0176e-13	1.82855e-11	66.6079	0.51636	0.110175	4.68673	2.77605e-06	4.45445e-05	0.647191	Repressed
AT1G25370	130.817	-0.262304	0.0797068	-3.29087	0.000998794	0.00855251	130.817	-0.302757	0.0808021	-3.74689	0.000179042	0.00182874	-0.28253	Induced
AT1G25400	107.76	-0.360914	0.0779766	-4.6285	3.68331e-06	5.8869e-05	107.76	-0.396744	0.0794293	-4.99494	5.88552e-07	1.05387e-05	-0.378829	Induced
AT1G25550	594.576	-0.41029	0.0929082	-4.41608	1.00506e-05	0.000149203	594.576	-0.445578	0.0933627	-4.77255	1.81908e-06	3.02442e-05	-0.427934	Induced
AT1G25580	201.528	0.274466	0.062677	4.37906	1.19191e-05	0.00017388	201.528	0.287458	0.0633358	4.53863	5.66207e-06	8.54973e-05	0.280962	Repressed
AT1G26150	223.554	1.26658	0.0959136	13.2054	8.16502e-40	1.09411e-37	223.554	1.26043	0.096246	13.0959	3.47589e-39	4.56696e-37	1.2635	Repressed
AT1G26170	407.011	0.220919	0.0514683	4.29234	1.76803e-05	0.000248605	407.011	0.257303	0.0518293	4.96443	6.89018e-07	1.22187e-05	0.239111	Repressed
AT1G26200	86.7232	0.392312	0.0970729	4.04141	5.31298e-05	0.000668134	86.7232	0.356894	0.0982169	3.63373	0.00027935	0.00267631	0.374603	Repressed
AT1G26260	126.741	-0.394696	0.0798885	-4.94059	7.78875e-07	1.37359e-05	126.741	-0.424789	0.0809785	-5.2457	1.55687e-07	3.12827e-06	-0.409742	Induced
AT1G26390	663.826	-1.53063	0.450737	-3.39584	0.000684192	0.00618862	663.826	-1.40694	0.450789	-3.12106	0.00180201	0.0125817	-1.46879	Induced
AT1G26460	769.798	0.133276	0.0484779	2.74922	0.00597379	0.0365999	769.798	0.151938	0.0487052	3.11953	0.00181138	0.0126341	0.142607	Repressed
AT1G26520	97.3528	0.457251	0.0843555	5.42052	5.94263e-08	1.23707e-06	97.3528	0.471756	0.0853301	5.5286	3.22805e-08	7.06887e-07	0.464503	Repressed
AT1G26530	23.2076	-1.96494	0.159902	-12.2884	1.04563e-34	1.21594e-32	23.2076	-1.90785	0.163895	-11.6407	2.55969e-31	2.60265e-29	-1.9364	Induced
AT1G26560	13.6155	-1.11995	0.149219	-7.50539	6.12445e-14	2.39695e-12	13.6155	-1.23665	0.158413	-7.80648	5.88091e-15	2.49988e-13	-1.1783	Induced
AT1G26680	25.1852	3.07896	0.215399	14.2942	2.3782e-46	3.84965e-44	25.1852	2.97943	0.217084	13.7248	7.21761e-43	1.05066e-40	3.0292	Repressed
AT1G26770	47.897	-0.72556	0.133312	-5.44257	5.25186e-08	1.10349e-06	47.897	-0.629464	0.13461	-4.67619	2.92259e-06	4.67475e-05	-0.677512	Induced
AT1G26810	59.1015	-0.514485	0.0863027	-5.9614	2.50083e-09	6.22408e-08	59.1015	-0.546509	0.088669	-6.16348	7.11652e-10	1.93803e-08	-0.530497	Induced
AT1G26900	58.7893	0.452563	0.117672	3.84598	0.000120071	0.00137338	58.7893	0.56108	0.118386	4.73942	2.14326e-06	3.51717e-05	0.506822	Repressed
AT1G26960	215.453	-0.232444	0.0627985	-3.70143	0.000214388	0.00228292	215.453	-0.218772	0.0635054	-3.44494	0.000571184	0.0048642	-0.225608	Induced
AT1G27000	818.788	0.533838	0.111658	4.78102	1.74411e-06	2.92381e-05	818.788	0.576426	0.111736	5.15881	2.48519e-07	4.78028e-06	0.555132	Repressed
AT1G27030	1988.03	0.945117	0.0824106	11.4684	1.90162e-30	1.85881e-28	1988.03	0.848788	0.0824719	10.2919	7.66867e-25	5.92244e-23	0.896952	Repressed
AT1G27110	29.5363	0.971256	0.138638	7.00568	2.45797e-12	8.45828e-11	29.5363	0.78122	0.141923	5.50454	3.70125e-08	8.01832e-07	0.876238	Repressed
AT1G27130	1414.75	0.863179	0.0891835	9.67868	3.71488e-22	2.41694e-20	1414.75	0.909945	0.0892342	10.1973	2.03928e-24	1.53966e-22	0.886562	Repressed
AT1G27180	228.511	3.75132	0.119028	31.5162	5.20716e-218	5.26809e-214	228.511	3.84489	0.11919	32.2585	2.6715e-228	2.70276e-224	3.79811	Repressed
AT1G27190	424.147	0.262438	0.0960798	2.73146	0.00630549	0.0382221	424.147	0.339497	0.0962279	3.52806	0.000418623	0.00376296	0.300968	Repressed
AT1G27200	197.208	0.216105	0.0708704	3.04929	0.0022938	0.0169638	197.208	0.281273	0.0713222	3.94369	8.02359e-05	0.000903949	0.248689	Repressed
AT1G27360	87.6431	-0.274614	0.0675815	-4.06346	4.83513e-05	0.000611845	87.6431	-0.28974	0.0693814	-4.17604	2.96629e-05	0.000374422	-0.282177	Induced
AT1G27390	640.988	0.206467	0.06536	3.15892	0.00158357	0.0125115	640.988	0.201294	0.0655842	3.06924	0.00214601	0.014479	0.20388	Repressed
AT1G27510	214.176	0.474126	0.0573458	8.26783	1.36414e-16	6.34529e-15	214.176	0.519774	0.0579261	8.97305	2.88418e-19	1.66738e-17	0.49695	Repressed
AT1G27540	65.9855	2.22128	0.129871	17.1038	1.39135e-65	4.08009e-63	65.9855	2.22398	0.130674	17.0193	5.91168e-65	1.75907e-62	2.22263	Repressed
AT1G27565	14.4558	-4.52528	0.441631	-10.2467	1.22394e-24	9.17231e-23	14.4558	1.53835	0.154004	9.98906	1.70193e-23	1.23429e-21	-1.49347	Induced
AT1G27630	379.058	-0.161482	0.0429208	-3.76233	0.000168337	0.00183817	379.058	-0.158062	0.0435094	-3.63283	0.000280334	0.0026832	-0.159772	Induced
AT1G28010	104.773	0.399901	0.135426	2.95291	0.00314798	0.0220406	104.773	0.375505	0.136116	2.75872	0.00580279	0.0317334	0.387703	Repressed
AT1G28100	95.1048	-0.455341	0.0976163	-4.6646	3.09225e-06	5.01351e-05	95.1048	-0.366325	0.0985179	-3.71836	0.000200521	0.00201157	-0.410833	Induced
AT1G28110	276.43	0.239738	0.0526445	4.55391	5.26578e-06	8.17712e-05	276.43	0.252932	0.0532589	4.7491	2.04323e-06	3.36394e-05	0.246335	Repressed
AT1G28310	162.068	0.226002	0.0809204	2.79289	0.00522394	0.0330213	162.068	0.239788	0.0815562	2.94016	0.00328044	0.0202295	0.232895	Repressed
AT1G28330	487.127	-0.36052	0.135752	-2.65572	0.00791395	0.0456343	487.127	-0.380737	0.135932	-2.80093	0.00509561	0.028744	-0.370628	Induced
AT1G28440	1192.39	0.170977	0.0559848	3.05399	0.00225822	0.016749	1192.39	0.236688	0.0560879	4.21994	2.44362e-05	0.000317765	0.203832	Repressed
AT1G28520	468.22	-0.161886	0.0582058	-2.78127	0.00541463	0.0339614	468.22	-0.163811	0.0585551	-2.79755	0.00514919	0.0289735	-0.162848	Induced
AT1G28590	19.5766	-1.03829	0.138307	-7.50713	6.04368e-14	2.37452e-12	19.5766	-1.07555	0.143785	-7.48022	7.4199e-14	2.88166e-12	-1.05692	Induced
AT1G28710	58.8232	-0.336444	0.0769191	-4.374	1.21989e-05	0.00017745	58.8232	-0.353052	0.079345	-4.44958	8.60372e-06	0.000125063	-0.344748	Induced
AT1G29410	21.9023	3.99148	0.237768	16.7873	3.02467e-63	8.16016e-61	21.9023	4.01507	0.238912	16.8056	2.2197e-63	6.23796e-61	4.00327	Repressed
AT1G29660	291.637	0.384521	0.112611	3.41459	0.000638782	0.00582475	291.637	0.334753	0.112928	2.96431	0.00303364	0.0190748	0.359637	Repressed
AT1G29730	87.1113	-0.386215	0.09465	-4.08046	4.4947e-05	0.00057379	87.1113	-0.45051	0.096192	-4.68345	2.82092e-06	4.51928e-05	-0.418363	Induced
AT1G29880	1262.66	0.13687	0.0453061	3.021	0.00251941	0.0183373	1262.66	0.175935	0.0454434	3.87153	0.000108156	0.00117468	0.156403	Repressed
AT1G29900	1765.08	0.163256	0.0493841	3.30585	0.000946892	0.00818429	1765.08	0.177861	0.0494849	3.59425	0.000325326	0.00303908	0.170559	Repressed
AT1G29910	8.6852	-1.27866	0.332283	-3.84811	0.000119033	0.00136537	8.6852	-1.6577	0.345012	-4.80475	1.54942e-06	2.59743e-05	-1.46818	Induced
AT1G29930	226.871	-0.535108	0.199816	-2.678	0.00740624	0.0432865	226.871	-0.767663	0.200309	-3.83239	0.000126903	0.00134861	-0.651385	Induced
AT1G30160	5.77115	-0.737221	0.215229	-3.42528	0.000614165	0.00562563	5.77115	-1.2649	0.244543	-5.17252	2.30963e-07	4.48493e-06	-1.00106	Induced
AT1G30755	237.388	-0.424737	0.117328	-3.62008	0.000294515	0.00297366	237.388	-0.466214	0.117761	-3.95899	7.52668e-05	0.000854629	-0.445475	Induced
AT1G30960	114.803	0.273297	0.0791654	3.45223	0.000555981	0.00516438	114.803	0.281414	0.0801323	3.51186	0.000444977	0.00396463	0.277355	Repressed
AT1G31230	937.208	0.187176	0.0466786	4.00987	6.07509e-05	0.000754594	937.208	0.227454	0.0468711	4.85277	1.2175e-06	2.08066e-05	0.207315	Repressed
AT1G31258	15.312	1.16203	0.178575	6.50722	7.65536e-11	2.25948e-09	15.312	1.16706	0.181315	6.43663	1.22156e-10	3.58739e-09	1.16454	Repressed
AT1G31360	121.163	0.282442	0.0742111	3.80592	0.000141276	0.00158546	121.163	0.237791	0.0753484	3.15588	0.00160012	0.0114689	0.260116	Repressed
AT1G31810	484.23	0.23228	0.0458526	5.0658	4.06679e-07	7.52171e-06	484.23	0.265323	0.0462019	5.7427	9.31809e-09	2.20517e-07	0.248802	Repressed
AT1G31817	432.892	0.141324	0.044071	3.20673	0.00134253	0.0108702	432.892	0.150526	0.0445303	3.3803	0.000724057	0.00595068	0.145925	Repressed
AT1G32100	374.039	-0.27375	0.097622	-2.80418	0.00504443	0.0321174	374.039	-0.303736	0.0979371	-3.10133	0.00192651	0.0132634	-0.288743	Induced
AT1G32170	491.318	-0.394286	0.0991695	-3.97588	7.01193e-05	0.000858315	491.318	-0.384685	0.0993772	-3.87096	0.000108409	0.00117679	-0.389486	Induced
AT1G32350	43.4883	-1.27526	0.370646	-3.44065	0.000580317	0.00534974	43.4883	-1.1945	0.371206	-3.21789	0.00129135	0.00961696	-1.23488	Induced
AT1G32380	271.501	0.170957	0.0638564	2.67721	0.00742379	0.0433765	271.501	0.257845	0.0643131	4.00921	6.09225e-05	0.000708859	0.214401	Repressed
AT1G32500	328.046	0.124009	0.0454203	2.73025	0.00632859	0.0383195	328.046	0.154491	0.045991	3.35916	0.000781796	0.00632579	0.13925	Repressed
AT1G32950	50.636	-0.545247	0.133283	-4.09091	4.29688e-05	0.000551606	50.636	-0.424779	0.134073	-3.16828	0.00153346	0.0110514	-0.485013	Induced
AT1G33050	701.989	-0.431751	0.130849	-3.29962	0.000968172	0.008322	701.989	-0.448057	0.130985	-3.42068	0.00062464	0.00525966	-0.439904	Induced
AT1G33170	424.519	0.298104	0.0879954	3.38772	0.000704766	0.006352	424.519	0.438075	0.0880955	4.97273	6.60179e-07	1.17382e-05	0.368089	Repressed
AT1G33280	49.0331	-0.546931	0.114338	-4.78348	1.72288e-06	2.8906e-05	49.0331	-0.406203	0.115184	-3.52656	0.000420991	0.0037792	-0.476567	Induced
AT1G33410	681.472	0.181311	0.0558136	3.24851	0.0011601	0.0096878	681.472	0.186988	0.0560485	3.33619	0.000849363	0.00679289	0.18415	Repressed
AT1G34050	54.5704	-1.06025	0.179407	-5.90972	3.4269e-09	8.30418e-08	54.5704	-1.32071	0.182085	-7.25326	4.06857e-13	1.5133e-11	-1.19048	Induced
AT1G34180	59.868	-0.394766	0.119517	-3.30301	0.000956521	0.00824638	59.868	-0.445907	0.121251	-3.67754	0.000235491	0.00231082	-0.420336	Induced
AT1G34460	23.569	-1.9605	0.127557	-15.3695	2.62046e-53	4.95536e-51	23.569	-2.1797	0.139227	-15.6557	3.03579e-55	6.4659e-53	-2.0701	Induced
AT1G34490	4.76998	-0.944015	0.315577	-2.9914	0.00277704	0.0198785	4.76998	-0.882962	0.322093	-2.74133	0.00611916	0.0330438	-0.913489	Induced
AT1G34630	170.811	-0.24979	0.0768712	-3.24946	0.00115623	0.00966741	170.811	-0.275991	0.0776906	-3.55244	0.000381678	0.00348662	-0.262891	Induced
AT1G35230	28.2991	-0.623981	0.17779	-3.50966	0.000448686	0.00429254	28.2991	-0.712624	0.180725	-3.94313	8.04236e-05	0.00090556	-0.668303	Induced
AT1G35240	24.1446	-0.559537	0.155754	-3.59245	0.000327585	0.00327488	24.1446	-0.746743	0.160828	-4.64311	3.43209e-06	5.4127e-05	-0.65314	Induced
AT1G35330	64.99	-0.457754	0.15414	-2.96973	0.00298061	0.021102	64.99	-0.542242	0.155554	-3.48587	0.000490533	0.00430045	-0.499998	Induced
AT1G35460	54.7997	-0.243262	0.086618	-2.80844	0.00497818	0.0317655	54.7997	-0.339221	0.0894974	-3.79029	0.000150474	0.00156539	-0.291241	Induced
AT1G35580	2995.73	0.164286	0.0510464	3.21836	0.00128924	0.0105357	2995.73	0.194517	0.0511078	3.80601	0.000141225	0.00148136	0.179402	Repressed
AT1G36060	627.71	-0.320689	0.109998	-2.91541	0.00355219	0.0243479	627.71	-0.307969	0.110125	-2.79653	0.00516549	0.0290329	-0.314329	Induced
AT1G36370	939.906	0.49417	0.119174	4.14664	3.37388e-05	0.000445317	939.906	0.595318	0.119236	4.99279	5.95123e-07	1.0647e-05	0.544744	Repressed
AT1G36640	58.9794	-0.492359	0.18128	-2.71602	0.0066072	0.0397273	58.9794	-0.695608	0.183228	-3.79641	0.000146809	0.00153278	-0.593984	Induced
AT1G37150	11.3306	-0.500897	0.169037	-2.96323	0.00304425	0.0214401	11.3306	-0.851356	0.182192	-4.67284	2.97069e-06	4.74419e-05	-0.676127	Induced
AT1G42990	567.593	-0.270265	0.0889292	-3.0391	0.00237283	0.0174588	567.593	-0.2595	0.0891123	-2.91206	0.00359052	0.0217386	-0.264883	Induced
AT1G43040	5.25924	-1.04627	0.219869	-4.7586	1.94939e-06	3.24641e-05	5.25924	-1.0168	0.23019	-4.41722	9.99791e-06	0.000143169	-1.03153	Induced
AT1G43910	911.972	0.390511	0.08798	4.43863	9.05339e-06	0.000135093	911.972	0.345163	0.0881032	3.91771	8.93942e-05	0.000990581	0.367837	Repressed
AT1G44010	24.5647	0.808185	0.186093	4.3429	1.40616e-05	0.000201076	24.5647	0.711135	0.188573	3.77115	0.000162498	0.00167412	0.75966	Repressed
AT1G44020	74.3049	0.43794	0.127001	3.44832	0.000564092	0.00522851	74.3049	0.407383	0.128033	3.18186	0.00146335	0.0106432	0.422662	Repressed
AT1G44030	64.4434	0.714411	0.183765	3.88763	0.000101229	0.00118397	64.4434	0.784643	0.184356	4.25613	2.07993e-05	0.000275427	0.749527	Repressed
AT1G44130	16.3586	-1.21262	0.308082	-3.93603	8.28407e-05	0.000994522	16.3586	-1.12421	0.309593	-3.63127	0.000282029	0.00269687	-1.16842	Induced
AT1G45201	864.353	0.542779	0.132147	4.10739	4.00149e-05	0.000516037	864.353	0.388672	0.132283	2.93817	0.00330154	0.0203235	0.465725	Repressed
AT1G45332	518.27	0.174272	0.0477409	3.65038	0.000261854	0.00270738	518.27	0.211587	0.0480556	4.40295	1.06786e-05	0.000151736	0.19293	Repressed
AT1G45616	5.94245	1.35741	0.250575	5.41716	6.05533e-08	1.25794e-06	5.94245	0.902101	0.264412	3.41173	0.000645532	0.00540409	1.12975	Repressed
AT1G47250	145.786	-0.204297	0.0563222	-3.62729	0.000286407	0.00290485	145.786	-0.203804	0.0575377	-3.54209	0.000396972	0.00361004	-0.20405	Induced
AT1G47600	499.097	-0.560672	0.21114	-2.65545	0.00792029	0.0456579	499.097	-0.611768	0.211267	-2.89572	0.00378296	0.0227337	-0.58622	Induced
AT1G48000	50.515	-0.658877	0.17508	-3.7633	0.000167687	0.00183206	50.515	-0.56824	0.175833	-3.2317	0.00123056	0.00920677	-0.613559	Induced
AT1G48070	5.73218	-1.17344	0.28314	-4.14439	3.40716e-05	0.000449123	5.73218	-1.07993	0.289051	-3.73612	0.000186879	0.00189825	-1.12669	Induced
AT1G48260	183.105	-0.562637	0.125473	-4.48412	7.3215e-06	0.00011147	183.105	-0.373755	0.125588	-2.97605	0.00291985	0.0185321	-0.468196	Induced
AT1G48800	7.18059	-1.37113	0.255934	-5.35736	8.4447e-08	1.71041e-06	7.18059	-1.36344	0.263762	-5.16922	2.35068e-07	4.54719e-06	-1.36729	Induced
AT1G49405	13.7946	-0.400343	0.130278	-3.07299	0.00211929	0.0158821	13.7946	-0.439181	0.136697	-3.2128	0.00131446	0.00974958	-0.419762	Induced
AT1G49720	223.551	-0.23652	0.067867	-3.48505	0.000492051	0.00464666	223.551	-0.288194	0.0686197	-4.19988	2.67057e-05	0.000343523	-0.262357	Induced
AT1G50050	117.475	-0.683029	0.169636	-4.02643	5.66302e-05	0.000708193	117.475	-0.966984	0.170977	-5.65564	1.55265e-08	3.56195e-07	-0.825006	Induced
AT1G50060	242.916	-0.576529	0.129429	-4.45439	8.4132e-06	0.000126694	242.916	-0.485838	0.129637	-3.74768	0.000178479	0.00182392	-0.531183	Induced
AT1G50520	262.727	-0.2295	0.073071	-3.14077	0.00168503	0.0131691	262.727	-0.240822	0.073605	-3.27182	0.00106857	0.00820236	-0.235161	Induced
AT1G50720	6.27592	-0.693001	0.207171	-3.34507	0.000822613	0.00728117	6.27592	-0.939424	0.225231	-4.17094	3.0335e-05	0.000381953	-0.816213	Induced
AT1G50950	20.2034	-0.656104	0.155181	-4.228	2.35782e-05	0.000323007	20.2034	-0.640366	0.158513	-4.03984	5.34883e-05	0.000634026	-0.648235	Induced
AT1G50970	102.801	-0.167325	0.0589242	-2.83967	0.00451603	0.0294386	102.801	-0.264522	0.0611428	-4.3263	1.51633e-05	0.000208546	-0.215924	Induced
AT1G51020	5.07617	-1.38744	0.353794	-3.92159	8.79654e-05	0.00104761	5.07617	-1.53228	0.366801	-4.1774	2.94861e-05	0.000373355	-1.45986	Induced
AT1G51260	18.0614	-0.583543	0.178175	-3.2751	0.00105623	0.00895713	18.0614	-0.732416	0.183575	-3.98974	6.61468e-05	0.000763064	-0.657979	Induced
AT1G51380	115.953	0.296836	0.0848929	3.49659	0.000471242	0.00449346	115.953	0.357791	0.0856081	4.17941	2.92266e-05	0.000370998	0.327314	Repressed
AT1G51770	11.1159	-0.705753	0.17579	-4.01476	5.95069e-05	0.000741418	11.1159	-0.505557	0.177513	-2.848	0.00439951	0.0255584	-0.605655	Induced
AT1G51820	15.8893	1.36557	0.229362	5.9538	2.61987e-09	6.48842e-08	15.8893	0.995887	0.23537	4.23115	2.32497e-05	0.000303115	1.18073	Repressed
AT1G51830	252.724	-0.631849	0.125865	-5.02004	5.16603e-07	9.36643e-06	252.724	-0.581294	0.12621	-4.60578	4.10925e-06	6.39097e-05	-0.606571	Induced
AT1G51840	61.3912	-0.520823	0.182391	-2.85553	0.00429647	0.0283411	61.3912	-0.573426	0.183812	-3.11963	0.0018108	0.0126341	-0.547124	Induced
AT1G51913	8.16468	-1.24532	0.464866	-2.67888	0.00738682	0.0431855	8.16468	-1.40592	0.476199	-2.95239	0.00315329	0.019638	-1.32562	Induced
AT1G52060	516.879	-0.691066	0.192038	-3.59858	0.000319954	0.00321288	516.879	-0.513493	0.192075	-2.6734	0.00750876	0.0385908	-0.60228	Induced
AT1G52070	591.574	-0.545595	0.15473	-3.52611	0.000421706	0.00407683	591.574	-0.400327	0.154784	-2.58637	0.00969941	0.046595	-0.472961	Induced
AT1G52342	8.70047	-1.24002	0.222391	-5.57586	2.46308e-08	5.42898e-07	8.70047	-0.920604	0.221399	-4.15813	3.20867e-05	0.000401511	-1.08031	Induced
AT1G52410	58.5698	-0.590447	0.197102	-2.99564	0.00273868	0.0196442	58.5698	-0.789423	0.19889	-3.96915	7.2129e-05	0.000821767	-0.689935	Induced
AT1G52618	10.1072	-1.07879	0.185101	-5.82815	5.60461e-09	1.32947e-07	10.1072	-1.43328	0.201572	-7.11048	1.15639e-12	4.14864e-11	-1.25603	Induced
AT1G53345	76.3161	0.321177	0.115703	2.77588	0.00550517	0.0344236	76.3161	0.396974	0.116448	3.40904	0.00065193	0.00544864	0.359076	Repressed
AT1G53420	4.76193	-0.789334	0.234435	-3.36696	0.000760017	0.00676973	4.76193	-0.677954	0.240986	-2.81325	0.00490434	0.0278905	-0.733644	Induced
AT1G53560	49.0091	-0.45784	0.134763	-3.39736	0.00068039	0.00615699	49.0091	-0.506372	0.136667	-3.70514	0.000211272	0.00210632	-0.482106	Induced
AT1G53625	105.086	-0.807668	0.220374	-3.66499	0.000247344	0.00257845	105.086	-0.767064	0.2208	-3.47402	0.00051273	0.0044507	-0.787366	Induced
AT1G53633	50.8676	-0.458475	0.124134	-3.69339	0.000221285	0.00233811	50.8676	-0.335412	0.125117	-2.68077	0.00734524	0.0379432	-0.396943	Induced
AT1G53750	2540.16	-0.089879	0.0313492	-2.86702	0.00414351	0.0276243	2540.16	-0.0935929	0.0314685	-2.97418	0.00293771	0.0186046	-0.091736	Induced
AT1G53990	96.0491	-0.489661	0.184294	-2.65695	0.00788509	0.0455068	96.0491	-0.692473	0.18553	-3.7324	0.000189662	0.00192073	-0.591067	Induced
AT1G54010	811.618	0.453546	0.143672	3.15682	0.00159498	0.01259	811.618	0.458573	0.143745	3.19019	0.0014218	0.0104083	0.45606	Repressed
AT1G54100	1392.44	-0.208411	0.0605735	-3.44064	0.000580344	0.00534974	1392.44	-0.204881	0.0606896	-3.37588	0.000735801	0.00602273	-0.206646	Induced
AT1G54160	42.5012	-0.566133	0.144265	-3.92427	8.6994e-05	0.00103665	42.5012	-0.456634	0.145204	-3.14478	0.00166214	0.0117962	-0.511384	Induced
AT1G54210	88.9003	-0.271716	0.0980898	-2.77008	0.00560431	0.034913	88.9003	-0.266232	0.0991928	-2.68399	0.00727503	0.0377018	-0.268974	Induced
AT1G54385	156.995	0.313697	0.0898854	3.48996	0.00048309	0.00457623	156.995	0.238196	0.090655	2.6275	0.00860137	0.0425214	0.275947	Repressed
AT1G55200	40.8059	0.580174	0.147603	3.93064	8.47198e-05	0.00101253	40.8059	0.399209	0.150097	2.65968	0.00782159	0.0397943	0.489691	Repressed
AT1G55775	43.5174	-0.749763	0.185923	-4.03266	5.51494e-05	0.000691812	43.5174	-0.882824	0.188231	-4.69011	2.73057e-06	4.38496e-05	-0.816294	Induced
AT1G55930	117.803	0.223625	0.0674557	3.31515	0.000915956	0.00795768	117.803	0.191976	0.0687176	2.7937	0.00521089	0.0292475	0.207801	Repressed
AT1G56210	224.525	0.288915	0.0782177	3.69372	0.000220994	0.00233626	224.525	0.236707	0.078818	3.0032	0.00267155	0.0172483	0.262811	Repressed
AT1G56430	96.1113	0.844977	0.182296	4.6352	3.566e-06	5.70842e-05	96.1113	0.941358	0.183308	5.1354	2.81547e-07	5.3693e-06	0.893167	Repressed
AT1G56570	27.277	0.290885	0.0999842	2.9093	0.00362234	0.0246804	27.277	0.312984	0.102933	3.04065	0.00236066	0.0156506	0.301934	Repressed
AT1G57630	29.5809	-1.42835	0.366971	-3.89228	9.93061e-05	0.0011662	29.5809	-1.12714	0.366044	-3.07924	0.00207528	0.014091	-1.27775	Induced
AT1G57790	13.21	-0.525697	0.170737	-3.07898	0.00207711	0.015653	13.21	-0.594371	0.176767	-3.36246	0.000772511	0.00627246	-0.560034	Induced
AT1G57990	280.649	-0.547806	0.150111	-3.64934	0.00026291	0.00271415	280.649	-0.520168	0.150325	-3.46029	0.0005396	0.00464212	-0.533987	Induced
AT1G58030	561.352	-0.243164	0.0790039	-3.07787	0.00208483	0.0156819	561.352	-0.293909	0.079258	-3.70825	0.000208694	0.00208324	-0.268536	Induced
AT1G58180	141.209	-0.336875	0.0857806	-3.92717	8.59527e-05	0.00102666	141.209	-0.416514	0.0868957	-4.79326	1.6409e-06	2.73944e-05	-0.376694	Induced
AT1G58320	42.502	-2.29809	0.37028	-6.20636	5.42242e-10	1.47074e-08	42.502	-2.13483	0.370291	-5.76528	8.15221e-09	1.94061e-07	-2.21646	Induced
AT1G58520	111.313	-0.249775	0.0901597	-2.77037	0.00559933	0.0348928	111.313	-0.260317	0.091166	-2.85542	0.00429803	0.0251445	-0.255046	Induced
AT1G59650	260.627	-0.131908	0.0499155	-2.64262	0.00822673	0.0471023	260.627	-0.262339	0.0510407	-5.1398	2.75034e-07	5.255e-06	-0.197123	Induced
AT1G59700	14.9411	-0.889403	0.201734	-4.40879	1.03948e-05	0.000153412	14.9411	-0.724717	0.203256	-3.56553	0.00036312	0.00333668	-0.80706	Induced
AT1G59740	147.179	-0.464115	0.129113	-3.59464	0.000324841	0.00325019	147.179	-0.552016	0.129937	-4.24834	2.15358e-05	0.000283695	-0.508066	Induced
AT1G59780	240.466	0.241964	0.0518544	4.66621	3.06801e-06	4.97819e-05	240.466	0.229513	0.0525925	4.36398	1.27717e-05	0.000178716	0.235738	Repressed
AT1G60010	131.68	-0.349532	0.101873	-3.43105	0.000601241	0.00552476	131.68	-0.410493	0.10287	-3.99039	6.59635e-05	0.000761384	-0.380013	Induced
AT1G60390	503.546	0.280502	0.0798051	3.51484	0.000440014	0.00422422	503.546	0.317556	0.0799684	3.97101	7.15679e-05	0.000817215	0.299029	Repressed
AT1G60750	75.3987	-0.838417	0.297066	-2.82233	0.00476768	0.0306962	75.3987	-0.861547	0.298027	-2.89083	0.00384223	0.0230011	-0.849982	Induced
AT1G60960	563.387	-0.373947	0.0754072	-4.95903	7.08456e-07	1.26077e-05	563.387	-0.34706	0.0757064	-4.58428	4.55549e-06	7.00956e-05	-0.360503	Induced
AT1G61000	100.32	0.204379	0.0717039	2.85032	0.00436754	0.0286903	100.32	0.216622	0.0728862	2.97206	0.00295812	0.0187045	0.2105	Repressed
AT1G61270	10.2712	-1.07149	0.234884	-4.56175	5.0728e-06	7.90169e-05	10.2712	-0.752176	0.23394	-3.21524	0.00130334	0.00969192	-0.91183	Induced
AT1G61360	220.155	-0.364024	0.131061	-2.77752	0.00547754	0.0343029	220.155	-0.336173	0.131358	-2.5592	0.0104913	0.0492645	-0.350098	Induced
AT1G61500	194.83	-0.666297	0.160254	-4.15775	3.21401e-05	0.000426721	194.83	-0.613982	0.160541	-3.82445	0.000131062	0.00138823	-0.640139	Induced
AT1G61560	207.845	-1.03106	0.205189	-5.02492	5.03643e-07	9.13965e-06	207.845	-0.810832	0.205176	-3.95189	7.75369e-05	0.000876961	-0.920944	Induced
AT1G61820	263.534	-0.440294	0.126286	-3.48647	0.000489436	0.00462768	263.534	-0.559894	0.126732	-4.41795	9.96401e-06	0.000142785	-0.500094	Induced
AT1G61870	699.212	0.204757	0.0536037	3.81983	0.000133541	0.00150954	699.212	0.22987	0.0538238	4.27079	1.94786e-05	0.000258955	0.217314	Repressed
AT1G61890	865.745	-0.208632	0.0671713	-3.10596	0.00189659	0.0145528	865.745	-0.209251	0.0673329	-3.10771	0.00188543	0.0130516	-0.208941	Induced
AT1G62180	446.529	0.283766	0.100975	2.81025	0.00495031	0.0316323	446.529	0.490433	0.101076	4.85213	1.22143e-06	2.0856e-05	0.387099	Repressed
AT1G62200	229.816	-0.448142	0.0881388	-5.0845	3.68586e-07	6.85475e-06	229.816	-0.537272	0.0888405	-6.04761	1.47014e-09	3.87833e-08	-0.492707	Induced
AT1G62560	48.3727	0.453863	0.148806	3.05003	0.00228818	0.0169345	48.3727	0.417716	0.150155	2.78189	0.00540428	0.0300991	0.435789	Repressed
AT1G62570	1033.52	-0.625469	0.0972138	-6.43395	1.24328e-10	3.58356e-09	1033.52	-0.420248	0.0972209	-4.32261	1.54194e-05	0.000211094	-0.522859	Induced
AT1G63020	119.4	0.239548	0.0843728	2.83916	0.0045233	0.0294765	119.4	0.235054	0.0852858	2.75607	0.00585005	0.0319143	0.237301	Repressed
AT1G63180	13.7664	-0.803245	0.225728	-3.55846	0.000373042	0.00366236	13.7664	-1.0063	0.233981	-4.30076	1.70215e-05	0.000230069	-0.904771	Induced
AT1G63580	70.9609	-0.585999	0.131942	-4.44132	8.9407e-06	0.00013351	70.9609	-0.361167	0.132093	-2.73419	0.00625342	0.0335272	-0.473583	Induced
AT1G63660	688.276	0.194388	0.0704405	2.75961	0.00578704	0.0357542	688.276	0.243717	0.0705942	3.45237	0.000555693	0.00475027	0.219053	Repressed
AT1G63810	629.279	0.205339	0.0622171	3.30036	0.000965609	0.00830703	629.279	0.238353	0.0624305	3.8179	0.000134594	0.00141843	0.221846	Repressed
AT1G64065	22.3178	-0.730998	0.208584	-3.50457	0.000457348	0.00436509	22.3178	-0.690285	0.210783	-3.27486	0.00105714	0.00813432	-0.710642	Induced
AT1G64170	426.44	0.740883	0.147289	5.03015	4.90103e-07	8.92596e-06	426.44	0.738059	0.147399	5.00723	5.52186e-07	9.96693e-06	0.739471	Repressed
AT1G64210	44.6689	0.436216	0.100616	4.33545	1.45461e-05	0.000207564	44.6689	0.3598	0.103167	3.48756	0.000487447	0.00427982	0.398008	Repressed
AT1G64370	355.168	-0.841979	0.17874	-4.71064	2.46935e-06	4.06219e-05	355.168	-0.708491	0.178811	-3.96224	7.42491e-05	0.00084402	-0.775235	Induced
AT1G64405	96.3404	0.525324	0.164963	3.18449	0.00145007	0.0115948	96.3404	0.509897	0.165501	3.08093	0.00206357	0.0140256	0.51761	Repressed
AT1G64460	347.275	-0.235479	0.0876712	-2.68593	0.0072328	0.0425555	347.275	-0.378205	0.0881851	-4.28876	1.79671e-05	0.000241239	-0.306842	Induced
AT1G64540	4.67915	-0.809754	0.266568	-3.03771	0.00238387	0.0175273	4.67915	-1.21966	0.291557	-4.18327	2.87351e-05	0.000365218	-1.01471	Induced
AT1G64590	808.415	-0.810403	0.154255	-5.25366	1.49104e-07	2.93765e-06	808.415	-0.621372	0.15418	-4.03016	5.57385e-05	0.00065685	-0.715888	Induced
AT1G64660	120.783	-0.562836	0.175373	-3.20937	0.00133027	0.0108126	120.783	-0.654007	0.176224	-3.71122	0.000206259	0.00206096	-0.608422	Induced
AT1G64900	73.1832	0.861103	0.150312	5.72875	1.01172e-08	2.32626e-07	73.1832	0.729586	0.151364	4.82007	1.4351e-06	2.42183e-05	0.795344	Repressed
AT1G64970	22.0576	0.538825	0.173688	3.10225	0.00192054	0.0146975	22.0576	0.557381	0.175688	3.17256	0.001511	0.0109075	0.548103	Repressed
AT1G65486	22.6513	0.705129	0.194356	3.62802	0.000285599	0.00290101	22.6513	0.744488	0.195972	3.79895	0.000145308	0.0015179	0.724809	Repressed
AT1G65510	183.539	-0.297845	0.112654	-2.64388	0.00819611	0.0470068	183.539	-0.450067	0.113418	-3.9682	7.24167e-05	0.00082458	-0.373956	Induced
AT1G65570	49.2109	-0.558578	0.186147	-3.00073	0.00269334	0.019394	49.2109	-0.579035	0.187464	-3.08878	0.0020098	0.0137665	-0.568807	Induced
AT1G65690	675.498	-0.509202	0.147202	-3.4592	0.000541788	0.00505885	675.498	-0.485709	0.147301	-3.2974	0.000975834	0.00759132	-0.497456	Induced
AT1G65850	49.8535	-0.3749	0.107831	-3.47676	0.000507521	0.00476971	49.8535	-0.440641	0.11025	-3.99673	6.42241e-05	0.000742153	-0.407771	Induced
AT1G65900	97.937	-0.263052	0.0967272	-2.71952	0.00653763	0.0393698	97.937	-0.27443	0.0980859	-2.79785	0.00514432	0.0289551	-0.268741	Induced
AT1G66020	80.7422	-0.30274	0.104405	-2.89968	0.0037355	0.0253043	80.7422	-0.307768	0.105579	-2.91506	0.00355618	0.021563	-0.305254	Induced
AT1G66090	19.6984	-1.04287	0.271341	-3.84339	0.000121345	0.0013856	19.6984	-1.28279	0.277234	-4.62708	3.70856e-06	5.81698e-05	-1.16283	Induced
AT1G66480	316.603	0.244986	0.084577	2.8966	0.00377229	0.0255024	316.603	0.22022	0.0849132	2.59348	0.00950106	0.045838	0.232603	Repressed
AT1G66700	534.406	-1.22799	0.387436	-3.16953	0.00152688	0.0121252	534.406	-1.05966	0.387465	-2.73485	0.00624094	0.0334781	-1.14382	Induced
AT1G66980	8.68076	-1.05141	0.215276	-4.88399	1.03962e-06	1.80719e-05	8.68076	-0.823435	0.216455	-3.80419	0.000142268	0.00149075	-0.937421	Induced
AT1G67000	36.9493	-0.841367	0.299278	-2.81132	0.00493382	0.0315521	36.9493	-0.806369	0.30046	-2.68379	0.00727935	0.0377018	-0.823868	Induced
AT1G67070	30.8521	-0.350658	0.115859	-3.0266	0.00247322	0.0180466	30.8521	-0.442874	0.119767	-3.69778	0.00021749	0.00215615	-0.396766	Induced
AT1G67080	169.811	-0.199657	0.0652411	-3.0603	0.00221112	0.0164727	169.811	-0.196594	0.0661183	-2.97336	0.00294554	0.0186425	-0.198126	Induced
AT1G67120	1280.84	0.207278	0.0773301	2.68043	0.00735266	0.0430295	1280.84	0.303965	0.0773894	3.92774	8.57484e-05	0.000956996	0.255622	Repressed
AT1G67148	336.432	-0.699272	0.1833	-3.81491	0.000136234	0.00153912	336.432	-0.692754	0.183497	-3.77529	0.000159819	0.00165326	-0.696013	Induced
AT1G67150	148.489	-0.930658	0.0712981	-13.053	6.1054e-39	8.07429e-37	148.489	-1.00437	0.0727668	-13.8026	2.45988e-43	3.63308e-41	-0.967513	Induced
AT1G67270	19.885	-0.873166	0.273535	-3.19216	0.00141215	0.0113522	19.885	-1.11304	0.279396	-3.98374	6.78383e-05	0.000779909	-0.993104	Induced
AT1G67365	21.124	-0.484933	0.127482	-3.80393	0.000142419	0.00159563	21.124	-0.529632	0.132154	-4.00768	6.13194e-05	0.000711839	-0.507283	Induced
AT1G67650	80.9027	-0.370039	0.0960988	-3.85061	0.000117823	0.00135302	80.9027	-0.492479	0.0980736	-5.02152	5.12631e-07	9.34466e-06	-0.431259	Induced
AT1G67850	96.8653	-0.523017	0.116347	-4.49532	6.94653e-06	0.00010624	96.8653	-0.507342	0.117181	-4.32958	1.49397e-05	0.00020606	-0.51518	Induced
AT1G68000	396.107	-0.147963	0.0431495	-3.42907	0.000605646	0.00556018	396.107	-0.13804	0.043687	-3.15975	0.00157903	0.0113378	-0.143001	Induced
AT1G68230	151.632	-0.434125	0.0919467	-4.72149	2.34122e-06	3.86081e-05	151.632	-0.350473	0.0924442	-3.79119	0.00014993	0.00156134	-0.392299	Induced
AT1G68450	176.958	-0.418458	0.140314	-2.9823	0.00286092	0.0203544	176.958	-0.405994	0.140683	-2.88589	0.00390309	0.0232759	-0.412226	Induced
AT1G68490	644.529	-0.13558	0.0422344	-3.21018	0.00132654	0.0107932	644.529	-0.127209	0.0425902	-2.98681	0.00281909	0.0180334	-0.131394	Induced
AT1G68600	11.0656	1.02707	0.347417	2.95631	0.00311342	0.0218436	11.0656	0.997676	0.34979	2.85221	0.0043416	0.0253362	1.01237	Repressed
AT1G69070	853.995	0.189562	0.0688285	2.75412	0.00588504	0.0362049	853.995	0.211222	0.0689761	3.06224	0.00219685	0.0147727	0.200392	Repressed
AT1G69080	66.4051	-0.486016	0.109277	-4.44757	8.68471e-06	0.000130168	66.4051	-0.295884	0.10968	-2.69771	0.00698182	0.0365322	-0.39095	Induced
AT1G69480	38.742	-0.475171	0.180703	-2.62958	0.00854915	0.0484683	38.742	-0.75378	0.183906	-4.09872	4.15436e-05	0.000505772	-0.614476	Induced
AT1G69490	65.5626	-0.612191	0.194615	-3.14566	0.00165714	0.0129963	65.5626	-0.78236	0.196534	-3.98079	6.86853e-05	0.000787856	-0.697276	Induced
AT1G69690	219.288	0.334295	0.117133	2.85397	0.00431765	0.0284201	219.288	0.342972	0.117453	2.92007	0.00349956	0.0212707	0.338633	Repressed
AT1G69790	72.9925	-0.395844	0.110242	-3.59067	0.000329833	0.00329409	72.9925	-0.372268	0.111357	-3.34302	0.000828706	0.00664081	-0.384056	Induced
AT1G69880	1070.39	-0.78047	0.178517	-4.37196	1.23138e-05	0.000178608	1070.39	-0.920139	0.178617	-5.15146	2.58465e-07	4.95785e-06	-0.850304	Induced
AT1G70170	208.528	-0.75798	0.146602	-5.17032	2.33697e-07	4.46518e-06	208.528	-0.600259	0.146675	-4.09245	4.2683e-05	0.000517465	-0.679119	Induced
AT1G70260	1471.89	0.681384	0.165788	4.10997	3.95703e-05	0.000511281	1471.89	0.717089	0.165822	4.32445	1.52916e-05	0.00020977	0.699236	Repressed
AT1G70290	264.303	-0.583276	0.166224	-3.50897	0.000449846	0.00429956	264.303	-0.822133	0.167162	-4.91818	8.73508e-07	1.51453e-05	-0.702705	Induced
AT1G70420	91.4133	-0.483903	0.110335	-4.38576	1.1558e-05	0.00016959	91.4133	-0.500629	0.111485	-4.49055	7.10408e-06	0.000105153	-0.492266	Induced
AT1G70440	23.0424	-0.738833	0.184414	-4.00639	6.16531e-05	0.00076299	23.0424	-0.788872	0.187568	-4.20579	2.60168e-05	0.000335516	-0.763852	Induced
AT1G70580	358.72	-0.218367	0.0341064	-6.40253	1.52824e-10	4.35526e-09	358.72	-0.204497	0.0348777	-5.86327	4.53837e-09	1.12674e-07	-0.211432	Induced
AT1G70581	4.8081	-0.94928	0.24703	-3.84277	0.000121653	0.00138834	4.8081	-0.686404	0.24751	-2.77323	0.00555024	0.0306906	-0.817842	Induced
AT1G70610	87.6542	0.364458	0.0714392	5.10166	3.36695e-07	6.29638e-06	87.6542	0.44083	0.0724268	6.08656	1.15365e-09	3.06742e-08	0.402644	Repressed
AT1G70620	919.339	0.265592	0.0769354	3.45214	0.000556152	0.00516438	919.339	0.251757	0.0770657	3.26678	0.00108777	0.00832132	0.258674	Repressed
AT1G70640	5.78745	3.68313	0.412951	8.91905	4.70325e-19	2.63617e-17	5.78745	3.87524	0.413773	9.36563	7.5601e-21	4.81041e-19	3.77919	Repressed
AT1G70700	15.0449	-0.864206	0.178981	-4.82847	1.37588e-06	2.34339e-05	15.0449	-1.1102	0.187997	-5.90541	3.51774e-09	8.90837e-08	-0.987202	Induced
AT1G70890	36.7683	-0.688878	0.134303	-5.12927	2.90864e-07	5.49007e-06	36.7683	-0.842187	0.138169	-6.09534	1.09208e-09	2.91904e-08	-0.765533	Induced
AT1G70990	146.769	-0.712968	0.113756	-6.2675	3.66899e-10	1.0073e-08	146.769	-0.8097	0.114668	-7.06125	1.65014e-12	5.7967e-11	-0.761334	Induced
AT1G71010	2526.62	-0.136352	0.051914	-2.62649	0.00862705	0.0487692	2526.62	-0.177426	0.0520077	-3.41152	0.00064601	0.00540586	-0.156889	Induced
AT1G71015	77.4914	0.844889	0.170692	4.94978	7.42969e-07	1.31757e-05	77.4914	0.599997	0.171876	3.49086	0.000481464	0.00423563	0.722443	Repressed
AT1G71040	625.532	0.309259	0.117641	2.62883	0.00856789	0.0485523	625.532	0.340605	0.117756	2.89247	0.00382224	0.0229195	0.324932	Repressed
AT1G71070	568.792	0.254033	0.0416094	6.10518	1.02684e-09	2.70535e-08	568.792	0.224501	0.0420169	5.3431	9.13684e-08	1.88648e-06	0.239267	Repressed
AT1G71100	234.479	0.18411	0.0652257	2.82267	0.00476261	0.0306841	234.479	0.229373	0.0657204	3.49013	0.000482779	0.00424351	0.206742	Repressed
AT1G71110	423.142	-0.672404	0.0756722	-8.88575	6.34923e-19	3.53913e-17	423.142	-0.834082	0.0762494	-10.9389	7.51372e-28	6.61011e-26	-0.753243	Induced
AT1G71130	63.6019	-0.65588	0.0806941	-8.12798	4.36486e-16	1.95828e-14	63.6019	-0.708069	0.0833542	-8.49471	1.98436e-17	1.00379e-15	-0.681975	Induced
AT1G71170	188.46	-0.330254	0.0908646	-3.63457	0.000278444	0.00283973	188.46	-0.27686	0.0913221	-3.03168	0.00243194	0.0160547	-0.303557	Induced
AT1G71270	574.184	0.259483	0.0396766	6.53995	6.1541e-11	1.82852e-09	574.184	0.30465	0.039997	7.61682	2.59998e-14	1.05427e-12	0.282066	Repressed
AT1G71330	52.2132	-0.744093	0.108767	-6.84115	7.8558e-12	2.56792e-10	52.2132	-0.743855	0.110769	-6.71539	1.8756e-11	5.99542e-10	-0.743974	Induced
AT1G71380	29.9931	-0.75003	0.191375	-3.91916	8.88577e-05	0.00105648	29.9931	-0.864838	0.194323	-4.45053	8.56599e-06	0.000124694	-0.807434	Induced
AT1G71440	205.393	0.289109	0.0458419	6.30665	2.85142e-10	7.92521e-09	205.393	0.245808	0.0469322	5.23753	1.62743e-07	3.25827e-06	0.267459	Repressed
AT1G71500	49.1629	0.29751	0.0926011	3.21281	0.00131444	0.010707	49.1629	0.299273	0.0945468	3.16534	0.00154901	0.011146	0.298391	Repressed
AT1G71520	11.5881	-0.832178	0.310249	-2.68229	0.00731199	0.0428595	11.5881	-0.846383	0.314835	-2.68834	0.00718076	0.0373031	-0.83928	Induced
AT1G71692	213.865	0.369008	0.108184	3.41095	0.000647374	0.00589248	213.865	0.335089	0.108588	3.08586	0.00202964	0.0138696	0.352048	Repressed
AT1G71696	251.762	-0.47841	0.0510449	-9.37234	7.09436e-21	4.28499e-19	251.762	-0.453739	0.0517711	-8.76433	1.8789e-18	1.00843e-16	-0.466074	Induced
AT1G71697	594.305	-0.276887	0.101682	-2.72307	0.00646776	0.0390201	594.305	-0.30272	0.101865	-2.97179	0.00296073	0.0187152	-0.289803	Induced
AT1G71710	169.715	-0.726591	0.103264	-7.03623	1.97516e-12	6.83168e-11	169.715	-0.879619	0.104369	-8.42798	3.51694e-17	1.75708e-15	-0.803105	Induced
AT1G71720	33.1567	0.382308	0.134825	2.83559	0.00457416	0.02976	33.1567	0.417715	0.136553	3.05899	0.00222087	0.0149167	0.400011	Repressed
AT1G71830	252.183	0.256183	0.0617217	4.15062	3.3158e-05	0.000438509	252.183	0.183344	0.0624522	2.93575	0.0033274	0.0204618	0.219764	Repressed
AT1G71870	324.759	1.39852	0.0829068	16.8686	7.6643e-64	2.12438e-61	324.759	1.56515	0.0830418	18.8477	3.06666e-79	1.41025e-76	1.48183	Repressed
AT1G71920	7.34528	-5.90155	0.457662	-12.895	4.80346e-38	6.19065e-36	7.34528	-5.1365	0.418751	-12.2662	1.37509e-34	1.53722e-32	-5.51902	Induced
AT1G71960	325.193	-0.420281	0.0819955	-5.12566	2.96503e-07	5.58608e-06	325.193	-0.324323	0.0822294	-3.94412	8.00928e-05	0.00090284	-0.372302	Induced
AT1G71990	46.2589	-1.80754	0.092083	-19.6294	8.67072e-86	4.61693e-83	46.2589	-1.77293	0.0957205	-18.522	1.37296e-76	5.66946e-74	-1.79023	Induced
AT1G72010	341.836	0.221922	0.0477012	4.65234	3.28183e-06	5.29543e-05	341.836	0.247078	0.0482082	5.12523	2.97178e-07	5.64611e-06	0.2345	Repressed
AT1G72020	1220.77	0.569873	0.0642741	8.86628	7.56271e-19	4.19244e-17	1220.77	0.606802	0.0643636	9.42772	4.1908e-21	2.71784e-19	0.588337	Repressed
AT1G72030	6.8837	-0.644747	0.222208	-2.90155	0.00371324	0.025162	6.8837	-0.850029	0.235535	-3.60893	0.000307466	0.0028947	-0.747388	Induced
AT1G72040	331.449	0.502344	0.083333	6.02815	1.65851e-09	4.26407e-08	331.449	0.560562	0.0835687	6.7078	1.97579e-11	6.28587e-10	0.531453	Repressed
AT1G72050	407.283	0.37083	0.0681625	5.44038	5.31666e-08	1.11479e-06	407.283	0.428768	0.0684063	6.26797	3.65791e-10	1.02941e-08	0.399799	Repressed
AT1G72090	300.243	0.276638	0.0828955	3.33719	0.000846293	0.0074542	300.243	0.320238	0.0832019	3.84893	0.000118637	0.00127145	0.298438	Repressed
AT1G72150	2857.86	0.276618	0.076699	3.60654	0.000310305	0.0031253	2857.86	0.390074	0.0767237	5.08414	3.69301e-07	6.90613e-06	0.333346	Repressed
AT1G72440	945.142	0.198203	0.067175	2.95055	0.00317208	0.0221706	945.142	0.233239	0.0673059	3.46536	0.00052953	0.00457689	0.215721	Repressed
AT1G72510	1394.06	0.696684	0.105186	6.62332	3.51217e-11	1.07187e-09	1394.06	0.59536	0.105268	5.65566	1.55245e-08	3.56195e-07	0.646022	Repressed
AT1G72520	35.1801	-1.38792	0.251948	-5.50876	3.6138e-08	7.8038e-07	35.1801	-1.21507	0.252284	-4.81626	1.46276e-06	2.46441e-05	-1.30149	Induced
AT1G72590	6.63356	-0.594255	0.217612	-2.7308	0.00631809	0.0382755	6.63356	-0.70996	0.228605	-3.10562	0.0018988	0.0131172	-0.652107	Induced
AT1G72810	202.496	0.477888	0.0725161	6.59009	4.39548e-11	1.32942e-09	202.496	0.499468	0.0730409	6.8382	8.01927e-12	2.64701e-10	0.488678	Repressed
AT1G72830	963.527	-0.230028	0.0756603	-3.04027	0.00236368	0.0174042	963.527	-0.215426	0.0757735	-2.84303	0.00446869	0.0258785	-0.222727	Induced
AT1G72870	63.3561	-0.342733	0.0914107	-3.74938	0.000177275	0.00192331	63.3561	-0.336847	0.0931737	-3.61525	0.000300054	0.00284103	-0.33979	Induced
AT1G72900	53.7345	0.935556	0.207402	4.51084	6.45709e-06	9.89044e-05	53.7345	1.06153	0.207775	5.10901	3.23848e-07	6.13552e-06	0.998541	Repressed
AT1G72940	90.4415	-0.545032	0.158953	-3.42888	0.000606076	0.00556161	90.4415	-0.586921	0.159959	-3.66921	0.000243305	0.00237255	-0.565977	Induced
AT1G72950	30.4533	-0.469558	0.15064	-3.1171	0.0018264	0.0140702	30.4533	-0.405659	0.152338	-2.66289	0.00774731	0.0394959	-0.437609	Induced
AT1G72960	15.0406	-0.585654	0.137953	-4.24532	2.18284e-05	0.000301691	15.0406	-0.741459	0.146459	-5.06257	4.13652e-07	7.66469e-06	-0.663556	Induced
AT1G72970	184.542	0.511075	0.0934929	5.46646	4.59116e-08	9.7377e-07	184.542	0.479098	0.0940325	5.09503	3.48682e-07	6.57524e-06	0.495087	Repressed
AT1G73030	382.431	-0.240747	0.0759468	-3.16995	0.00152467	0.0121171	382.431	-0.261714	0.0763082	-3.4297	0.000604238	0.005107	-0.251231	Induced
AT1G73040	57.1884	-0.465259	0.170844	-2.7233	0.00646334	0.0390153	57.1884	-0.593171	0.172499	-3.4387	0.000584519	0.0049624	-0.529215	Induced
AT1G73060	84.6828	0.343422	0.0773039	4.44249	8.89221e-06	0.000132884	84.6828	0.445595	0.0781263	5.70352	1.17356e-08	2.73885e-07	0.394508	Repressed
AT1G73110	15.1463	-0.672085	0.18528	-3.6274	0.00028629	0.00290485	15.1463	-0.573522	0.187756	-3.05462	0.00225347	0.0150833	-0.622803	Induced
AT1G73130	144.923	0.409261	0.0692818	5.90719	3.47987e-09	8.42245e-08	144.923	0.306971	0.0705023	4.35405	1.33645e-05	0.000186238	0.358116	Repressed
AT1G73165	11.0101	-0.614245	0.224407	-2.73719	0.0061966	0.0377002	11.0101	-0.751888	0.232063	-3.24002	0.00119521	0.00899029	-0.683067	Induced
AT1G73250	256.746	-0.266291	0.0445235	-5.98091	2.21888e-09	5.58419e-08	256.746	-0.250958	0.0453446	-5.53447	3.12169e-08	6.85079e-07	-0.258625	Induced
AT1G73270	208.924	-0.364407	0.11431	-3.18787	0.00143323	0.0114806	208.924	-0.374041	0.114756	-3.25944	0.00111633	0.00850447	-0.369224	Induced
AT1G73280	134.13	0.57331	0.106053	5.40587	6.44936e-08	1.33296e-06	134.13	0.410854	0.106995	3.83993	0.000123069	0.0013127	0.492082	Repressed
AT1G73330	5879.8	1.66654	0.112151	14.8599	6.00511e-50	1.04748e-47	5879.8	1.86573	0.112152	16.6356	3.84623e-62	1.03766e-59	1.76614	Repressed
AT1G73380	101.464	0.314596	0.0780313	4.03167	5.53828e-05	0.00069431	101.464	0.361372	0.0789338	4.57817	4.69057e-06	7.18463e-05	0.337984	Repressed
AT1G73390	338.496	0.265575	0.0484978	5.47602	4.34986e-08	9.26475e-07	338.496	0.242319	0.0490922	4.93599	7.97436e-07	1.40064e-05	0.253947	Repressed
AT1G73440	33.8168	0.631902	0.118522	5.33151	9.73994e-08	1.96881e-06	33.8168	0.791277	0.119364	6.62912	3.37696e-11	1.0561e-09	0.711589	Repressed
AT1G73450	161.864	0.201869	0.0569734	3.54322	0.000395268	0.00384882	161.864	0.259696	0.0577357	4.49801	6.8593e-06	0.000101753	0.230782	Repressed
AT1G73460	429.063	0.235542	0.0612303	3.84682	0.000119658	0.00137099	429.063	0.286347	0.0614968	4.65629	3.21953e-06	5.11333e-05	0.260945	Repressed
AT1G73490	422.815	5.62391	0.222892	25.2316	1.80398e-140	2.80782e-137	422.815	5.68203	0.222951	25.4855	2.85309e-143	6.41437e-140	5.65297	Repressed
AT1G73570	53.0286	-0.425413	0.100107	-4.24956	2.14187e-05	0.000296636	53.0286	-0.405954	0.101923	-3.98295	6.80637e-05	0.000782057	-0.415684	Induced
AT1G73600	3564.14	0.803923	0.103742	7.74925	9.24346e-15	3.76322e-13	3564.14	0.808698	0.103768	7.79329	6.52862e-15	2.7636e-13	0.806311	Repressed
AT1G73630	207.9	0.342631	0.118073	2.90186	0.00370951	0.0251553	207.9	0.665006	0.117981	5.63655	1.73488e-08	3.94867e-07	0.503818	Repressed
AT1G73640	96.0445	-0.41959	0.0963119	-4.35657	1.32116e-05	0.00018986	96.0445	-0.458081	0.0975907	-4.6939	2.68039e-06	4.30778e-05	-0.438836	Induced
AT1G73660	363.724	-0.851404	0.0536054	-15.8828	8.33978e-57	1.81449e-54	363.724	-0.899527	0.0543521	-16.55	1.601e-61	4.15317e-59	-0.875465	Induced
AT1G73690	44.1058	1.63401	0.163818	9.97452	1.97054e-23	1.37017e-21	44.1058	1.72458	0.164464	10.4861	1.00101e-25	8.0375e-24	1.67929	Repressed
AT1G73740	153.896	0.491475	0.107894	4.55516	5.23456e-06	8.13487e-05	153.896	0.391727	0.108581	3.60768	0.000308942	0.00290359	0.441601	Repressed
AT1G73780	22.2075	0.633465	0.169719	3.73244	0.000189636	0.00204101	22.2075	0.882749	0.169803	5.19867	2.00721e-07	3.94692e-06	0.758107	Repressed
AT1G73810	252.232	-0.523599	0.137331	-3.81268	0.000137469	0.00155047	252.232	-0.424582	0.137467	-3.08862	0.00201089	0.0137681	-0.474091	Induced
AT1G73820	107.266	-0.158149	0.0593681	-2.66387	0.00772477	0.0447838	107.266	-0.185572	0.0610625	-3.03905	0.00237325	0.0157289	-0.17186	Induced
AT1G73850	221.35	0.367875	0.0585316	6.28507	3.27711e-10	9.04626e-09	221.35	0.364399	0.0591869	6.15675	7.42518e-10	2.01937e-08	0.366137	Repressed
AT1G73860	159.421	-0.634356	0.128027	-4.95486	7.2383e-07	1.28586e-05	159.421	-0.656685	0.128611	-5.10599	3.2907e-07	6.22863e-06	-0.64552	Induced
AT1G73960	555.999	-0.214728	0.0307933	-6.97321	3.09781e-12	1.0517e-10	555.999	-0.187147	0.0313051	-5.97815	2.25691e-09	5.88482e-08	-0.200937	Induced
AT1G74040	223.941	-0.202322	0.0549414	-3.6825	0.000230958	0.00242764	223.941	-0.229915	0.0558331	-4.11789	3.82357e-05	0.000469169	-0.216118	Induced
AT1G74090	646.326	0.283902	0.0878933	3.23007	0.00123759	0.010196	646.326	0.27531	0.0880524	3.12666	0.00176805	0.0124046	0.279606	Repressed
AT1G74120	67.3044	-0.314	0.0676392	-4.64227	3.44595e-06	5.52938e-05	67.3044	-0.228848	0.0691844	-3.30779	0.000940349	0.00737482	-0.271424	Induced
AT1G74150	17.4276	0.422101	0.142868	2.95449	0.00313184	0.02195	17.4276	0.599636	0.144108	4.16102	3.16825e-05	0.000396706	0.510869	Repressed
AT1G74170	108.835	-0.566568	0.0834657	-6.78803	1.13673e-11	3.65088e-10	108.835	-0.565618	0.0846559	-6.68139	2.36694e-11	7.47157e-10	-0.566093	Induced
AT1G74210	404.829	0.795638	0.0808012	9.84685	7.07248e-23	4.7861e-21	404.829	0.685284	0.0811484	8.44483	3.04497e-17	1.52883e-15	0.740461	Repressed
AT1G74290	7.71754	1.41173	0.248423	5.68275	1.32544e-08	3.00999e-07	7.71754	1.17161	0.256043	4.57582	4.7435e-06	7.26021e-05	1.29167	Repressed
AT1G74330	118.953	-0.236074	0.0704008	-3.35328	0.000798588	0.00708831	118.953	-0.294068	0.0718417	-4.09329	4.25303e-05	0.000516232	-0.265071	Induced
AT1G74360	188.238	-0.559793	0.179373	-3.12084	0.00180339	0.0139221	188.238	-0.476453	0.179594	-2.65294	0.00797948	0.0403455	-0.518123	Induced
AT1G74390	54.9786	0.599951	0.101624	5.90363	3.55581e-09	8.59596e-08	54.9786	0.612688	0.103044	5.94589	2.74957e-09	7.06921e-08	0.606319	Repressed
AT1G74440	84.5419	-0.637525	0.0925002	-6.89214	5.49591e-12	1.82004e-10	84.5419	-0.843515	0.0950864	-8.87104	7.24663e-19	4.05051e-17	-0.74052	Induced
AT1G74520	203.278	-0.203162	0.0653392	-3.10934	0.00187506	0.0143984	203.278	-0.25251	0.0662171	-3.81337	0.000137086	0.00144243	-0.227836	Induced
AT1G74530	94.7062	0.530531	0.0895127	5.92688	3.0874e-09	7.55386e-08	94.7062	0.485574	0.0906603	5.35597	8.50978e-08	1.76602e-06	0.508053	Repressed
AT1G74560	952.76	0.206564	0.0633971	3.25826	0.00112097	0.00941536	952.76	0.221426	0.06354	3.48483	0.000492455	0.00431357	0.213995	Repressed
AT1G74710	124.57	-0.397209	0.114844	-3.45867	0.000542841	0.00506402	124.57	-0.319011	0.115274	-2.76742	0.00565012	0.0310571	-0.35811	Induced
AT1G74720	507.257	0.158905	0.0593168	2.67891	0.00738613	0.0431855	507.257	0.250675	0.0595108	4.21225	2.52834e-05	0.000328149	0.20479	Repressed
AT1G74850	107.615	0.305655	0.0726272	4.20855	2.57013e-05	0.000349394	107.615	0.264348	0.0739437	3.57499	0.000350242	0.00323422	0.285002	Repressed
AT1G74880	8.31496	-1.2281	0.308352	-3.9828	6.81089e-05	0.000834716	8.31496	-1.44207	0.318756	-4.52404	6.06708e-06	9.10693e-05	-1.33508	Induced
AT1G75000	96.6219	-1.45542	0.181392	-8.02358	1.02711e-15	4.43125e-14	96.6219	-1.22613	0.181439	-6.75781	1.40096e-11	4.53552e-10	-1.34077	Induced
AT1G75020	172.879	-0.291878	0.0670138	-4.35549	1.32772e-05	0.000190532	172.879	-0.2968	0.0678944	-4.3715	1.23398e-05	0.000172912	-0.294339	Induced
AT1G75030	53.9235	-1.28876	0.167326	-7.70213	1.33821e-14	5.40465e-13	53.9235	-1.31872	0.169169	-7.79532	6.4246e-15	2.72527e-13	-1.30374	Induced
AT1G75060	44.6767	0.483469	0.113497	4.25975	2.04659e-05	0.000284609	44.6767	0.443173	0.115433	3.83923	0.000123419	0.00131504	0.463321	Repressed
AT1G75150	120.108	0.260409	0.0967169	2.69249	0.00709214	0.0419353	120.108	0.328836	0.0972691	3.38068	0.000723066	0.00594495	0.294622	Repressed
AT1G75170	353.928	-0.408339	0.0699396	-5.83846	5.26861e-09	1.25418e-07	353.928	-0.39089	0.0703185	-5.55884	2.71568e-08	6.03173e-07	-0.399615	Induced
AT1G75250	13.5247	-1.90131	0.23353	-8.1416	3.90083e-16	1.76972e-14	13.5247	-2.16655	0.245674	-8.81881	1.1568e-18	6.34329e-17	-2.03393	Induced
AT1G75340	228.408	-0.534996	0.121915	-4.38828	1.14249e-05	0.00016788	228.408	-0.62081	0.122427	-5.07084	3.96061e-07	7.3522e-06	-0.577903	Induced
AT1G75420	193.172	0.181459	0.0561666	3.23073	0.00123476	0.010181	193.172	0.173767	0.0570232	3.0473	0.00230906	0.0153689	0.177613	Repressed
AT1G75450	122.797	-0.383971	0.100096	-3.83603	0.000125037	0.00141895	122.797	-0.339088	0.100798	-3.36406	0.000768061	0.00624385	-0.36153	Induced
AT1G75510	378.811	-0.098311	0.0352375	-2.78996	0.00527149	0.0332492	378.811	-0.122793	0.0360322	-3.40787	0.00065473	0.00546301	-0.110552	Induced
AT1G75640	128.953	0.428672	0.12816	3.34481	0.000823401	0.00728177	128.953	0.45034	0.12863	3.50105	0.000463428	0.00410372	0.439506	Repressed
AT1G75730	291.687	-0.347977	0.0921316	-3.77695	0.00015876	0.00175251	291.687	-0.522813	0.0927773	-5.63514	1.74921e-08	3.97679e-07	-0.435395	Induced
AT1G75780	456.559	-0.63987	0.122148	-5.23846	1.61921e-07	3.16858e-06	456.559	-0.526971	0.122232	-4.31122	1.62358e-05	0.000220776	-0.58342	Induced
AT1G75810	178.667	-0.580347	0.106406	-5.45407	4.92305e-08	1.04089e-06	178.667	-0.504332	0.106806	-4.72196	2.33581e-06	3.8146e-05	-0.54234	Induced
AT1G76010	1396.11	0.265043	0.0969447	2.73396	0.00625785	0.038013	1396.11	0.339027	0.0969935	3.49535	0.000473436	0.0041759	0.302035	Repressed
AT1G76050	104.68	0.250956	0.0774967	3.23828	0.00120254	0.00997224	104.68	0.242318	0.0786262	3.0819	0.00205686	0.0139894	0.246637	Repressed
AT1G76090	1575.73	0.16113	0.0557937	2.88795	0.00387757	0.0260834	1575.73	0.224824	0.055862	4.02463	5.70661e-05	0.000670154	0.192977	Repressed
AT1G76100	5.87119	-1.22361	0.281475	-4.34714	1.37922e-05	0.000197502	5.87119	-1.48383	0.298551	-4.97009	6.69219e-07	1.18885e-05	-1.35372	Induced
AT1G76130	56.1886	0.598258	0.127636	4.68721	2.76959e-06	4.5157e-05	56.1886	0.495757	0.129275	3.83489	0.000125619	0.00133567	0.547007	Repressed
AT1G76150	315.289	-0.221431	0.0618402	-3.58069	0.000342683	0.00340395	315.289	-0.209442	0.062319	-3.3608	0.000777171	0.00630271	-0.215436	Induced
AT1G76340	306.699	0.182494	0.056351	3.23852	0.00120151	0.00996773	306.699	0.179317	0.0568548	3.15395	0.00161077	0.0115208	0.180906	Repressed
AT1G76350	343.915	0.542984	0.0903432	6.01024	1.85246e-09	4.72668e-08	343.915	0.44715	0.0907556	4.92697	8.3516e-07	1.45678e-05	0.495067	Repressed
AT1G76430	23.0007	-1.60416	0.198687	-8.07381	6.81405e-16	2.99729e-14	23.0007	-1.1541	0.196361	-5.87745	4.16634e-09	1.03692e-07	-1.37913	Induced
AT1G76440	60.2819	-0.260633	0.0842763	-3.0926	0.00198408	0.0150868	60.2819	-0.297323	0.086526	-3.43623	0.000589876	0.00500023	-0.278978	Induced
AT1G76480	5.14753	-1.13447	0.239754	-4.73181	2.22522e-06	3.67851e-05	5.14753	-0.843683	0.240554	-3.50724	0.000452772	0.00401463	-0.989077	Induced
AT1G76580	241.502	-0.162301	0.0604933	-2.68296	0.00729741	0.0428112	241.502	-0.212227	0.0612793	-3.46327	0.000533651	0.00459931	-0.187264	Induced
AT1G76600	76.205	-0.894392	0.159185	-5.61858	1.9253e-08	4.27625e-07	76.205	-0.806169	0.160123	-5.03468	4.78646e-07	8.75671e-06	-0.850281	Induced
AT1G76710	148.115	0.175949	0.055312	3.18102	0.00146758	0.0117047	148.115	0.154605	0.056506	2.73608	0.00621753	0.033379	0.165277	Repressed
AT1G76720	42.2365	0.766346	0.11643	6.58201	4.64125e-11	1.40166e-09	42.2365	0.587526	0.1192	4.92893	8.26806e-07	1.4447e-05	0.676936	Repressed
AT1G76810	2917.07	0.148571	0.0552463	2.68925	0.00716125	0.0422439	2917.07	0.142337	0.0553051	2.57366	0.0100629	0.0477232	0.145454	Repressed
AT1G76920	386.003	0.16191	0.0578073	2.80086	0.00509663	0.032348	386.003	0.149966	0.0582361	2.57513	0.0100201	0.0475932	0.155938	Repressed
AT1G76980	232.814	0.412697	0.103236	3.99763	6.39809e-05	0.000787464	232.814	0.406775	0.103592	3.92672	8.61125e-05	0.00096053	0.409736	Repressed
AT1G76990	3016.55	0.275888	0.0726992	3.79492	0.000147689	0.00164968	3016.55	0.221237	0.0727474	3.04116	0.00235666	0.0156343	0.248562	Repressed
AT1G77060	10.0724	-0.732876	0.170071	-4.30925	1.63811e-05	0.000232275	10.0724	-0.889142	0.180954	-4.91364	8.94026e-07	1.54745e-05	-0.811009	Induced
AT1G77130	670.307	0.398061	0.0549715	7.24124	4.44605e-13	1.62679e-11	670.307	0.414902	0.0551826	7.51872	5.53151e-14	2.18177e-12	0.406482	Repressed
AT1G77160	17.8896	1.70401	0.285738	5.96353	2.46841e-09	6.15854e-08	17.8896	1.30203	0.289427	4.49866	6.83838e-06	0.000101592	1.50302	Repressed
AT1G77210	5.68649	-3.06775	0.414913	-7.39372	1.42778e-13	5.45088e-12	5.68649	-3.04448	0.426429	-7.13946	9.3695e-13	3.39753e-11	-3.05611	Induced
AT1G77310	71.2935	0.485263	0.0873818	5.55336	2.80234e-08	6.12338e-07	71.2935	0.433061	0.0890243	4.86453	1.14732e-06	1.96403e-05	0.459162	Repressed
AT1G77320	174.586	0.469534	0.0664665	7.06422	1.61517e-12	5.6347e-11	174.586	0.457163	0.0672314	6.79984	1.04733e-11	3.42906e-10	0.463348	Repressed
AT1G77330	1431.65	-0.497862	0.0810303	-6.14414	8.03975e-10	2.1518e-08	1431.65	-0.493738	0.0811163	-6.0868	1.1519e-09	3.06679e-08	-0.4958	Induced
AT1G77350	290.051	0.348776	0.0692018	5.03999	4.65565e-07	8.52511e-06	290.051	0.399317	0.0695492	5.7415	9.38403e-09	2.2156e-07	0.374047	Repressed
AT1G77380	614.026	-0.409052	0.134182	-3.04849	0.00229996	0.0169988	614.026	-0.491411	0.134378	-3.65692	0.000255265	0.00247367	-0.450231	Induced
AT1G77450	173.849	-0.415202	0.0840444	-4.94027	7.80147e-07	1.37385e-05	173.849	-0.313995	0.084438	-3.71865	0.000200293	0.00201028	-0.364599	Induced
AT1G77480	173.479	-0.377584	0.0675588	-5.58897	2.28425e-08	5.05132e-07	173.479	-0.401444	0.0685242	-5.85843	4.67251e-09	1.15579e-07	-0.389514	Induced
AT1G77520	1122.8	-0.67996	0.102076	-6.66128	2.71446e-11	8.34718e-10	1122.8	-0.584612	0.102134	-5.72399	1.04049e-08	2.44238e-07	-0.632286	Induced
AT1G77540	121.233	-0.705062	0.0818704	-8.61193	7.18391e-18	3.68932e-16	121.233	-0.641216	0.0827113	-7.75245	9.01329e-15	3.77588e-13	-0.673139	Induced
AT1G77550	529.382	0.299114	0.0774259	3.86323	0.000111896	0.0012923	529.382	0.37451	0.0775846	4.82712	1.38522e-06	2.34941e-05	0.336812	Repressed
AT1G77580	153.206	1.04876	0.122984	8.52762	1.49386e-17	7.46342e-16	153.206	1.10534	0.123292	8.96521	3.09684e-19	1.78523e-17	1.07705	Repressed
AT1G77620	193.691	0.178901	0.0469036	3.81423	0.000136606	0.0015416	193.691	0.203091	0.0478083	4.24802	2.1567e-05	0.000283921	0.190996	Repressed
AT1G77680	414.49	0.223058	0.0503775	4.42773	9.52285e-06	0.000141994	414.49	0.223779	0.0507976	4.4053	1.05636e-05	0.000150312	0.223419	Repressed
AT1G77690	1682.67	0.467688	0.0690151	6.7766	1.23039e-11	3.92979e-10	1682.67	0.540661	0.0690694	7.82779	4.96507e-15	2.11948e-13	0.504174	Repressed
AT1G77730	28.8877	1.2565	0.190215	6.60571	3.95624e-11	1.20377e-09	28.8877	1.04378	0.192755	5.41507	6.12643e-08	1.28325e-06	1.15014	Repressed
AT1G77750	315.815	0.281504	0.0643777	4.37269	1.22723e-05	0.000178134	315.815	0.258058	0.0648515	3.97921	6.91437e-05	0.000792217	0.269781	Repressed
AT1G77760	10247.9	0.527581	0.148821	3.54508	0.000392494	0.00382366	10247.9	0.479318	0.148829	3.2206	0.00127925	0.0095303	0.50345	Repressed
AT1G77880	4.48366	0.7837	0.251784	3.11259	0.00185455	0.0142518	4.48366	0.72159	0.259919	2.77621	0.00549971	0.0305298	0.752645	Repressed
AT1G77885	679.212	0.838678	0.116671	7.18842	6.5544e-13	2.36402e-11	679.212	0.812462	0.116797	6.95616	3.49665e-12	1.18756e-10	0.82557	Repressed
AT1G77920	460.133	0.525225	0.0871396	6.0274	1.66617e-09	4.27833e-08	460.133	0.493478	0.0873588	5.64886	1.61513e-08	3.69433e-07	0.509352	Repressed
AT1G77990	10.491	1.60008	0.219384	7.29353	3.01927e-13	1.12508e-11	10.491	1.09395	0.228904	4.77908	1.76096e-06	2.93021e-05	1.34702	Repressed
AT1G78000	2717.39	0.504022	0.155153	3.24854	0.00115997	0.0096878	2717.39	0.657803	0.155275	4.23638	2.27149e-05	0.000296908	0.580913	Repressed
AT1G78030	14.9563	0.613707	0.157783	3.88955	0.000100429	0.00117598	14.9563	0.794633	0.158948	4.99931	5.75356e-07	1.03482e-05	0.70417	Repressed
AT1G78120	904.573	0.337009	0.0857218	3.93143	8.44431e-05	0.00100982	904.573	0.288428	0.0858807	3.35847	0.000783743	0.0063357	0.312718	Repressed
AT1G78140	108.885	-0.201871	0.0723415	-2.79053	0.00526224	0.0332012	108.885	-0.304059	0.0740811	-4.10441	4.05342e-05	0.000494973	-0.252965	Induced
AT1G78210	122.325	0.642542	0.09286	6.91948	4.53318e-12	1.5161e-10	122.325	0.559275	0.0938514	5.95916	2.53538e-09	6.55185e-08	0.600909	Repressed
AT1G78240	837.153	-0.140121	0.0359908	-3.89323	9.8918e-05	0.00116299	837.153	-0.165064	0.0363371	-4.54258	5.55702e-06	8.40364e-05	-0.152592	Induced
AT1G78476	20.5581	-0.499389	0.136363	-3.66222	0.000250041	0.00259986	20.5581	-0.440321	0.139387	-3.15898	0.00158324	0.0113641	-0.469855	Induced
AT1G78490	28.2395	1.71539	0.207589	8.26338	1.41605e-16	6.55661e-15	28.2395	1.64847	0.209118	7.88295	3.1975e-15	1.38837e-13	1.68193	Repressed
AT1G78540	74.1789	0.337014	0.0633002	5.32407	1.01473e-07	2.04299e-06	74.1789	0.329244	0.0652117	5.04886	4.44459e-07	8.19052e-06	0.333129	Repressed
AT1G78610	381.246	0.18394	0.0608804	3.02133	0.00251667	0.018324	381.246	0.171798	0.0612883	2.80311	0.00506118	0.0285896	0.177869	Repressed
AT1G78650	151.61	0.238756	0.0789742	3.02322	0.00250101	0.0182362	151.61	0.25453	0.0796729	3.19469	0.00139983	0.0102661	0.246643	Repressed
AT1G78770	135.499	0.235803	0.0776469	3.03686	0.00239058	0.0175693	135.499	0.246053	0.0784581	3.13611	0.00171206	0.0120787	0.240928	Repressed
AT1G78800	264.394	-0.224442	0.0583356	-3.84742	0.000119368	0.00136843	264.394	-0.303887	0.0591664	-5.13614	2.80439e-07	5.3532e-06	-0.264164	Induced
AT1G78810	113.052	-0.204542	0.0640357	-3.19418	0.00140229	0.0112953	113.052	-0.203761	0.0653938	-3.1159	0.00183384	0.01276	-0.204151	Induced
AT1G78820	4.95155	-1.09701	0.258565	-4.24266	2.20883e-05	0.000304867	4.95155	-0.792515	0.257637	-3.07609	0.00209735	0.0142122	-0.94476	Induced
AT1G78830	313.277	-0.937843	0.260907	-3.59455	0.000324954	0.00325019	313.277	-0.971761	0.261194	-3.72046	0.000198859	0.00200086	-0.954802	Induced
AT1G78840	4.00547	-2.85314	0.338606	-8.42615	3.57233e-17	1.74175e-15	4.00547	-2.63607	0.34279	-7.69005	1.47072e-14	6.0485e-13	-2.74461	Induced
AT1G78860	763.911	-1.08542	0.122565	-8.85587	8.30321e-19	4.59036e-17	763.911	-1.02138	0.122671	-8.32623	8.34576e-17	4.08881e-15	-1.0534	Induced
AT1G78865	45.4934	1.1833	0.166562	7.10427	1.20962e-12	4.2566e-11	45.4934	1.3152	0.167096	7.87093	3.52022e-15	1.51872e-13	1.24925	Repressed
AT1G78880	723.291	0.147558	0.0406394	3.6309	0.000282439	0.00287468	723.291	0.13135	0.0409641	3.20646	0.00134377	0.00991969	0.139454	Repressed
AT1G78895	55.938	-0.22553	0.0832798	-2.7081	0.00676702	0.0404502	55.938	-0.336745	0.0863457	-3.89996	9.62067e-05	0.00105796	-0.281137	Induced
AT1G78940	32.8891	-0.606056	0.101023	-5.99921	1.98285e-09	5.034e-08	32.8891	-0.68277	0.105344	-6.48135	9.09026e-11	2.72681e-09	-0.644413	Induced
AT1G78955	26.5834	-0.371938	0.101492	-3.66469	0.000247635	0.00258014	26.5834	-0.32422	0.104719	-3.09608	0.00196098	0.0134731	-0.348079	Induced
AT1G78970	12.5905	1.20646	0.263958	4.57065	4.86217e-06	7.59114e-05	12.5905	1.19505	0.266441	4.48524	7.28312e-06	0.00010741	1.20075	Repressed
AT1G79020	204.014	0.247795	0.0656594	3.77394	0.000160688	0.0017709	204.014	0.188547	0.0664647	2.83679	0.00455689	0.0262764	0.218171	Repressed
AT1G79150	979.14	0.183871	0.0656893	2.79911	0.0051244	0.0324834	979.14	0.17193	0.0658411	2.61128	0.00902037	0.0441826	0.1779	Repressed
AT1G79160	127.359	-0.413018	0.113122	-3.65107	0.000261145	0.00270282	127.359	-0.397776	0.113771	-3.49628	0.000471791	0.0041666	-0.405397	Induced
AT1G79190	300.993	-0.4149	0.0664481	-6.24398	4.26586e-10	1.16328e-08	300.993	-0.464673	0.0670634	-6.92886	4.24253e-12	1.42834e-10	-0.439787	Induced
AT1G79210	499.306	-0.280354	0.0442071	-6.34183	2.2705e-10	6.39851e-09	499.306	-0.242992	0.0445914	-5.4493	5.05695e-08	1.06808e-06	-0.261673	Induced
AT1G79230	1151.66	0.167014	0.0378587	4.4115	1.02657e-05	0.000151839	1151.66	0.170027	0.0380645	4.46682	7.93908e-06	0.00011649	0.16852	Repressed
AT1G79310	77.346	0.602719	0.0884638	6.81317	9.5473e-12	3.09583e-10	77.346	0.592509	0.089726	6.60354	4.01457e-11	1.24779e-09	0.597614	Repressed
AT1G79360	25.5973	0.682251	0.144867	4.70951	2.48308e-06	4.08145e-05	25.5973	0.600609	0.147776	4.06433	4.81698e-05	0.000578063	0.64143	Repressed
AT1G79420	132.616	-0.438329	0.0594577	-7.37211	1.67946e-13	6.38762e-12	132.616	-0.441084	0.060814	-7.253	4.07625e-13	1.51337e-11	-0.439706	Induced
AT1G79520	313.757	1.80205	0.129197	13.9481	3.23046e-44	4.88817e-42	313.757	1.63161	0.129508	12.5986	2.14976e-36	2.60468e-34	1.71683	Repressed
AT1G79560	284.115	0.244594	0.0847535	2.88594	0.00390243	0.0262331	284.115	0.284669	0.0850636	3.34655	0.000818244	0.00656998	0.264632	Repressed
AT1G79890	27.1268	0.710683	0.110414	6.43651	1.22252e-10	3.52875e-09	27.1268	0.923692	0.110992	8.32212	8.64005e-17	4.22277e-15	0.817188	Repressed
AT1G79950	347.405	0.243789	0.0490408	4.97113	6.65628e-07	1.19294e-05	347.405	0.252253	0.049555	5.09037	3.57364e-07	6.7077e-06	0.248021	Repressed
AT1G80000	418.326	-0.15388	0.0451447	-3.4086	0.000652981	0.00593816	418.326	-0.119351	0.0455815	-2.6184	0.00883424	0.0434286	-0.136615	Induced
AT1G80050	159.48	0.356199	0.104343	3.41374	0.000640775	0.00583766	159.48	0.395948	0.104788	3.77856	0.000157738	0.0016334	0.376074	Repressed
AT1G80070	3984.63	0.14793	0.0565499	2.61591	0.00889889	0.0499612	3984.63	0.182619	0.056585	3.22733	0.0012495	0.00932926	0.165274	Repressed
AT1G80110	57.9296	-1.11709	0.125711	-8.88615	6.32623e-19	3.53605e-17	57.9296	-1.18112	0.127992	-9.22813	2.75409e-20	1.69381e-18	-1.1491	Induced
AT1G80150	98.1562	0.387606	0.0781123	4.96216	6.97118e-07	1.24277e-05	98.1562	0.453763	0.0789803	5.74527	9.17756e-09	2.17446e-07	0.420685	Repressed
AT1G80180	283.464	-0.439574	0.162747	-2.70097	0.00691382	0.0411091	283.464	-0.427036	0.162968	-2.62037	0.00878336	0.043231	-0.433305	Induced
AT1G80190	86.1604	0.398148	0.0958121	4.15551	3.24568e-05	0.00043036	86.1604	0.404683	0.0968236	4.17959	2.9203e-05	0.000370932	0.401415	Repressed
AT1G80260	397.857	0.134482	0.0495158	2.71594	0.00660878	0.0397273	397.857	0.219378	0.0498227	4.40318	1.06673e-05	0.000151682	0.17693	Repressed
AT1G80300	788.199	0.367711	0.0676583	5.43482	5.4851e-08	1.14892e-06	788.199	0.386077	0.0678015	5.69422	1.23936e-08	2.88575e-07	0.376894	Repressed
AT1G80340	156.449	0.489037	0.141886	3.44668	0.000567522	0.00525308	156.449	0.609893	0.142216	4.2885	1.7988e-05	0.000241359	0.549465	Repressed
AT1G80350	326.438	0.18288	0.0512263	3.57003	0.000356936	0.00352133	326.438	0.221756	0.0516876	4.29031	1.78422e-05	0.000239721	0.202318	Repressed
AT1G80380	1337	-0.527874	0.135894	-3.88444	0.000102565	0.00119613	1337	-0.444849	0.136082	-3.26897	0.00107939	0.00826975	-0.486362	Induced
AT1G80440	67.1836	-0.968899	0.313795	-3.08768	0.00201725	0.015293	67.1836	-0.970396	0.314859	-3.082	0.00205612	0.0139891	-0.969648	Induced
AT1G80480	154.829	0.204287	0.0557501	3.66433	0.000247989	0.00258224	154.829	0.249677	0.0566179	4.40986	1.03438e-05	0.000147496	0.226982	Repressed
AT1G80555	13.6458	-3.55832	0.263081	-13.5256	1.1047e-41	1.58529e-39	13.6458	-4.06915	0.300386	-13.5464	8.32423e-42	1.17785e-39	-3.81373	Induced
AT1G80570	109.903	-0.384237	0.0747186	-5.14245	2.71178e-07	5.15213e-06	109.903	-0.386179	0.0760148	-5.08031	3.76814e-07	7.02067e-06	-0.385208	Induced
AT1G80600	663.588	0.220743	0.0348533	6.33348	2.39695e-10	6.73609e-09	663.588	0.2248	0.0352384	6.3794	1.77787e-10	5.16117e-09	0.222771	Repressed
AT1G80620	447.276	0.171616	0.0650606	2.63778	0.00834497	0.0476042	447.276	0.177614	0.065372	2.71697	0.00658827	0.0348971	0.174615	Repressed
AT1G80630	43.8026	-0.267321	0.0830645	-3.21824	0.00128981	0.0105362	43.8026	-0.263672	0.0857905	-3.07344	0.00211603	0.0143196	-0.265497	Induced
AT1G80640	92.0921	0.234244	0.0747129	3.13525	0.00171709	0.0133527	92.0921	0.217824	0.0760983	2.8624	0.00420442	0.0247016	0.226034	Repressed
AT1G80680	654.107	0.152647	0.0446533	3.41849	0.000629687	0.005747	654.107	0.144287	0.0449761	3.20808	0.00133625	0.00987858	0.148467	Repressed
AT1G80730	110.753	1.30207	0.126043	10.3303	5.13843e-25	3.93829e-23	110.753	1.12073	0.127053	8.82094	1.135e-18	6.24064e-17	1.2114	Repressed
AT1G80750	1058.06	0.396837	0.0916498	4.32993	1.49158e-05	0.00021224	1058.06	0.431297	0.0917315	4.70174	2.57956e-06	4.16559e-05	0.414067	Repressed
AT1G80770	132.9	0.466919	0.0595283	7.84365	4.37621e-15	1.82418e-13	132.9	0.483053	0.0605369	7.97947	1.46964e-15	6.49273e-14	0.474986	Repressed
AT1G80900	121.35	-0.819715	0.0616374	-13.299	2.3463e-40	3.18624e-38	121.35	-0.865305	0.0634899	-13.629	2.6921e-42	3.86326e-40	-0.84251	Induced
AT1G80930	1236.74	0.271993	0.0401377	6.77649	1.23134e-11	3.92979e-10	1236.74	0.307908	0.0402925	7.64181	2.14185e-14	8.75517e-13	0.28995	Repressed
AT1G80940	198.287	0.235735	0.0502119	4.69479	2.66878e-06	4.36187e-05	198.287	0.155822	0.0513766	3.03293	0.00242191	0.0159989	0.195778	Repressed
AT1G80960	40.4883	-0.925027	0.108184	-8.55051	1.22546e-17	6.18352e-16	40.4883	-0.934536	0.111087	-8.41263	4.00928e-17	1.99812e-15	-0.929781	Induced
AT1G80970	12.0379	5.75845	0.460187	12.5133	6.31503e-36	7.79137e-34	12.0379	5.69233	0.461636	12.3308	6.18436e-35	7.06974e-33	5.72539	Repressed
AT1G80980	32.1633	6.16115	0.400666	15.3773	2.32557e-53	4.43921e-51	32.1633	6.1732	0.401127	15.3896	1.92089e-53	3.84824e-51	6.16718	Repressed
AT2G00340	14.4891	1.8261	0.256024	7.13252	9.85455e-13	3.50434e-11	14.4891	1.39877	0.261224	5.35469	8.57055e-08	1.77681e-06	1.61243	Repressed
AT2G00550	4.30673	-3.81365	0.375984	-10.1431	3.55559e-24	2.56942e-22	4.30673	-4.29651	0.450188	-9.5438	1.37689e-21	9.07492e-20	-4.05508	Induced
AT2G00840	18.33	-1.60634	0.186914	-8.59399	8.39984e-18	4.28117e-16	18.33	-1.76343	0.194362	-9.07289	1.15899e-19	6.95878e-18	-1.68488	Induced
AT2G01100	636.986	-0.1686	0.045795	-3.68163	0.000231745	0.00243108	636.986	-0.210671	0.0461914	-4.56084	5.09506e-06	7.75138e-05	-0.189636	Induced
AT2G01300	15.0146	-0.584977	0.218177	-2.68121	0.0073357	0.0429487	15.0146	-0.727542	0.223555	-3.25441	0.00113627	0.00863034	-0.656259	Induced
AT2G01430	177.156	-0.398028	0.106679	-3.73108	0.000190664	0.00205098	177.156	-0.356064	0.107153	-3.32295	0.000890711	0.0070456	-0.377046	Induced
AT2G01610	28.809	0.64802	0.238555	2.71644	0.00659873	0.0396905	28.809	0.666045	0.239809	2.7774	0.00547964	0.0304351	0.657032	Repressed
AT2G01620	33.3513	-0.288762	0.104269	-2.76939	0.00561606	0.0349755	33.3513	-0.379472	0.108196	-3.50725	0.000452756	0.00401463	-0.334117	Induced
AT2G01990	31.8167	-0.414376	0.154481	-2.68237	0.00731022	0.0428595	31.8167	-0.447718	0.156803	-2.85529	0.0042997	0.0251445	-0.431047	Induced
AT2G02000	16.738	-0.774229	0.162187	-4.77367	1.809e-06	3.02507e-05	16.738	-0.655223	0.164605	-3.98057	6.87512e-05	0.000788166	-0.714726	Induced
AT2G02060	28.4394	1.00991	0.185397	5.44726	5.11506e-08	1.07698e-06	28.4394	1.04121	0.186688	5.57725	2.4435e-08	5.46923e-07	1.02556	Repressed
AT2G02061	5.40507	1.5547	0.319373	4.86797	1.12749e-06	1.94158e-05	5.40507	1.32536	0.327647	4.04508	5.23064e-05	0.000621609	1.44003	Repressed
AT2G02930	423.168	-1.25655	0.348363	-3.60701	0.000309751	0.00312127	423.168	-1.04209	0.348381	-2.99124	0.00277844	0.017853	-1.14932	Induced
AT2G02955	137.628	0.170127	0.0622818	2.73157	0.00630328	0.0382202	137.628	0.166025	0.0633834	2.61937	0.00880915	0.0433331	0.168076	Repressed
AT2G02960	750.162	-0.153889	0.0491983	-3.12793	0.00176044	0.0136373	750.162	-0.169002	0.0494639	-3.41667	0.000633913	0.0053257	-0.161445	Induced
AT2G03510	668.45	-0.118532	0.0382758	-3.09678	0.00195633	0.0149038	668.45	-0.10058	0.0386274	-2.60384	0.00921849	0.0449679	-0.109556	Induced
AT2G04030	1359.63	0.191835	0.065813	2.91486	0.00355854	0.0243672	1359.63	0.213777	0.0659074	3.2436	0.00118031	0.00889806	0.202806	Repressed
AT2G04230	34.9238	-0.438512	0.0958892	-4.57311	4.80533e-06	7.52562e-05	34.9238	-0.254363	0.0969572	-2.62346	0.00870422	0.0428854	-0.346438	Induced
AT2G04240	237.433	-0.247887	0.0925974	-2.67705	0.00742745	0.0433854	237.433	-0.374154	0.0932683	-4.01159	6.03107e-05	0.000702953	-0.311021	Induced
AT2G04430	215.558	-0.308033	0.0951872	-3.23608	0.00121183	0.0100287	215.558	-0.261254	0.095573	-2.73355	0.00626559	0.0335746	-0.284643	Induced
AT2G04860	21.6464	0.37296	0.13311	2.80189	0.00508049	0.0322657	21.6464	0.493935	0.134765	3.66515	0.000247193	0.00240582	0.433448	Repressed
AT2G04900	478.993	-0.197444	0.0486281	-4.06029	4.90118e-05	0.000619042	478.993	-0.262317	0.0491534	-5.3367	9.46517e-08	1.95029e-06	-0.229881	Induced
AT2G05630	148.003	-0.273588	0.0970874	-2.81796	0.00483299	0.0310411	148.003	-0.350968	0.0979818	-3.58197	0.000341013	0.00316371	-0.312278	Induced
AT2G05632	127.377	-0.324402	0.0807751	-4.01611	5.9166e-05	0.00073808	127.377	-0.231671	0.0814023	-2.846	0.00442723	0.0256899	-0.278036	Induced
AT2G05840	1033.12	-0.124907	0.041232	-3.02936	0.00245069	0.0179015	1033.12	-0.145146	0.0414741	-3.49969	0.000465799	0.00412111	-0.135027	Induced
AT2G07680	344	0.331232	0.0928194	3.56856	0.000358942	0.0035394	344	0.523334	0.0928891	5.63397	1.76107e-08	3.99927e-07	0.427283	Repressed
AT2G11890	521.133	0.120432	0.0404951	2.974	0.00293941	0.0208688	521.133	0.104646	0.0409523	2.55531	0.0106093	0.0496142	0.112539	Repressed
AT2G12462	338.365	0.395696	0.0969536	4.08129	4.47867e-05	0.000572466	338.365	0.268273	0.0973299	2.75633	0.00584541	0.0318975	0.331984	Repressed
AT2G13650	324.468	-0.136757	0.0484559	-2.8223	0.00476812	0.0306962	324.468	-0.149982	0.0491497	-3.05153	0.00227681	0.0152043	-0.143369	Induced
AT2G13900	15.5162	-2.0016	0.204839	-9.77157	1.49125e-22	9.89311e-21	15.5162	-2.283	0.217797	-10.4822	1.0427e-25	8.33909e-24	-2.1423	Induced
AT2G14210	66.7284	-0.647474	0.226143	-2.86311	0.00419501	0.0278941	66.7284	-1.1265	0.228582	-4.92819	8.29938e-07	1.44892e-05	-0.886985	Induced
AT2G14880	114.975	0.207094	0.0767565	2.69807	0.00697422	0.0414196	114.975	0.222566	0.0777484	2.86264	0.00420123	0.024697	0.21483	Repressed
AT2G15230	330.209	-0.317075	0.0899698	-3.52423	0.000424711	0.00410196	330.209	-0.326452	0.0902935	-3.61546	0.000299819	0.00284014	-0.321763	Induced
AT2G15695	194.322	-0.24865	0.0866185	-2.87063	0.00409654	0.0273833	194.322	-0.302415	0.0873106	-3.46368	0.000532849	0.00459772	-0.275533	Induced
AT2G15830	168.465	-0.642664	0.154784	-4.15201	3.29569e-05	0.000436421	168.465	-0.585308	0.155042	-3.77516	0.000159907	0.00165333	-0.613986	Induced
AT2G16570	315.65	0.202528	0.0751371	2.69545	0.00702944	0.0416985	315.65	0.252565	0.0754537	3.34728	0.000816083	0.00656044	0.227546	Repressed
AT2G16630	110.857	0.606109	0.145868	4.15519	3.25016e-05	0.000430673	110.857	0.432386	0.14675	2.94642	0.00321476	0.0199044	0.519247	Repressed
AT2G16660	922.661	0.43342	0.0732046	5.92067	3.20624e-09	7.8257e-08	922.661	0.427565	0.0733488	5.82921	5.56902e-09	1.36586e-07	0.430493	Repressed
AT2G16720	145.28	-0.253076	0.0710089	-3.564	0.000365247	0.00358932	145.28	-0.350334	0.0723437	-4.84264	1.28127e-06	2.18226e-05	-0.301705	Induced
AT2G17220	376.969	-0.23776	0.0853206	-2.78667	0.00532527	0.0335361	376.969	-0.248161	0.0856169	-2.89851	0.00374946	0.0226053	-0.242961	Induced
AT2G17230	219.061	0.293402	0.095249	3.08037	0.00206742	0.0156015	219.061	0.304895	0.0956441	3.18781	0.00143357	0.0104755	0.299149	Repressed
AT2G17265	506.272	0.137373	0.0463632	2.96297	0.00304682	0.0214477	506.272	0.148317	0.0467269	3.17413	0.00150285	0.0108719	0.142845	Repressed
AT2G17450	158.791	-0.262582	0.0906808	-2.89567	0.00378346	0.0255608	158.791	-0.307342	0.0915682	-3.35643	0.000789554	0.00637423	-0.284962	Induced
AT2G17500	1389.5	-0.471137	0.122254	-3.85376	0.00011632	0.00133728	1389.5	-0.393033	0.122289	-3.21396	0.00130917	0.00971745	-0.432085	Induced
AT2G17670	171.1	0.160487	0.0491032	3.26837	0.00108169	0.00914622	171.1	0.286284	0.0496863	5.76183	8.32076e-09	1.9784e-07	0.223386	Repressed
AT2G17705	135.028	-0.296303	0.0863682	-3.4307	0.000602033	0.00552952	135.028	-0.274675	0.0871486	-3.15179	0.0016227	0.0115816	-0.285489	Induced
AT2G17730	130.432	-0.263356	0.0799045	-3.29589	0.000981117	0.00842254	130.432	-0.29469	0.0809893	-3.63863	0.000274092	0.00263092	-0.279023	Induced
AT2G17770	87.9256	-0.43152	0.0919821	-4.69134	2.71416e-06	4.43247e-05	87.9256	-0.522076	0.0938062	-5.56547	2.61445e-08	5.83893e-07	-0.476798	Induced
AT2G18000	61.1114	-0.201493	0.067692	-2.97662	0.00291445	0.0207061	61.1114	-0.249453	0.07053	-3.53683	0.000404963	0.00366622	-0.225473	Induced
AT2G18100	60.0014	-0.294232	0.0841599	-3.49611	0.000472091	0.00449731	60.0014	-0.406864	0.0870209	-4.67547	2.93281e-06	4.6874e-05	-0.350548	Induced
AT2G18170	242.505	-0.242783	0.0634022	-3.82924	0.000128537	0.00145704	242.505	-0.27548	0.064151	-4.29425	1.75285e-05	0.000235819	-0.259132	Induced
AT2G18330	386.461	0.178485	0.0655308	2.72368	0.00645595	0.0389823	386.461	0.209206	0.065851	3.17696	0.00148828	0.0107896	0.193845	Repressed
AT2G18600	38.2464	-0.682501	0.13213	-5.16538	2.39948e-07	4.57597e-06	38.2464	-0.647214	0.134072	-4.82737	1.38347e-06	2.34842e-05	-0.664858	Induced
AT2G18620	24.351	-0.528666	0.169572	-3.11765	0.00182301	0.0140574	24.351	-0.595671	0.172903	-3.44512	0.000570802	0.00486409	-0.562169	Induced
AT2G18680	37.5438	-0.657352	0.169419	-3.88005	0.000104437	0.00121517	37.5438	-0.564736	0.170491	-3.3124	0.000924988	0.00727691	-0.611044	Induced
AT2G18690	884.44	-0.534123	0.177967	-3.00124	0.00268879	0.0193681	884.44	-0.456684	0.178009	-2.56551	0.0103024	0.0485789	-0.495404	Induced
AT2G18700	124.787	-0.544341	0.141172	-3.85587	0.000115317	0.00132726	124.787	-0.577105	0.142145	-4.05996	4.90818e-05	0.00058695	-0.560723	Induced
AT2G18900	663.006	0.208455	0.0666006	3.12993	0.00174846	0.0135653	663.006	0.239395	0.0667922	3.58417	0.000338146	0.00314433	0.223925	Repressed
AT2G19500	6.10273	-2.34031	0.608468	-3.84623	0.000119952	0.00137279	6.10273	-3.18733	0.636683	-5.00615	5.55309e-07	1.00144e-05	-2.76382	Induced
AT2G19650	17.2269	0.760956	0.198887	3.82608	0.000130202	0.00147344	17.2269	0.790172	0.200997	3.93126	8.45019e-05	0.000944647	0.775564	Repressed
AT2G19900	109.451	-1.36481	0.27062	-5.04327	4.57635e-07	8.3875e-06	109.451	-1.33674	0.271023	-4.9322	8.13103e-07	1.42568e-05	-1.35077	Induced
AT2G19970	391.31	2.15432	0.335937	6.41285	1.4282e-10	4.07592e-09	391.31	1.53925	0.336144	4.57915	4.66877e-06	7.15748e-05	1.84678	Repressed
AT2G19990	112.419	2.28879	0.36095	6.34101	2.28271e-10	6.42396e-09	112.419	1.70562	0.361582	4.71711	2.39224e-06	3.89417e-05	1.9972	Repressed
AT2G20340	85.1848	-0.743852	0.133605	-5.56754	2.58356e-08	5.68168e-07	85.1848	-0.632781	0.134089	-4.7191	2.36886e-06	3.86232e-05	-0.688317	Induced
AT2G21330	12.7765	-0.706147	0.246242	-2.8677	0.00413467	0.0275836	12.7765	-1.07314	0.255666	-4.19744	2.69954e-05	0.00034703	-0.889644	Induced
AT2G21380	394.323	0.134781	0.0434176	3.1043	0.00190733	0.0146241	394.323	0.114353	0.0439816	2.60001	0.0093222	0.0452865	0.124567	Repressed
AT2G21790	966.167	0.208375	0.0663203	3.14195	0.00167824	0.0131262	966.167	0.177142	0.0664779	2.66468	0.0077061	0.0393453	0.192759	Repressed
AT2G22140	9.97876	1.769	0.225537	7.8435	4.38148e-15	1.82418e-13	9.97876	1.65956	0.230055	7.21375	5.44323e-13	1.99888e-11	1.71428	Repressed
AT2G22540	377.966	-0.623392	0.0706926	-8.81835	1.16161e-18	6.33532e-17	377.966	-0.502206	0.0708822	-7.08508	1.38968e-12	4.9245e-11	-0.562799	Induced
AT2G22630	66.077	-0.373009	0.0855642	-4.35941	1.30416e-05	0.000187724	66.077	-0.447692	0.0879405	-5.09085	3.56462e-07	6.69698e-06	-0.410351	Induced
AT2G22900	656.454	0.214399	0.0462955	4.63108	3.63755e-06	5.81835e-05	656.454	0.155321	0.046662	3.32865	0.000872681	0.00693007	0.18486	Repressed
AT2G23060	14.7152	1.00062	0.162239	6.16756	6.93522e-10	1.87103e-08	14.7152	0.939698	0.166354	5.64879	1.61584e-08	3.69433e-07	0.970159	Repressed
AT2G23120	996.319	-0.218614	0.0833582	-2.62259	0.00872641	0.0491976	996.319	-0.219319	0.0834851	-2.62705	0.00861299	0.0425477	-0.218967	Induced
AT2G23410	53.4035	-0.63156	0.170637	-3.70119	0.000214595	0.00228292	53.4035	-0.5568	0.171465	-3.24732	0.00116499	0.00879898	-0.59418	Induced
AT2G23680	48.619	-0.628033	0.161507	-3.88857	0.000100835	0.00118004	48.619	-0.676925	0.163289	-4.14558	3.38961e-05	0.000421545	-0.652479	Induced
AT2G23830	33.718	-1.26853	0.231828	-5.47186	4.45331e-08	9.47511e-07	33.718	-1.01227	0.231402	-4.37452	1.21699e-05	0.000170767	-1.1404	Induced
AT2G23960	126.825	-0.305642	0.0949154	-3.22015	0.00128122	0.0104914	126.825	-0.350802	0.0958819	-3.65869	0.00025351	0.00246139	-0.328222	Induced
AT2G24180	1254.6	-0.70392	0.24674	-2.85288	0.00433249	0.0284992	1254.6	-0.649233	0.246777	-2.63085	0.00851711	0.042239	-0.676576	Induced
AT2G24270	9.20783	-1.44118	0.277311	-5.197	2.02536e-07	3.91788e-06	9.20783	-1.63658	0.287695	-5.68858	1.28098e-08	2.97582e-07	-1.53888	Induced
AT2G24400	50.3425	-0.295181	0.0904227	-3.26446	0.00109674	0.00924259	50.3425	-0.412552	0.0937307	-4.40146	1.07525e-05	0.000152678	-0.353866	Induced
AT2G24960	108.274	-0.36664	0.0701709	-5.22495	1.74201e-07	3.39901e-06	108.274	-0.42586	0.0718554	-5.92663	3.09216e-09	7.89984e-08	-0.39625	Induced
AT2G25200	8.42749	0.749638	0.197953	3.78694	0.000152513	0.00169372	8.42749	0.678198	0.204077	3.32325	0.00088974	0.00704352	0.713918	Repressed
AT2G25220	24.7996	-0.326744	0.117867	-2.77214	0.00556884	0.0347456	24.7996	-0.497883	0.123812	-4.02127	5.78842e-05	0.00067858	-0.412314	Induced
AT2G25297	51.0277	-1.32097	0.360428	-3.66501	0.000247325	0.00257845	51.0277	-1.07608	0.359841	-2.99042	0.0027859	0.0178782	-1.19853	Induced
AT2G25460	135.292	-0.511704	0.0954513	-5.36089	8.28136e-08	1.68069e-06	135.292	-0.434048	0.0960133	-4.52071	6.16325e-06	9.22847e-05	-0.472876	Induced
AT2G25900	119.099	-0.618231	0.220046	-2.80956	0.00496099	0.0316858	119.099	-0.930239	0.221837	-4.19335	2.7486e-05	0.000352441	-0.774235	Induced
AT2G26250	396.607	0.274969	0.0892499	3.08088	0.00206387	0.0155881	396.607	0.237133	0.0895328	2.64856	0.00808366	0.0406878	0.256051	Repressed
AT2G26560	1263.77	-1.35824	0.351055	-3.86902	0.000109276	0.00126494	1263.77	-1.09891	0.351034	-3.1305	0.00174507	0.0122603	-1.22857	Induced
AT2G26690	63.0811	-0.608009	0.156634	-3.88172	0.00010372	0.00120891	63.0811	-0.867451	0.158904	-5.45894	4.78977e-08	1.01483e-06	-0.73773	Induced
AT2G27180	27.995	-0.52044	0.157423	-3.30599	0.000946409	0.00818361	27.995	-0.5433	0.16031	-3.38907	0.000701313	0.00579011	-0.53187	Induced
AT2G27190	357.555	-0.150251	0.0524276	-2.86587	0.00415868	0.0276981	357.555	-0.163392	0.0529653	-3.08488	0.00203633	0.0139012	-0.156821	Induced
AT2G27690	39.1109	-0.419143	0.110662	-3.78761	0.000152103	0.00169009	39.1109	-0.446357	0.113336	-3.93834	8.20479e-05	0.000921286	-0.43275	Induced
AT2G27770	57.8657	-0.275335	0.0753177	-3.65565	0.000256535	0.0026631	57.8657	-0.227537	0.0772878	-2.94402	0.00323979	0.0200168	-0.251436	Induced
AT2G28000	1530.59	0.114889	0.0434622	2.64342	0.00820743	0.0470451	1530.59	0.160679	0.0435756	3.68735	0.000226598	0.00223439	0.137784	Repressed
AT2G28110	319.353	-0.347496	0.118349	-2.9362	0.00332256	0.0230156	319.353	-0.399129	0.118681	-3.36305	0.000770866	0.00626162	-0.373313	Induced
AT2G28400	99.7914	-0.439118	0.106453	-4.12501	3.70716e-05	0.000482694	99.7914	-0.430656	0.107396	-4.00997	6.07271e-05	0.000706992	-0.434887	Induced
AT2G28570	435.856	-0.53754	0.0745332	-7.21209	5.50979e-13	1.99437e-11	435.856	-0.614111	0.0749683	-8.19161	2.5776e-16	1.2101e-14	-0.575826	Induced
AT2G29150	36.0826	-1.92824	0.421392	-4.57587	4.74246e-06	7.45023e-05	36.0826	-1.24211	0.416725	-2.98064	0.00287649	0.0183119	-1.58517	Induced
AT2G29250	12.4372	-1.98036	0.426854	-4.63943	3.49378e-06	5.60168e-05	12.4372	-1.43058	0.42005	-3.40574	0.00065984	0.00549885	-1.70547	Induced
AT2G29990	183.769	-0.272203	0.0895574	-3.03943	0.00237027	0.0174464	183.769	-0.271552	0.0901638	-3.01177	0.00259733	0.0168714	-0.271878	Induced
AT2G30230	102.454	-0.318194	0.0800397	-3.97545	7.02461e-05	0.000859347	102.454	-0.350949	0.081429	-4.30988	1.63346e-05	0.000221844	-0.334571	Induced
AT2G30720	114.874	-0.241047	0.0738053	-3.26598	0.00109085	0.00920445	114.874	-0.265545	0.0750768	-3.53698	0.000404728	0.00366574	-0.253296	Induced
AT2G30770	24.4155	-1.90114	0.51155	-3.71644	0.000202053	0.00216543	24.4155	-1.76018	0.512357	-3.43547	0.000591534	0.00501009	-1.83066	Induced
AT2G30790	3.99256	-1.04248	0.309097	-3.37266	0.000744458	0.00665049	3.99256	-0.968333	0.316619	-3.05836	0.00222554	0.0149408	-1.00541	Induced
AT2G30942	28.3252	-0.390096	0.122546	-3.18327	0.00145621	0.0116293	28.3252	-0.485704	0.126633	-3.83553	0.000125296	0.00133363	-0.4379	Induced
AT2G31040	113.472	-0.160344	0.0569019	-2.8179	0.00483396	0.0310411	113.472	-0.155794	0.0584096	-2.66726	0.0076472	0.0391432	-0.158069	Induced
AT2G31060	897.967	0.204344	0.0456772	4.47364	7.68978e-06	0.000116813	897.967	0.206053	0.0459032	4.48886	7.16052e-06	0.000105897	0.205198	Repressed
AT2G31180	89.8788	0.279952	0.106415	2.63075	0.00851971	0.0483558	89.8788	0.378894	0.106977	3.54181	0.000397387	0.00361218	0.329423	Repressed
AT2G31340	117.036	0.149019	0.0555661	2.68184	0.00732184	0.0428814	117.036	0.18627	0.0567765	3.28076	0.00103529	0.00800462	0.167645	Repressed
AT2G31350	467.879	-0.197022	0.0620221	-3.17664	0.0014899	0.0118547	467.879	-0.20019	0.0623664	-3.2099	0.00132781	0.00983413	-0.198606	Induced
AT2G31360	2044.8	0.16943	0.0370321	4.57523	4.75688e-06	7.46708e-05	2044.8	0.175725	0.0371498	4.73018	2.24319e-06	3.67222e-05	0.172578	Repressed
AT2G31585	159.312	-0.58304	0.11004	-5.29841	1.16813e-07	2.33788e-06	159.312	-0.615165	0.110805	-5.55175	2.82819e-08	6.25416e-07	-0.599102	Induced
AT2G31660	1255.47	0.111227	0.0404432	2.75021	0.00595573	0.0365287	1255.47	0.154451	0.040595	3.80469	0.000141984	0.00148855	0.132839	Repressed
AT2G31865	201.887	-0.471761	0.114016	-4.13766	3.50859e-05	0.000460395	201.887	-0.35858	0.11422	-3.13939	0.00169301	0.0119652	-0.41517	Induced
AT2G31920	15.5591	0.680231	0.184024	3.69642	0.000218663	0.00231524	15.5591	0.66318	0.187112	3.5443	0.000393657	0.00358473	0.671706	Repressed
AT2G31945	31.4047	-0.755372	0.171068	-4.41563	1.00717e-05	0.000149406	31.4047	-0.798593	0.17363	-4.59939	4.23728e-06	6.56487e-05	-0.776983	Induced
AT2G32190	54.1839	-0.515241	0.14269	-3.61091	0.00030513	0.00307777	54.1839	-0.545744	0.144178	-3.78521	0.000153578	0.00159441	-0.530493	Induced
AT2G32487	18.4101	1.438	0.2159	6.6605	2.72892e-11	8.37891e-10	18.4101	1.51645	0.217148	6.98349	2.87945e-12	9.90863e-11	1.47723	Repressed
AT2G32550	9.24227	-0.937371	0.247948	-3.78052	0.000156503	0.00173042	9.24227	-1.0854	0.2565	-4.23156	2.3208e-05	0.000302962	-1.01138	Induced
AT2G32660	124.917	0.529326	0.173981	3.04243	0.00234677	0.0172922	124.917	0.48899	0.174646	2.79989	0.00511203	0.0288045	0.509158	Repressed
AT2G32960	156.75	-0.378085	0.0992157	-3.81073	0.000138555	0.00155931	156.75	-0.523968	0.100865	-5.19474	2.05008e-07	4.01951e-06	-0.451026	Induced
AT2G33770	11521.5	0.26002	0.0677689	3.83687	0.000124614	0.00141733	11521.5	0.341602	0.0677759	5.04017	4.65115e-07	8.53231e-06	0.300811	Repressed
AT2G33830	498.957	-1.07101	0.211701	-5.05907	4.2131e-07	7.76393e-06	498.957	-1.20228	0.2119	-5.67378	1.39678e-08	3.23213e-07	-1.13664	Induced
AT2G34060	114.086	0.369565	0.099497	3.71433	0.000203744	0.00218009	114.086	0.371121	0.10023	3.70269	0.000213324	0.00212421	0.370343	Repressed
AT2G34357	1138.91	0.184221	0.0594948	3.09643	0.00195869	0.0149161	1138.91	0.249546	0.0596005	4.18697	2.827e-05	0.000361806	0.216883	Repressed
AT2G34500	174.138	-0.65366	0.176155	-3.7107	0.000206684	0.00220805	174.138	-0.727725	0.176702	-4.11837	3.81555e-05	0.00046847	-0.690692	Induced
AT2G34610	495.327	-0.580407	0.190682	-3.04384	0.00233576	0.0172237	495.327	-0.535948	0.190778	-2.80928	0.00496532	0.028166	-0.558178	Induced
AT2G35170	89.2712	-0.207163	0.0723844	-2.86199	0.00420995	0.0279751	89.2712	-0.245843	0.0741342	-3.31619	0.00091255	0.00720146	-0.226503	Induced
AT2G35350	322.855	0.263745	0.0703894	3.74695	0.000178999	0.00194098	322.855	0.185616	0.0709083	2.61769	0.00885262	0.0434978	0.224681	Repressed
AT2G35730	98.3031	-0.272234	0.0926168	-2.93936	0.00328894	0.0228339	98.3031	-0.312699	0.0938478	-3.33198	0.000862309	0.00686657	-0.292466	Induced
AT2G35820	9.6449	-0.942555	0.218692	-4.30998	1.63272e-05	0.000231673	9.6449	-1.34313	0.234109	-5.73721	9.62473e-09	2.26713e-07	-1.14284	Induced
AT2G35920	396.668	0.152724	0.0559819	2.72809	0.0063702	0.038499	396.668	0.196627	0.0563161	3.49149	0.000480328	0.00422747	0.174676	Repressed
AT2G35980	62.0162	-1.47779	0.294639	-5.01558	5.28746e-07	9.57801e-06	62.0162	-1.27426	0.29472	-4.32364	1.53475e-05	0.000210252	-1.37602	Induced
AT2G36210	59.6009	1.21891	0.206157	5.91255	3.36845e-09	8.19196e-08	59.6009	0.889361	0.207967	4.27645	1.899e-05	0.000253291	1.05414	Repressed
AT2G36490	236.13	0.323511	0.0852979	3.79272	0.000149005	0.00166023	236.13	0.347867	0.0856756	4.06028	4.90133e-05	0.000586479	0.335689	Repressed
AT2G36570	932.595	0.247973	0.0891134	2.78267	0.00539129	0.0338541	932.595	0.343412	0.0891853	3.85055	0.000117853	0.00126507	0.295693	Repressed
AT2G36630	38.9876	-0.562839	0.205636	-2.73707	0.00619895	0.0377005	38.9876	-0.700478	0.208102	-3.36603	0.000762573	0.00620173	-0.631658	Induced
AT2G36690	401.973	1.47525	0.271075	5.44221	5.26223e-08	1.10452e-06	401.973	0.937642	0.271382	3.45506	0.000550167	0.00470743	1.20645	Repressed
AT2G36870	91.3692	-0.323016	0.102125	-3.16294	0.00156184	0.0123834	91.3692	-0.353248	0.103327	-3.41875	0.000629095	0.00528837	-0.338132	Induced
AT2G36895	104.913	-0.220136	0.0762916	-2.88546	0.00390846	0.026265	104.913	-0.262105	0.0777071	-3.37299	0.000743556	0.00607808	-0.241121	Induced
AT2G37280	633.251	0.331971	0.0766045	4.33357	1.46711e-05	0.000209053	633.251	0.256434	0.0768373	3.33736	0.000845772	0.00676685	0.294203	Repressed
AT2G37690	425.832	0.206633	0.0622317	3.32038	0.000898951	0.0078504	425.832	0.211028	0.0625847	3.37188	0.000746572	0.0060961	0.20883	Repressed
AT2G37750	538.38	-0.3824	0.138811	-2.75483	0.00587235	0.0361598	538.38	-0.402389	0.13904	-2.89406	0.003803	0.022827	-0.392394	Induced
AT2G37810	20.4868	-0.754719	0.256356	-2.94402	0.00323975	0.0225734	20.4868	-0.685999	0.25799	-2.65902	0.00783685	0.0398467	-0.720359	Induced
AT2G37870	52.1984	-1.12561	0.298653	-3.76896	0.000163929	0.00180072	52.1984	-1.50515	0.301251	-4.99634	5.84296e-07	1.04811e-05	-1.31538	Induced
AT2G38460	32.1012	-0.517345	0.120268	-4.30158	1.69581e-05	0.000239115	32.1012	-0.541514	0.123464	-4.386	1.15456e-05	0.00016257	-0.52943	Induced
AT2G38465	18.2248	-0.582198	0.159624	-3.6473	0.00026501	0.00273025	18.2248	-0.627464	0.16407	-3.82436	0.000131112	0.00138823	-0.604831	Induced
AT2G38600	25.9005	0.394371	0.136118	2.89727	0.00376429	0.0254653	25.9005	0.701119	0.135792	5.1632	2.42768e-07	4.67825e-06	0.547745	Repressed
AT2G38710	580.639	-0.163086	0.0599097	-2.7222	0.00648489	0.0391104	580.639	-0.264788	0.0602982	-4.39132	1.12666e-05	0.000159085	-0.213937	Induced
AT2G38770	731.628	0.125733	0.0467974	2.68676	0.00721498	0.0424631	731.628	0.165904	0.0470299	3.52762	0.000419311	0.00376747	0.145818	Repressed
AT2G38830	40.039	-0.524077	0.16572	-3.16242	0.00156461	0.0123956	40.039	-0.488133	0.167124	-2.92078	0.00349159	0.021244	-0.506105	Induced
AT2G39110	323.534	-0.240714	0.0898057	-2.68038	0.00735377	0.0430295	323.534	-0.296663	0.0902164	-3.28835	0.00100778	0.00782181	-0.268688	Induced
AT2G39220	268.086	0.617947	0.125754	4.91393	8.92664e-07	1.56518e-05	268.086	0.553527	0.126062	4.39092	1.12871e-05	0.000159264	0.585737	Repressed
AT2G39400	82.3468	-1.29441	0.349726	-3.7012	0.000214585	0.00228292	82.3468	-1.28052	0.350626	-3.6521	0.000260104	0.0025109	-1.28746	Induced
AT2G39410	167.281	-0.384305	0.0985378	-3.90008	9.616e-05	0.00113518	167.281	-0.369713	0.0990815	-3.7314	0.000190419	0.00192715	-0.377009	Induced
AT2G39670	187.688	0.171128	0.0491677	3.48049	0.000500495	0.00471243	187.688	0.176019	0.0501406	3.51051	0.000447242	0.0039801	0.173574	Repressed
AT2G39770	1652.08	-0.226979	0.0647481	-3.50558	0.000455618	0.00435062	1652.08	-0.288997	0.0648615	-4.4556	8.36594e-06	0.000122045	-0.257988	Induced
AT2G39780	635.758	-0.228318	0.0556267	-4.10447	4.05249e-05	0.000522281	635.758	-0.223743	0.0558932	-4.00305	6.2532e-05	0.000725084	-0.226031	Induced
AT2G39980	82.1862	-0.950026	0.11477	-8.27763	1.25651e-16	5.9126e-15	82.1862	-0.930033	0.115934	-8.02208	1.03966e-15	4.67477e-14	-0.94003	Induced
AT2G40000	353.622	-0.627577	0.193895	-3.23668	0.00120927	0.0100157	353.622	-0.95062	0.19437	-4.89076	1.00446e-06	1.72825e-05	-0.789098	Induced
AT2G40095	197.278	-0.429682	0.106449	-4.0365	5.42547e-05	0.000681857	197.278	-0.549234	0.107158	-5.12545	2.96834e-07	5.64486e-06	-0.489458	Induced
AT2G40110	166.433	-0.344524	0.114823	-3.00047	0.00269562	0.0194035	166.433	-0.353613	0.115339	-3.06587	0.00217041	0.014629	-0.349069	Induced
AT2G40170	8.08332	-1.16202	0.383244	-3.03207	0.00242885	0.0177998	8.08332	-1.40908	0.394903	-3.56816	0.000359499	0.00330942	-1.28555	Induced
AT2G40180	29.7396	-0.705495	0.249442	-2.82829	0.00467968	0.0303003	29.7396	-0.6893	0.251025	-2.74594	0.0060338	0.0327138	-0.697398	Induced
AT2G40390	93.7671	-0.621436	0.187122	-3.32102	0.000896885	0.00783912	93.7671	-0.598652	0.187727	-3.18895	0.00142791	0.0104408	-0.610044	Induced
AT2G40480	510.093	0.273793	0.0959268	2.85419	0.0043147	0.0284192	510.093	0.317555	0.0960736	3.30533	0.000948646	0.00742837	0.295674	Repressed
AT2G40880	32.9772	-0.645295	0.140578	-4.59031	4.42587e-06	6.98541e-05	32.9772	-0.707071	0.143578	-4.92466	8.45079e-07	1.46901e-05	-0.676183	Induced
AT2G41150	182.505	0.154074	0.0527192	2.92253	0.00347195	0.0238971	182.505	0.170313	0.0536014	3.1774	0.00148602	0.010781	0.162193	Repressed
AT2G41200	56.7965	-0.294563	0.0902702	-3.26313	0.00110191	0.00927841	56.7965	-0.295626	0.0922569	-3.20438	0.00135353	0.00997713	-0.295095	Induced
AT2G41290	81.6773	-0.302709	0.0825465	-3.66713	0.000245286	0.00256095	81.6773	-0.228955	0.0836507	-2.73704	0.00619952	0.0333265	-0.265832	Induced
AT2G41370	91.4004	0.408511	0.126956	3.21773	0.00129209	0.0105462	91.4004	0.430969	0.12764	3.37644	0.000734307	0.00601294	0.41974	Repressed
AT2G41410	1059.19	-0.188925	0.0547938	-3.44793	0.000564905	0.00523365	1059.19	-0.153546	0.0549251	-2.79556	0.00518095	0.0291078	-0.171236	Induced
AT2G41480	90.4543	-0.64178	0.123524	-5.19559	2.04077e-07	3.94016e-06	90.4543	-0.615893	0.124452	-4.94885	7.46533e-07	1.31694e-05	-0.628836	Induced
AT2G41640	137.701	-0.466853	0.109879	-4.24877	2.14945e-05	0.000297482	137.701	-0.394731	0.110358	-3.57683	0.000347791	0.00321774	-0.430792	Induced
AT2G41850	12.6107	1.30772	0.299979	4.35936	1.30444e-05	0.000187724	12.6107	0.944645	0.305708	3.09003	0.00200137	0.0137227	1.12618	Repressed
AT2G41880	79.2421	-0.237391	0.0868481	-2.7334	0.00626836	0.0380654	79.2421	-0.251214	0.0883496	-2.84341	0.00446333	0.0258555	-0.244303	Induced
AT2G42620	251.709	-0.310291	0.0902563	-3.43789	0.000586255	0.00539931	251.709	-0.248484	0.0906511	-2.7411	0.00612342	0.033058	-0.279388	Induced
AT2G42890	506.662	-0.245183	0.0911405	-2.69017	0.00714159	0.042166	506.662	-0.296999	0.0913803	-3.25014	0.00115347	0.00872827	-0.271091	Induced
AT2G42910	733.481	0.18265	0.0473561	3.85695	0.000114809	0.00132292	733.481	0.167063	0.0476296	3.50755	0.000452247	0.00401463	0.174857	Repressed
AT2G43100	801.602	0.539845	0.110301	4.89429	9.86617e-07	1.718e-05	801.602	0.501628	0.110408	4.5434	5.53546e-06	8.37731e-05	0.520737	Repressed
AT2G43320	223.697	-0.132779	0.0451738	-2.9393	0.00328955	0.0228339	223.697	-0.121487	0.0460966	-2.63549	0.00840165	0.0418202	-0.127133	Induced
AT2G43500	401.582	-0.460413	0.0768449	-5.99147	2.07957e-09	5.27293e-08	401.582	-0.380228	0.0770546	-4.93452	8.03476e-07	1.41002e-05	-0.420321	Induced
AT2G43570	502.981	-1.40361	0.32247	-4.3527	1.34473e-05	0.000192837	502.981	-1.16335	0.322466	-3.60767	0.000308957	0.00290359	-1.28348	Induced
AT2G43590	128.04	-1.36037	0.185959	-7.31545	2.56526e-13	9.64786e-12	128.04	-1.02544	0.185618	-5.52449	3.30449e-08	7.22063e-07	-1.19291	Induced
[truncated: 1,747 more rows]

## Sheet: Table S4
Table S4: 828 HHO5-regulated N-dose genes in planta (N-dose & Genotype DEGs, and cluster identity from supplemental figure 4).
[truncated: 829 more rows]

[truncated: 7 more sheets: Table S5, Table S6, Table S7, Table S8, Table S9, Table S10, Table S11]
